# Supplementary material for: Proteomic profiles of peritoneal fluid-derived small extracellular vesicles correlate with patient outcome in ovarian cancer
Source: J Clin Invest. 2024 Apr 2;134(10):e176161. doi: 10.1172/JCI176161 (PMC11093605; doi:10.1172/JCI176161)
Supplement: Supplemental data set 1 [file jci-134-176161-s069.xlsx]

## Sheet: Quantification data 1825prot
ProtS_In	Gene name	Description	FDR_protS_In2protS_Inall CONTROLS	FDR_protS_In2protS_Inall ALL_CASES	FDR_protS_In2protS_Inall ALL_CASES-CONTROLS	FDR_protS_In2protS_Inall S_I	FDR_protS_In2protS_Inall S_III_IV	FDR_protS_In2protS_Inall S_I-S_III_IV	FDR_protS_In2protS_Inall HGSOC	FDR_protS_In2protS_Inall HGSOC-CONTROLS	FDR_protS_In2protS_Inall LGSOC	FDR_protS_In2protS_Inall HGSOC-LGSOC	FDR_protS_In2protS_Inall CLEAR_CELL	FDR_protS_In2protS_Inall HGSOC-CLEAR_CELL	FDR_protS_In2protS_Inall ENDOMETRIOID	FDR_protS_In2protS_Inall HGSOC-ENDOMETRIOID	FDR_protS_In2protS_Inall MUCINOUS	FDR_protS_In2protS_Inall c1067	FDR_protS_In2protS_Inall c1083	FDR_protS_In2protS_Inall c1093	FDR_protS_In2protS_Inall c1128	FDR_protS_In2protS_Inall c1133	FDR_protS_In2protS_Inall c1141	FDR_protS_In2protS_Inall c1363	FDR_protS_In2protS_Inall c1445	FDR_protS_In2protS_Inall c416	FDR_protS_In2protS_Inall c424	FDR_protS_In2protS_Inall c434	FDR_protS_In2protS_Inall c467	FDR_protS_In2protS_Inall c469	FDR_protS_In2protS_Inall c516	FDR_protS_In2protS_Inall c533	FDR_protS_In2protS_Inall c586	FDR_protS_In2protS_Inall c608	FDR_protS_In2protS_Inall c618	FDR_protS_In2protS_Inall c631	FDR_protS_In2protS_Inall c644	FDR_protS_In2protS_Inall c660	FDR_protS_In2protS_Inall c663	FDR_protS_In2protS_Inall c899	FDR_protS_In2protS_Inall c904	FDR_protS_In2protS_Inall c916	FDR_protS_In2protS_Inall c951	FDR_protS_In2protS_Inall c964	FDR_protS_In2protS_Inall c985	FDR_protS_In2protS_Inall c992	FDR_protS_In2protS_Inall ctr1344	FDR_protS_In2protS_Inall ctr1345	FDR_protS_In2protS_Inall ctr1351
P04217	A1BG	Alpha-1B-glycoprotein OS=Homo sapiens OX=9606 GN=A1BG PE=1 SV=4	2.59595	0.819484	0.697043	0.324725	0.817597	1.02071	0.788056	0.716556	0.838898	0.0704533	0.341144	0.892304	1.28615	0.526685	0.845768	0.991367	0.995692	0.845768	0.688187	0.986166	0.346135	0.665959	0.892631	0.841554	0.937813	1.01417	0.729424	0.997966	1.00443	0.613435	0.949861	0.993943	0.603809	1.00808	1.00512	0.140537	0.622573	0.951574	0.998703	0.887696	1.00802	0.626479	0.920003	0.838898	1.03844	0.74707	1.18043
P01023	A2M	Alpha-2-macroglobulin OS=Homo sapiens OX=9606 GN=A2M PE=1 SV=3	5.32954	0.982177	0.998029	0.142538	0.988975	0.778195	1.00438	1.00773	0.782333	0.914554	0.905625	1.0043	1.58411	1.02007	0.298751	0.827643	0.992355	0.298751	1.03407	0.178144	0.995173	1.00875	0.828879	0.878174	0.693723	0.514444	0.992345	0.0938593	0.990393	0.293419	0.769821	0.750418	0.994458	0.778297	1.01209	1.01536	0.763577	0.977092	1.00941	0.999697	1.03397	0.989366	0.999847	0.782333	0.724463	0.807795	1.169
Q9BZC7	ABCA2	ATP-binding cassette sub-family A member 2 OS=Homo sapiens OX=9606 GN=ABCA2 PE=1 SV=4	1.97209	0.993922	0.997136	0.904637	0.995825	1.01301	1.00394	1.01056	0.98638	1.01732	0.94964	0.617227	1.55873	1.01488	0.0408232		0.502573	0.0408232			0.722927			0.985003	1.01428			0.61578				0.996242					0.974746	0.991412		1.0044				0.98638			0.994105
O94911	ABCA8	ABC-type organic anion transporter ABCA8 OS=Homo sapiens OX=9606 GN=ABCA8 PE=1 SV=4	1.25159	1.00798	1.00419	0.722684	1.00643	0.860026	1.00045	1.00092	0.978265	1.01194	0.570318	0.132318	1.32661	1.027	0.747993		0.99797	0.747993		0.999333	0.920015	0.983462	0.965944	0.944085	0.888697	1.02517		0.831643	1.00663			0.991026	0.938835	1.00245		1.00951	0.760507	1.00355	1.02127	1.00731				0.978265	1.00135		1.00864
Q9NP58	ABCB6	ATP-binding cassette sub-family B member 6 OS=Homo sapiens OX=9606 GN=ABCB6 PE=1 SV=1	1.14854	1.01711	0.996327	0.963584	1.00354	1.01245	1.00516	1.00868	0.982742	0.998989	0.902836	0.806427	0.749364	0.892292	1.01359	0.983498	0.998295	1.01359	1.00267	0.0238674	1.01145	0.858896	0.803761	0.978044	1.02562	0.40062	0.983869	0.999482	0.713533	0.981571	1.01791	1.00191	0.938719	0.697332	0.969058	0.584012	1.00934	1.00583	0.886624	1.00224	0.964763	0.971454	0.967372	0.982742	1.00073	1.00004	1.03802
Q9NP78	ABCB9	ABC-type oligopeptide transporter ABCB9 OS=Homo sapiens OX=9606 GN=ABCB9 PE=1 SV=1	2.35394	0.885692	0.873814	0.692967	0.598873	0.187543	0.688521	0.663728	1.00384	0.193143	0.959611	0.386931	1.31472	0.901166	1.01695	0.994624	0.0237738	1.01695	0.99268	0.389828	0.0355977	1.01243	0.961676	0.995458	0.884962	0.0160381	0.955355	0.994803	0.00542319	0.990898	0.942823	0.00259561	0.843932	0.000271734	1.00405	1.00025	0.961714	1.04238	0.0703618	0.0066181	1.01575	0.993472	1.02207	1.00384	0.978084	0.959707	0.998655
Q7Z5M8	ABHD12B	Protein ABHD12B OS=Homo sapiens OX=9606 GN=ABHD12B PE=1 SV=1	4.43804	0.517183	0.500116	0.498859	0.479898	1.0216	0.355596	0.379801	0.933887	0.00993007	0.341404	0.473995	1.02803	0.324157	0.866789		1.01079	0.866789		0.994298	1.01077	0.554764	0.900258	0.536487	0.561728	1.03373		0.939454	0.639281			0.631383	0.335141	0.897327		0.169488	0.636304	0.487239	0.692012	0.996562				0.933887	1.02297		1.17434
O95870	ABHD16A	Phosphatidylserine lipase ABHD16A OS=Homo sapiens OX=9606 GN=ABHD16A PE=1 SV=3	5.54655	0.0381396	0.00493404	0.978502	0.012756	0.407082	0.0391101	0.00735534					1.45498	0.307115						0.971856		0.11386	1.07358			0.229053			0.204562				0.295696	0.357084		0.187696			1.01753						1.02879
Q8IZP0	ABI1	Abl interactor 1 OS=Homo sapiens OX=9606 GN=ABI1 PE=1 SV=4	1.72218	1.02253	1.00222	1.00226	1.00336	1.01553	1.01528	1.01022	0.996493	0.986767	0.893086	0.685788	1.12084	1.0085	0.983378		1.00065	0.983378		0.99844	1.01706	0.985484	0.972425	0.986671	1.01636	0.999588		0.996916	0.949011			1.00166	1.00255	1.01744		1.0108	0.94728	1.00629	1.00281	1.01226				0.996493	1.03365		1.00315
P49748	ACADVL	Very long-chain specific acyl-CoA dehydrogenase, mitochondrial OS=Homo sapiens OX=9606 GN=ACADVL PE=1 SV=1	1.50338	1.00035	1.00151	1.03034	1.00053	1.00853	0.998249	1.00429			1.0107	1.00674	1.17204	1.02795		1.00166			0.990211	0.989808		1.00502	1.00153			0.992305	1.00721		0.999173	0.984073	0.998017		1.02095	1.01357	1.0248	1.00205			1.01887		0.996037	0.973108	1.00417		1.00082	0.979631
Q9H3P7	ACBD3	Golgi resident protein GCP60 OS=Homo sapiens OX=9606 GN=ACBD3 PE=1 SV=4	3.86058	0.73616	0.783137	0.997979	0.54378	0.73173	0.762459	0.801208	0.705598	0.981755	0.788633	0.0896367	0.948279	1.02579	0.693262		0.0358121	0.693262			0.227956			0.989793	0.936674			0.947235				0.372304					0.909479	1.00502		0.0353662				0.705598			0.978535
P12821	ACE	Angiotensin-converting enzyme OS=Homo sapiens OX=9606 GN=ACE PE=1 SV=1	0	0.0322371	0.878729	0.000133659	0.0367016	1.00458	0.0974619	0.964499	0.00771747	1.00366	0.460789	0.978653	0.00223656	1.02668	6.87169e-11	0.397654	0.000615098	6.87169e-11	0.981723	0.0659891	2.26615e-05	1.01042	0.982055	0.177688	0.523001	0.207035	1.00936	1.28598e-07	0.269016	0.988645	0.122555	0.000227449	0.796699	0.245442	0.12825	0.643518	0.616757	0.0392872	0.344017	0.00130629	0.188528	1.0033	1.01542	0.00771747	0.55288	0.979298	0.0330038
P22303	ACHE	Acetylcholinesterase OS=Homo sapiens OX=9606 GN=ACHE PE=1 SV=1	1.56144	0.679677	0.549736	0.308819	0.742377	0.982886	0.807746	0.725797	0.99852	0.928636	0.672857	0.852437	1.52037	1.01104	0.234687		0.973246	0.234687			0.791046			0.423582	0.0299344			0.828907				0.997527					0.832159	0.775919		0.932202				0.99852			1.09946
P53396	ACLY	ATP-citrate synthase OS=Homo sapiens OX=9606 GN=ACLY PE=1 SV=3	1.75646	1.01433	0.997728	1.00179	1.00065	1.01701	1.00676	1.01856	0.864074	0.800049	0.996994	0.975715	1.28461	1.00907	0.0376875	1.00911	1.00792	0.0376875	0.989726	1.0034	0.84095	0.981088	0.966812	0.808638	1.02661	1.00699	1.00364	0.0257472	1.00724	0.981978	1.02768	0.996448	1.00967	1.01729	1.02214	1.01953	1.0179	0.888198	1.02121	0.42911	1.00538	0.978475	0.995629	0.864074	0.99238	0.983715	1.18581
Q99798	ACO2	Aconitate hydratase, mitochondrial OS=Homo sapiens OX=9606 GN=ACO2 PE=1 SV=2	1.06697	0.928664	0.912487	1.00452	0.814849	0.991754	0.880169	0.849954	0.990305	0.792866	0.997945	0.980058	1.29671	1.01299	1.01529		0.320969	1.01529		0.992752	0.74433	1.00139	0.975433	0.999768	1.03641	0.267272		0.999384	0.757775			0.050013	1.02172	0.790631		1.02946	0.987961	1.0071	1.00323	0.383082				0.990305	0.980514		0.981959
P24666	ACP1	Low molecular weight phosphotyrosine protein phosphatase OS=Homo sapiens OX=9606 GN=ACP1 PE=1 SV=3	1.28779	1.00444	0.998111	1.03034	1.00659	1.02229	1.00604	1.01137			0.998704	0.995114	1.20553	1.01619		1.01974			0.999351	1.00906		0.980992	1.00023			1.02586	0.967551		1.00424	0.986572	1.00565		0.997769	0.978345	1.00945	1.01665			1.01255		0.998601	0.981559	1.00306		0.990072	1.0064
Q9BZG2	ACP4	Testicular acid phosphatase OS=Homo sapiens OX=9606 GN=ACP4 PE=1 SV=1	1.11518	1.0047	1.00315	0.773181	1.00514	0.72099	0.99963	0.999773					1.39656	0.663379						0.612035		1.00262	0.972525			0.792341			0.740563				0.991303	0.666634		0.446937			1.01764						0.992901
P33121	ACSL1	Long-chain-fatty-acid--CoA ligase 1 OS=Homo sapiens OX=9606 GN=ACSL1 PE=1 SV=1	1.07914	1.00336	0.998856	0.993381	0.995081	0.766135	1.00841	0.996061			0.996111	0.968786	1.4416	0.661951		1.00987			0.962459	0.96802		0.988672	0.977918			0.794268	1.00667		0.911663	0.981858	1.03196		1.00585	1.01476	0.983673	1.02394			0.852119		0.996848	0.972209	1.02359		0.997356	0.997776
P60709	ACTB	Actin, cytoplasmic 1 OS=Homo sapiens OX=9606 GN=ACTB PE=1 SV=1	3.62211	0.426646	0.281125	1.03255	0.309208	0.616132	0.443241	0.341917	0.0760982	0.99859	0.99942	0.976541	1.4778	0.762197	0.942331	0.327449	0.0725409	0.942331	1.00623	0.619656	0.00809719	0.974035	0.959824	0.830222	0.859063	0.0534526	0.969802	0.0208919	0.0687132	0.98607	0.589325	0.0269959	0.855522	0.0123627	0.0798091	1.00401	0.986634	0.989223	0.0362958	0.0249105	0.125299	0.981134	1.00783	0.0760982	0.0498512	0.830993	0.016637
P68032	ACTC1	Actin, alpha cardiac muscle 1 OS=Homo sapiens OX=9606 GN=ACTC1 PE=1 SV=1	1.39369	0.607434	0.48259	1.00145	0.481403	0.919047	0.620126	0.542364	0.865601	1.00658	0.855192	0.977715	1.49296	0.96317	0.773111	0.89035	0.170029	0.773111	1.00934	0.965677	0.0688969	1.01356	0.975416	0.881682	0.719386	0.250681	0.987184	0.0039522	0.336724	0.96545	0.90982	0.165068	0.974733	0.422822	0.994525	1.00107	0.965276	0.981314	0.240434	0.00069645	0.9042	0.972217	1.04655	0.865601	0.861377	0.979787	1.01454
P12814	ACTN1	Alpha-actinin-1 OS=Homo sapiens OX=9606 GN=ACTN1 PE=1 SV=2	1.25477	1.02311	1.00701	1.01258	0.984082	1.00885	1.00357	1.00686	0.987949	0.99785	0.998399	0.996695	1.06591	1.0027	1.00621	1.01101	0.909482	1.00621	0.984432	0.936881	0.954855	0.999605	0.999581	0.985993	1.03805	1.00175	0.974352	0.942864	0.992576	0.995368	1.04508	0.872985	0.993703	1.01827	1.00746	1.0147	1.01089	1.00375	1.00163	0.872699	1.0004	0.995117	1.02798	0.987949	0.988815	0.989997	1.00702
O43707	ACTN4	Alpha-actinin-4 OS=Homo sapiens OX=9606 GN=ACTN4 PE=1 SV=2	4.52957	0.809056	0.774409	1.01499	0.694085	0.912018	0.810589	0.787654	0.816001	0.998482	0.990939	0.979365	1.08125	0.87763	1.01759	0.816012	0.546519	1.01759	1.01536	0.80114	0.433045	1.0188	0.955517	0.935971	0.900564	0.781776	0.977392	0.312963	0.795998	0.657388	0.690361	0.310486	0.975845	0.791761	0.592509	0.999136	1.0055	1.00517	0.751961	0.339204	0.999612	1.00335	1.00205	0.816001	0.995075	0.930334	1.10276
P61163	ACTR1A	Alpha-centractin OS=Homo sapiens OX=9606 GN=ACTR1A PE=1 SV=1	1.29759	0.857723	0.818342	1.00574	0.752249	0.972604	0.858086	0.826775					1.03774	0.952079						1.00583		0.952121	0.888047			1.00311			0.995869				0.973092	0.951623		0.602066			1.01371						0.992925
P61160	ACTR2	Actin-related protein 2 OS=Homo sapiens OX=9606 GN=ACTR2 PE=1 SV=1	1.70594	1.01304	0.995267	1.00659	1.00431	1.0215	1.00946	1.00758	0.990381	0.994335	1.01158	1.00234	1.02622	1.02409	1.0179		0.99576	1.0179			0.997001			0.975743	1.01334			0.999368				0.99658					1.00282	1.00524		1.01142				0.990381			0.995962
P61158	ACTR3	Actin-related protein 3 OS=Homo sapiens OX=9606 GN=ACTR3 PE=1 SV=3	1.05326	1.00741	0.998064	1.02618	0.985286	1.02057	1.0094	1.00246	0.987007	0.981285	1.01345	0.99182	1.09876	1.02658	0.997725	0.985257	0.922386	0.997725	0.981031	0.999109	1.00625	1.00373	1.00063	0.989472	1.02496	1.00616	1.01134	0.937152	1.00817	0.982715	1.03015	0.919637	1.01728	1.02119	1.01149	1.00949	1.01492	0.993669	1.00712	0.913712	1.01688	1.00504	1.02333	0.987007	0.998852	0.985083	1.00003
O14672	ADAM10	Disintegrin and metalloproteinase domain-containing protein 10 OS=Homo sapiens OX=9606 GN=ADAM10 PE=1 SV=1	1.17953	0.991858	0.962174	0.965891	0.980286	1.00732	0.970156	0.956606	0.980506	0.43415	0.86452	0.87409	1.10151	0.966713	0.99839		0.950101	0.99839		0.993516	0.995085	0.997198	0.964338	0.92913	0.943094	1.02589		0.999688	1.01222			0.982732	0.993364	1.0241		0.925585	0.942814	0.927356	1.01821	1.00199				0.980506	1.01467		0.96359
P35611	ADD1	Alpha-adducin OS=Homo sapiens OX=9606 GN=ADD1 PE=1 SV=2	1.94148	0.999956	0.99783	1.02778	1.00949	1.01277	1.01743	1.01124	0.986445	0.796986	0.992078	0.991431	1.03601	1.03199	1.00028	1.00455	0.997286	1.00028	1.00865	0.995651	1.01732	0.999076	0.966863	0.997138	0.819345	1.02726	0.963166	0.998143	1.01517	0.985732	1.02296	1.0007	0.969423	1.00778	1.01531	0.998937	0.984732	1.00077	0.928504	1.00806	0.73799	0.978946	1.00194	0.986445	0.987309	0.993844	0.998747
P35612	ADD2	Beta-adducin OS=Homo sapiens OX=9606 GN=ADD2 PE=1 SV=3	2.14965	1.00176	1.00944	0.997558	1.00598	1.0144	0.995283	0.998225	0.982553	0.982152	1.00242	0.99949	1.54176	0.998405	1.00209	0.966072	1.00214	1.00209	1.01601	0.885217	1.02059	1.00241	0.965241	0.996597	0.719814	1.02824	1.00615	0.99852	0.992276	0.93536	1.02864	0.996101	1.0193	1.03494	0.975443	1.00972	0.984669	0.994233	1.02199	1.01275	1.00143	0.984258	0.962487	0.982553	0.919892	0.956657	1.00824
Q9UEY8	ADD3	Gamma-adducin OS=Homo sapiens OX=9606 GN=ADD3 PE=1 SV=1	1.47147	0.942903	0.884841	0.731325	0.934768	1.02778	0.936438	0.902594	0.978861	0.855211	0.77467	0.998182	1.0448	1.00669	0.982909	0.999014	0.966339	0.982909	0.979732		1.00219			0.888902	1.03375		1.01333	1.00009		0.967569	1.0469	0.944034			1.0113		0.887718	0.944259		1.00492	0.990852	1.01202	1.00319	0.978861		0.983905	1.15355
P48960	ADGRE5	Adhesion G protein-coupled receptor E5 OS=Homo sapiens OX=9606 GN=ADGRE5 PE=1 SV=4	1.16099	1.00328	0.996136		0.981945		1.00743	1.00531			1.00857	0.976825				0.995511			0.98369								1.00747			0.988395	1.0255				0.872595						1.01349	0.979501	1.01433			0.999919
Q9HAR2	ADGRL3	Adhesion G protein-coupled receptor L3 OS=Homo sapiens OX=9606 GN=ADGRL3 PE=1 SV=2	1.35086	0.978112	0.949575	1.00635	0.822728	0.950563	0.896188	0.891126					1.06546	0.951847						1.00308		0.992281	0.983074			1.00662			0				4.71058e-07	0.691144		0.930835			0.743764						0.94352
P00325	ADH1B	All-trans-retinol dehydrogenase [NAD(+)] ADH1B OS=Homo sapiens OX=9606 GN=ADH1B PE=1 SV=3	5.14766	0.0180625	0.00523091	1.00485	0.00880094	0.0181793	0.03805	0.017808	0.0197753	0.988997	0.774551	0.890926	1.42571	0.226217	0.439898	0.000124175	9.79598e-06	0.439898	0.989135	0.227494	1.38714e-05	0.511521	0.911335	0.998049	1.03339	0.0192851	1.00126	0.725932	0.0429266	0.115649	1.3291e-06	0.00675177	0.0112093	0.000667155	1.6939e-05	0.769876	0.998814	1.02088	0.00220318	0.000125068	1.82667e-09	0.821438	0.0408014	0.0197753	0.306061	0.597623	0.457056
P11766	ADH5	Alcohol dehydrogenase class-3 OS=Homo sapiens OX=9606 GN=ADH5 PE=1 SV=4	2.62635	0.812044	0.78595	1.01166	0.693578	1.00586	0.765164	0.762515	0.980775	1.01956	1.00856	0.995518	1.56362	1.028	0.982299		0.392635	0.982299			0.615234			0.94776	1.00114			0.655313				0.383687					1.0063	1.03683		0.412746				0.980775			1.1004
Q15848	ADIPOQ	Adiponectin OS=Homo sapiens OX=9606 GN=ADIPOQ PE=1 SV=1	1.75477	0.806949	0.722265	0.139016	0.832885	0.886595	0.897032	0.855358	0.979649	0.997375	0.774267	1.00257	1.04134	1.02639	0.105078	0.870568	0.994185	0.105078	1.03279	0.306879	0.98246	0.949306	0.839826	0.876499	0.921918	0.783645	1.01531	1.00053	0.990349	0.232803	0.436704	0.795173	1.00649	1.01819	1.02224	0.835754	0.792576	0.973004	1.01072	0.849725	0.99855	0.991899	1.00098	0.979649	1.02469	0.779351	1.10379
P43652	AFM	Afamin OS=Homo sapiens OX=9606 GN=AFM PE=1 SV=1	4.1729	0.539469	0.370261	0.381983	0.431001	1.02244	0.525881	0.409576	0.817741	0.0200326	0.237479	0.922886	1.14723	0.57667	0.990526	0.593187	0.997184	0.990526	0.687479	0.967596	1.01489	0.512322	0.8905	0.869784	0.721505	0.679794	0.725662	0.997909	0.663082	0.985366	0.775116	0.994219	0.314498	0.789593	0.713016	0.0651671	0.622185	0.943665	0.620825	1.01039	0.958581	0.534131	0.49108	0.817741	1.00584	0.959989	1.00662
Q99943	AGPAT1	1-acyl-sn-glycerol-3-phosphate acyltransferase alpha OS=Homo sapiens OX=9606 GN=AGPAT1 PE=1 SV=2	1.71433	1.0229	1.00002	0.99748	0.98202	0.927719	1.00121	0.993403	0.998211	0.996086	0.817823	0.301771	1.16369	1.03384	0.844553		0.946384	0.844553		0.993371	0.995346	0.71598	0.897861	0.937785	1.02197	0.592162		0.996393	0.654864			0.942506	0.89958	0.650329		0.781466	0.918163	0.968965	0.210106	1.00043				0.998211	0.995354		1.17143
P01019	AGT	Angiotensinogen OS=Homo sapiens OX=9606 GN=AGT PE=1 SV=2	5.30726	0.494058	0.281256	0.267803	0.482998	1.00611	0.513657	0.376146	0.981075	0.346444	0.256098	0.939467	1.44709	0.794507	0.869854	0.665049	0.996552	0.869854	0.702871	0.406631	1.01252	0.542372	0.83146	0.811491	0.75766	1.02746	0.783022	0.756026	0.685972	0.675294	0.415561	0.230985	0.198121	1.01061	0.321042	0.18183	0.680376	0.941886	0.75496	0.959462	0.999273	0.33294	0.466438	0.981075	0.988507	0.953324	1.05853
Q6RW13	AGTRAP	Type-1 angiotensin II receptor-associated protein OS=Homo sapiens OX=9606 GN=AGTRAP PE=1 SV=1	1.23248	1.00553	0.997235	1.00958	1.01015	1.0082	1.01483	1.00741	0.978412	0.994954	0.995043	0.978343	1.27998	1.01578	0.998482	0.98516	0.973552	0.998482	0.992084	0.951565	1.0131	1.00712	0.963923	0.999139	0.901737	1.00779	1.01205	1.00213	1.01609	0.951421	1.03638	0.954589	0.969667	1.02573	1.01377	0.705224	0.993635	1.00387	1.0052	0.882727	1.01185	0.974639	1.00731	0.978412	0.950827	0.993891	0.981061
P23526	AHCY	Adenosylhomocysteinase OS=Homo sapiens OX=9606 GN=AHCY PE=1 SV=4	1.00833	1.00287	1.00224	1.01651	1.00273	1.01986	0.993538	1.00247	0.989445	1.00142	0.993647	0.993497	1.2073	1.01529	1.02545	1.02601	0.998638	1.02545	0.987491		1.02223			1.00254	1.01654		1.0108	1.00012		0.761604	0.99588	0.993817			1.00701		0.994521	1.00226		0.99919	1.00889	0.979255	1.01176	0.989445		0.99788	0.986839
O43865	AHCYL1	S-adenosylhomocysteine hydrolase-like protein 1 OS=Homo sapiens OX=9606 GN=AHCYL1 PE=1 SV=2	1.12559	0.995552	0.967003	0.996197	0.994676	1.018	1.00623	0.996321					1.44526	1.03146						0.963968		0.977299	0.968659			1.00045			1.00811				0.993581	1.01955		0.933494			1.00166						0.987606
Q09666	AHNAK	Neuroblast differentiation-associated protein AHNAK OS=Homo sapiens OX=9606 GN=AHNAK PE=1 SV=2	3.37613	1.00186	1.00001	0.764046	0.998546	0.998767	0.993299	1.00399	1.0018	0.99874	1.00871	0.9953	1.43811	1.02594	1.01761	0.993574	0.999857	1.01761	0.989136	0.739261	1.00128	1.00098	0.968121	0.998378	1.01494	1.02406	1.0057	0.996993	1.01148	1.00922	0.996406	0.986374	1.00231	1.03034	1.01714	0.838651	0.987734	0.994004	1.01256	1.00682	1.00129	0.98383	1.02423	1.0018	0.991833	0.993574	0.975182
Q8IVF2	AHNAK2	Protein AHNAK2 OS=Homo sapiens OX=9606 GN=AHNAK2 PE=1 SV=2	2.57757	0.995747	0.996614	1.0209	0.994428	1.01075	0.996085	1.01601	1.0133	0.986083	1.01179	0.993529	1.42244	1.02147	1.02203		0.919368	1.02203			0.976984			0.993117	1.01263			1.0001				0.63046					1.00553	1.00629		1.00835				1.0133			1.00102
P02765	AHSG	Alpha-2-HS-glycoprotein OS=Homo sapiens OX=9606 GN=AHSG PE=1 SV=2	1.49751	0.244009	0.162801	0.114662	0.264986	1.0025	0.270752	0.214882	1.00853	0.0311607	0.195228	0.971581	1.36129	0.405979	0.324456	0.514126	0.104594	0.324456	0.825181	0.17324	0.745958	0.349067	0.792394	0.592123	0.697446	0.241568	0.801775	0.964904	0.0113971	0.771722	0.594785	1.00052	0.0141116	0.0201778	0.811876	0.0424627	0.631485	0.99377	0.195675	0.999568	0.690359	0.634463	0.26899	1.00853	0.693395	0.986285	1.05159
Q96BJ3	AIDA	Axin interactor, dorsalization-associated protein OS=Homo sapiens OX=9606 GN=AIDA PE=1 SV=1	1.02215	1.00552	0.997262	1.00546	0.984177	1.01469	0.999923	0.996074	0.978768	0.934002	0.998793	0.984239	1.011	0.996357	1.02084	0.981254	1.0005	1.02084	1.03694	1.00116	1.00197	1.00448	0.998079	0.998857	1.03288	0.98917	1.00543	0.995952	1.0013	0.95844	1.01164	1.00345	0.998447	1.02019	1.01347	0.926102	1.0057	1.00167	1.01284	1.01437	1.02434	0.992466	1.0127	0.978768	0.989325	0.742498	0.995683
O95831	AIFM1	Apoptosis-inducing factor 1, mitochondrial OS=Homo sapiens OX=9606 GN=AIFM1 PE=1 SV=1	1.75445	0.368164	0.309622	1.01796	0.230109	0.506644	0.3511	0.320361					1.0971	0.436767						0.996067		0.689133	0.873412			1.02496			0.278558				0.106188	0.980961		0.519153			0.927341						0.978804
P00568	AK1	Adenylate kinase isoenzyme 1 OS=Homo sapiens OX=9606 GN=AK1 PE=1 SV=3	5.43188	0.996228	1.001	1.01007	0.939979	0.897777	0.984051	0.999959	0.954537	1.00188	0.997685	0.996223	1.18546	0.977108	1.00065	0.801146	0.971307	1.00065	1.0098	0.996155	1.00699	0.9807	0.968588	0.993393	1.01743	0.797597	1.00372	0.716908	0.548686	0.950233	1.0232	0.350964	0.971306	0.828498	0.833075	0.996944	0.98523	0.994567	1.01718	1.00212	0.545095	1.00043	1.01041	0.954537	1.01389	0.885971	0.935998
Q02952	AKAP12	A-kinase anchor protein 12 OS=Homo sapiens OX=9606 GN=AKAP12 PE=1 SV=4	4.56639	0.994359	1.00111	0.485887	0.978207	0.988663	0.999974	1.01452	1.00793	0.99781	0.763333	0.82582	1.43376	1.00323	0.886017		0.99344	0.886017		0.590737	1.00547	1.00035	0.963191	0.85662	0.698109	1.03482		0.794302	0.621036			0.997791	1.01007	0.796418		1.01264	0.907379	0.899606	0.907298	1.00544				1.00793	0.737355		1.00249
Q12802	AKAP13	A-kinase anchor protein 13 OS=Homo sapiens OX=9606 GN=AKAP13 PE=1 SV=2	1.26981	1.01357	1.00021	0.999889	1.00271	1.01661	1.00999	1.01185					1.00962	1.027						0.994991		0.994791	0.998599			1.00122			1.00229				1.01751	1.00189		1.00025			1.01112						1.01001
Q7Z591	AKNA	Microtubule organization protein AKNA OS=Homo sapiens OX=9606 GN=AKNA PE=1 SV=2	5.21137	1.00023	0.99585	0.959499	0.690272	0.423185	0.70309	0.798164	0.294149	0.864005	0.772914	0.0526797	1.53369	0.156481	0.998689		0.519466	0.998689		0.991161	0.573823	0.998479	0.808819	0.980412	0.498907	0.987259		1.00137	0.148898			0.00945972	0.878946	0.453048		0.933717	0.903178	1.0428	0.0562115	0.00587684				0.294149	0.989601		0.973549
P42330	AKR1C3	Aldo-keto reductase family 1 member C3 OS=Homo sapiens OX=9606 GN=AKR1C3 PE=1 SV=4	5.57153	0.977944	0.85209	1.00025	0.946483	1.01949	0.988176	0.903809			0.999899	0.99354	1.45192	1.01594		0.971677			1.00074	0.972489		1.00292	0.962541			0.172474	1.00393		0.999358	0.995991	1.03687		0.97766	0.652637	0.99672	1.00058			0.217262		1.02435	1.01338	1.02016		0.00753416	0.986084
O43488	AKR7A2	Aflatoxin B1 aldehyde reductase member 2 OS=Homo sapiens OX=9606 GN=AKR7A2 PE=1 SV=3	1.98138	1.00573	1.01017	1.03068	1.00978	1.01035	1.01169	0.996803	0.987593	0.996286	0.989921	0.998936	1.06221	1.0077	1.00298	1.02205	0.99418	1.00298	0.989142		1.00857			0.990237	1.00099		1.0023	0.995412		1.01071	0.959816	0.999298			0.752998		1.01446	0.999259		1.0103	1.01481	0.9934	1.00563	0.987593		0.953516	1.00468
P13716	ALAD	Delta-aminolevulinic acid dehydratase OS=Homo sapiens OX=9606 GN=ALAD PE=1 SV=1	1.11882	1.00031	0.970549	1.02224	0.971006	1.01567	1.00085	0.984696	0.990477	0.99712	0.935623	1.00229	1.03325	0.993793	1.01483	0.950416	0.99948	1.01483	1.00208	0.999145	1.01236	0.989618	0.991	0.982498	1.03755	0.994014	1.00797	0.999942	1.01578	0.965679	0.912872	0.987261	1.00368	1.02935	0.995841	0.95882	1.00794	1.00635	1.02022	0.994066	0.95785	0.989067	1.02491	0.990477	0.998419	1.00519	1.00713
P02768	ALB	Albumin OS=Homo sapiens OX=9606 GN=ALB PE=1 SV=2	4.23428	0.332303	0.204902	0.351033	0.369156	1.01499	0.267178	0.182088	0.990132	0.0126541	0.116296	0.955534	1.22213	0.0897625	0.998158	0.371666	1.01762	0.998158	0.29663	0.992795	0.655329	0.405568	0.886788	0.761708	0.637505	0.323508	0.487782	1.00003	0.25518	0.177143	0.465426	0.752843	0.0843478	0.342281	0.573476	0.0346322	0.625166	0.772911	0.491592	1.01274	0.238886	0.301042	0.172101	0.990132	0.868226	0.996028	0.983786
Q8IZ83	ALDH16A1	Aldehyde dehydrogenase family 16 member A1 OS=Homo sapiens OX=9606 GN=ALDH16A1 PE=1 SV=2	1.39278	1.00088	1.00133	1.01082	0.977832	0.92159	0.984201	0.986351	0.990893	0.983577	1.01631	0.865649	1.35231	0.846693	1.00563	1.0097	1.01641	1.00563	1.00151	0.989947	1.00595	0.985462	0.966535	0.992106	1.01534	1.02831	0.984735	0.995874	0.809665	0.988937	1.02817	1.00315	0.547548	0.814686	1.00371	1.00885	0.991379	1.00006	0.720382	1.00449	1.01123	1.00348	0.997975	0.990893	0.991431	0.99877	1.04646
P00352	ALDH1A1	Aldehyde dehydrogenase 1A1 OS=Homo sapiens OX=9606 GN=ALDH1A1 PE=1 SV=2	1.19631	1.01313	0.999428	1.00275	0.999137	1.02225	1.01118	1.01172	1.00298	0.887619	0.994041	1.00227	1.03291	1.02339	0.952395	1.00893	0.974876	0.952395	0.983131	0.999891	1.00309	1.01516	0.963942	0.991544	1.02643	0.882801	1.00716	0.997905	0.934942	0.986604	1.03637	0.903071	0.984896	1.02726	1.00633	0.928865	1.01562	0.996508	1.01849	1.00185	1.00039	0.980132	1.01778	1.00298	1.01069	0.999855	0.991718
O94788	ALDH1A2	Retinal dehydrogenase 2 OS=Homo sapiens OX=9606 GN=ALDH1A2 PE=1 SV=3	1.89215	1.018	0.998861	1.00642	1.00052	1.01425	1.00816	1.00614	0.9845	0.988511	1.00688	0.977545	1.07324	1.01391	0.999965		1.00455	0.999965		0.998794	1.00888	0.987916	0.967608	1.00091	1.03525	0.99209		0.997518	1.01327			0.986552	0.993679	1.01781		1.01923	0.990337	1.01148	1.00451	0.998405				0.9845	1.00634		0.997595
P47895	ALDH1A3	Aldehyde dehydrogenase family 1 member A3 OS=Homo sapiens OX=9606 GN=ALDH1A3 PE=1 SV=2	3.49026	1.01502	1.00078	1.00571	0.987313	0.992689	1.00721	0.969957	0.981185	0.99033	0.995029	0.976871	1.03324	1.01299	0.825243		0.907727	0.825243			0.999582			0.993095	1.02381			0.995236				1.00355					0.986322	1.00732		1.01201				0.981185			1.00003
P05091	ALDH2	Aldehyde dehydrogenase, mitochondrial OS=Homo sapiens OX=9606 GN=ALDH2 PE=1 SV=2	2.35505	1.00821	1.00131	1.00076	1.00413	0.996571	1.00645	1.00395	0.988767	0.985667	0.995319	0.899803	1.24053	1.01758	1.02593		0.997711	1.02593			1.01899			0.999988	1.02491			0.999052				0.996726					1.01027	0.9929		0.996153				0.988767			1.04779
P51648	ALDH3A2	Aldehyde dehydrogenase family 3 member A2 OS=Homo sapiens OX=9606 GN=ALDH3A2 PE=1 SV=1	1.32779	1.00449	1.00439	1.01621	1.00199	1.01022	1.00256	1.00792	0.987266	1.00555	1.01223	1.00962	1.20629	1.01203	1.00127		0.991118	1.00127		0.989841	0.997119	0.985804	0.98264	0.996991	1.01629	1.00372		0.995806	1.01806			1.00162	0.981403	1.00554		1.01398	1.00041	1.00235	1.01828	0.996809				0.987266	1.00836		1.08398
P43353	ALDH3B1	Aldehyde dehydrogenase family 3 member B1 OS=Homo sapiens OX=9606 GN=ALDH3B1 PE=1 SV=1	5.04768	0.611668	0.669187	1.00283	0.437206	0.901079	0.633887	0.695712	0.555546	0.985893	0.835526	1.00064	1.52769	1.01751	0.999295		0.0866412	0.999295		0.998013	0.0666691	1.00931	0.989528	0.7421	0.727509	0.832538		0.166373	0.977656			0.186454	0.997191	1.03537		1.01493	0.94396	0.828564	0.897157	0.161335				0.555546	0.954736		0.768457
P49189	ALDH9A1	4-trimethylaminobutyraldehyde dehydrogenase OS=Homo sapiens OX=9606 GN=ALDH9A1 PE=1 SV=3	1.00735	1.01692	1.00005		0.995866		1.0077	1.01805			0.991492	0.992543				0.998823			0.997848								1.00914			1.01424	1.03517				1.01796						1.00615	0.984213	1.02635			1.0059
P04075	ALDOA	Fructose-bisphosphate aldolase A OS=Homo sapiens OX=9606 GN=ALDOA PE=1 SV=2	4.92374	0.998964	1.00128	0.966997	1.00609	1.00418	1.01101	1.01068	0.977763	0.998102	1.01082	1.00144	1.20502	1.00402	0.877658	1.01501	1.01395	0.877658	0.995698	0.731287	0.990757	0.981363	1.00011	0.998068	1.01715	0.995294	1.01108	0.96512	1.00761	0.963213	1.02614	1.00087	1.00855	1.01856	1.0195	1.01024	0.986846	1.0072	0.853399	0.630786	0.999989	1.00065	1.04235	0.977763	0.928733	0.94753	1.16598
P09972	ALDOC	Fructose-bisphosphate aldolase C OS=Homo sapiens OX=9606 GN=ALDOC PE=1 SV=2	1.06431	1.01922	0.99883	1.01633	0.998737	1.02395	0.995412	0.986371	0.993988	0.772402	0.91243	0.982901	1.23795	0.997357	1.01105	1.02472	0.998431	1.01105	1.01109	1.00297	1.00855	0.998687	0.994479	0.982185	1.03142	0.999163	0.974274	0.838023	1.00014	1.00658	1.02769	1.00022	0.994967	1.03202	1.02073	1.02718	0.988752	1.03987	1.00854	1	1.01219	1.02238	1.03927	0.993988	1.00083	1.00311	1.0497
Q9Y673	ALG5	Dolichyl-phosphate beta-glucosyltransferase OS=Homo sapiens OX=9606 GN=ALG5 PE=1 SV=1	1.42411	1.01328	0.999053	0.96704	1.00253	0.998338	0.998519	0.993676					1.5001	0.990012						0.937457		1.00621	1.00096			0.996401			1.00482				1.009	1.01937		1.01085			0.999022						0.981293
P16050	ALOX15	Polyunsaturated fatty acid lipoxygenase ALOX15 OS=Homo sapiens OX=9606 GN=ALOX15 PE=1 SV=3	1.0673	0.867205	0.808206	0.906281	0.801729	1.01692	0.888153	0.872225	0.982078	0.98712	0.912657	0.977943	1.58008	1.02419	0.779776	0.964904	0.628283	0.779776	0.977266	0.995982	0.331844	1.00806	0.878759	0.993474	0.88764	0.278852	1.00411	1.00139	0.371661	0.980972	1.03764	0.689588	0.603073	0.687562	0.997203	1.00664	0.986094	0.997931	0.325524	0.841972	1.01233	0.977148	1.02181	0.982078	0.951383	1.00357	0.964909
P20292	ALOX5AP	Arachidonate 5-lipoxygenase-activating protein OS=Homo sapiens OX=9606 GN=ALOX5AP PE=1 SV=2	1.68171	0.999928	0.99267	1.02215	1.00803	1.0181	1.01074	1.01097	0.585966	0.0751065	0.993211	0.992986	1.32093	0.991951	0.997883	0.984244	0.942504	0.997883	0.0380117	0.998365	0.535279	0.369687	0.875144	0.978616	0.636184	1.03161	1.00404	0.943614	1.0073	0.98854	0.899819	0.574396	1.00323	1.01426	0.970943	0.856643	1.01478	1.01939	1.01909	0.692153	1.01517	1.01296	1.00411	0.585966	0.992742	1.00016	0.791223
P05186	ALPL	Alkaline phosphatase, tissue-nonspecific isozyme OS=Homo sapiens OX=9606 GN=ALPL PE=1 SV=4	3.85119	0.014573	0.00198442	1.23193e-05	0.0228112	0.985628	0.046076	0.0151003	4.07871e-05	0.772581	0.410685	0.985688	0.0225899	1.02643	1.5359e-06	0.986137	5.34815e-06	1.5359e-06	0.993797	7.40246e-05	0.374245	1.00959	0.96258	0.109074	0.393214	0.595449	0.980638	1.61052e-11	0.219647	0.190096	0.681558	0.00654451	0.22698	0.0520487	0.548823	0.152683	0.599294	0.00723056	0.022601	0.199418	0.0279036	0.982092	1.02111	4.07871e-05	0.131183	0.990992	0.00151068
P05187	ALPP	Alkaline phosphatase, placental type OS=Homo sapiens OX=9606 GN=ALPP PE=1 SV=2	3.33663	0.866403	0.853336	1.39362e-06	0.843168	8.08048e-10	0.864383	0.851937	0.97773	0.862264	0.837261	0.487983	1.4061	0.455591	0	0.926473	0.934098	0	1.01332		0.945944			0.845601	0.918696		1.00418	0.732313		0.000526767	0.769674	0.995615			0.450582		0.961931	0.922464		1.00046	0.995655	0.997888	0.00415094	0.97773		0.889549	1.18271
P02760	AMBP	Protein AMBP OS=Homo sapiens OX=9606 GN=AMBP PE=1 SV=1	2.2194	0.995181	0.970275	0.551464	0.986279	0.999836	0.996681	1.00062	0.956518	0.558263	0.636467	0.84595	1.20875	1.02526	0.985161	1.01552	0.992794	0.985161	0.997487	0.891308	1.01779	1.01214	0.964128	0.889978	0.9463	1.02197	0.994811	0.996967	0.994886	1.01392	0.971355	1.00032	0.981546	1.02003	0.971839	0.636098	0.835343	0.954585	1.00185	1.00271	0.166958	0.866603	1.02099	0.956518	0.999785	0.699271	1.07761
P16157	ANK1	Ankyrin-1 OS=Homo sapiens OX=9606 GN=ANK1 PE=1 SV=3	1.68246	1.01296	0.996119	0.609889	0.990308	1.01378	1.00471	1.01329	0.977183	0.981943	1.00981	0.978256	1.56719	1.02656	1.00647	0.998175	1.0018	1.00647	1.0368	0.381918	1.00759	0.982764	0.883354	0.88883	0.347943	1.00266	0.616558	1.00236	1.00121	0.662117	1.01012	0.990132	1.01278	1.02246	0.989912	1.00732	0.947077	0.990263	0.996724	1.0069	1.00885	0.992417	0.958231	0.977183	0.992816	0.953881	1.01599
Q9P2R3	ANKFY1	Rabankyrin-5 OS=Homo sapiens OX=9606 GN=ANKFY1 PE=1 SV=2	1.0022	1.01167	0.996526		1.01013		1.00578	1.01029			1.00821	0.99139				1.01049			1.00634								1.00643			0.983971	1.02199				0.759565						1.00015	0.974713	1.01653			0.988464
Q6UB99	ANKRD11	Ankyrin repeat domain-containing protein 11 OS=Homo sapiens OX=9606 GN=ANKRD11 PE=1 SV=3	1.69762	0.868749	0.780864		0.807457		0.880779	0.81238			1.01166	1.0042				0.964608			1.01294								1.01034			0.981534	1.03594				0.132015						1.00958	0.626831	1.0109			0.929515
Q9GZV1	ANKRD2	Ankyrin repeat domain-containing protein 2 OS=Homo sapiens OX=9606 GN=ANKRD2 PE=1 SV=3	1.80844	0.815563	0.203182	0.37922	0.81289	0.996765	0.70481	0.215286	0.989342	0.886335	0.103528	0.0285824	1.50741	0.171855	1.02923		0.991921	1.02923			0.827494			0.574481	0.579068			0.994992				0.80749					0.378984	0.492263		1.00957				0.989342			0.4269
Q5XXA6	ANO1	Anoctamin-1 OS=Homo sapiens OX=9606 GN=ANO1 PE=1 SV=1	0.739274	0.00814073	0.0260225	0.00269668	0.0135465	0.996647	0.0383528	0.110133	0	1.48273e-09	0.178203	1.00543	3.73701e-13	3.13117e-09	0	0.346527	0	0	1.00479	0.0390026	0	0.47841	0.866987	0.88118	0.348724	0.106192	1.00666	0	0.000539802	0.785935	0.660636	0.786209	0.000478063	3.64121e-05	0.116885	0.148788	0.488403	0.943904	0.0104154	2.22715e-11	0.660424	0.685841	0.977977	0	0.0556031	0.990069	0.977452
Q4KMQ2	ANO6	Anoctamin-6 OS=Homo sapiens OX=9606 GN=ANO6 PE=1 SV=2	2.1664	0.946423	0.850325	0.989282	0.762646	0.450628	0.864304	0.756386					1.45348	0.409663						0.96579		1.01316	0.963138			0.91311			0.852664				0.994715	0.892354		1.01256			0.880671						0.986912
O43423	ANP32C	Acidic leucine-rich nuclear phosphoprotein 32 family member C OS=Homo sapiens OX=9606 GN=ANP32C PE=2 SV=1	3.2891	1.01277	1.004	0.726302	1.00329	0.866216	1.00027	1.00437	0.48025	0.230316	0.99113	0.979299	1.16586	1.02085	0.894241	0.819436	0.909036	0.894241	0.996471		1.00544			0.899241	0.494097		0.992811	0.0310678		0.473973	0.608872	0.271814			1.00485		0.885305	1.03853		0.744996	0.99683	0.97697	0.967204	0.48025		1.00122	1.17644
P15144	ANPEP	Aminopeptidase N OS=Homo sapiens OX=9606 GN=ANPEP PE=1 SV=4	1.54133	0.983149	0.971497	1.00374	0.937489	1.01819	0.986157	0.983377	0.955752	0.987919	0.996301	1.01131	1.00015	1.01548	0.62334	1.00407	0.846591	0.62334	0.978601	0.99196	0.960735	1.00059	1.00406	0.993818	1.01444	0.918037	1.00228	0.742889	0.660098	0.988215	1.04236	0.00547369	0.999752	1.01464	0.810987	1.00415	0.987158	1.00569	0.998964	0.0381195	0.869948	0.97796	1.0169	0.955752	0.984129	0.994536	1.01335
P04083	ANXA1	Annexin A1 OS=Homo sapiens OX=9606 GN=ANXA1 PE=1 SV=2	4.82504	0.99993	1.00402	0.234059	1.00665	0.45744	1.01235	1.00542	1.0189	1.01057	0.876855	0.90959	1.4597	1.00967	0.879501	0.850801	0.786894	0.879501	0.989817	0.0858029	0.872582	0.984615	0.971179	0.996674	0.853003	0.680027	1.00227	1.00446	0.485843	0.984738	0.944816	0.658368	1.01896	0.282877	0.832488	0.722508	0.838166	0.996221	0.204405	0.293194	0.0415702	0.980171	1.01049	1.0189	0.459562	0.879811	1.16009
P50995	ANXA11	Annexin A11 OS=Homo sapiens OX=9606 GN=ANXA11 PE=1 SV=1	1.44488	1.00464	0.998361	0.651797	1.0013	1.00132	1.00615	1.01104	0.981229	1.00399	0.910931	1.00807	1.25485	1.01327	0.639997	0.984571	0.792375	0.639997	0.998046	0.99783	1.01095	0.989929	0.96979	0.955756	0.762231	0.970078	1.00691	0.959156	0.992549	0.981464	1.00601	1.00353	0.989508	1.0226	1.00127	1.03163	0.945566	1.04263	1.01954	1.00632	1.00259	0.991023	1.00874	0.981229	0.994147	0.99738	1.09328
P27216	ANXA13	Annexin A13 OS=Homo sapiens OX=9606 GN=ANXA13 PE=1 SV=3	0	9.27894e-06	0.981153	0.000556284	9.61124e-06	0.983362	0.000163871	0.91662	1.01607e-05	0.991227	0.345518	0.984239	0.000226317	1.02865	4.32368e-11		1.19174e-05	4.32368e-11			3.21469e-09			0.03005	0.376236			1.36986e-07				6.17432e-05					0.656899	0.0085247		5.20432e-05				1.01607e-05			0.00124016
P07355	ANXA2	Annexin A2 OS=Homo sapiens OX=9606 GN=ANXA2 PE=1 SV=2	5.21501	1.0004	0.996144	0.0520758	0.997902	0.192973	1.01843	0.999657	0.986567	0.989878	0.605839	0.594647	1.26621	0.813288	0.533434	0.989912	0.947165	0.533434	0.98511	0.00403397	0.977178	0.972404	0.992413	0.693634	0.619418	0.609697	0.808089	0.99839	0.305733	0.982727	0.982541	0.790282	1.00435	0.0957462	0.517072	0.236415	0.710979	0.981736	0.199118	0.0903038	0.140203	0.990531	1.00389	0.986567	0.302626	0.698313	1.18613
P12429	ANXA3	Annexin A3 OS=Homo sapiens OX=9606 GN=ANXA3 PE=1 SV=3	2.06274	1.00435	0.999119	0.16016	0.9721	0.215675	1.00718	0.99703	0.991305	0.999459	0.87992	0.745414	1.48527	0.813853	1.02089	0.974864	0.73197	1.02089	0.757178	0.0483384	0.812039	0.986248	0.960021	0.997156	0.944831	0.366997	1.00955	1.00044	0.266461	0.946116	0.43396	0.910354	0.988498	0.318082	0.830975	0.854936	0.614788	0.89829	0.189384	0.790486	0.292886	0.98824	0.982493	0.991305	0.97692	1.00394	0.978253
P09525	ANXA4	Annexin A4 OS=Homo sapiens OX=9606 GN=ANXA4 PE=1 SV=4	4.61328	0.996962	0.960788	0.0275537	0.998381	0.42589	1.00892	0.990665	0.983357	1.00162	0.0315801	0.0793047	0.993386	1.01691	0.17267	1.00765	0.951893	0.17267	0.933901	0.0153252	1.00044	0.988064	0.969166	0.815083	0.636819	0.705488	0.788927	0.994826	0.902627	0.983786	0.993076	0.99887	0.997194	0.691463	0.825905	0.5364	0.627237	0.894738	0.465629	0.652982	0.654128	0.988965	0.000439162	0.983357	0.915282	0.877625	0.970829
P08758	ANXA5	Annexin A5 OS=Homo sapiens OX=9606 GN=ANXA5 PE=1 SV=2	5.10023	1.01924	1.00891	0.151092	1.00096	0.550566	0.994233	1.01068	0.990091	1.02113	0.439138	0.561727	1.31702	1.03191	0.882915	1.01034	0.87571	0.882915	0.997791	0.45938	0.985422	0.979084	0.969023	0.486037	0.584577	0.775706	0.794264	1.0007	0.443047	0.981669	0.998176	0.676066	1.00585	0.748825	0.81223	0.727943	0.626775	0.936457	0.585501	0.223481	0.308732	0.714612	1.04419	0.990091	1.0004	0.505194	1.07496
P08133	ANXA6	Annexin A6 OS=Homo sapiens OX=9606 GN=ANXA6 PE=1 SV=3	1.17424	0.856169	0.81507	0.375338	0.879049	1.0172	0.894505	0.900091	0.994994	0.98414	0.730192	1.0016	0.793956	1.02806	0.997464	0.911319	1.00527	0.997464	0.757026	0.424511	0.302804	0.968034	0.953417	0.518238	0.584513	0.999442	0.846309	0.927152	0.991079	0.981889	1.01441	0.993124	1.00117	1.01641	1.0119	0.579808	0.788744	1.04025	0.998888	1.0021	0.989373	1.01628	1.01611	0.994994	0.996174	0.928156	0.994005
P20073	ANXA7	Annexin A7 OS=Homo sapiens OX=9606 GN=ANXA7 PE=1 SV=3	5.11234	0.826435	0.72531	0.235309	0.950704	0.975525	0.905587	0.871145	0.979431	0.790312	0.703499	1.0134	1.56177	1.02071	0.732276	0.995299	1.00591	0.732276	0.823609	0.213967	1.01815	0.955323	0.864152	0.643099	0.055661	1.00201	0.603237	0.952835	0.929607	0.0296577	1.02845	1.00268	0.996246	0.796764	0.999745	0.494795	0.801633	0.887369	0.880225	1.01124	1.02188	1.02006	1.00662	0.979431	1.03321	0.864356	0.994658
P13928	ANXA8	Annexin A8 OS=Homo sapiens OX=9606 GN=ANXA8 PE=1 SV=3	1.0169	0.883619	0.852051	0.759572	0.764519	0.423931	0.832993	0.785645	0.990893	0.535883	0.998721	0.963041	1.21503	0.691279	0.998107	0.276433	0.748548	0.998107	0.979105	0.516694	0.874086	1.00722	0.884396	0.99796	0.838482	0.459656	1.00945	0.995448	0.542319	0.758908	0.4559	0.899161	0.965916	0.402092	0.209167	0.762543	0.957726	0.984294	0.346716	0.873839	0.0910693	0.985459	0.917546	0.990893	0.940817	0.987909	1.00669
Q5VT79	ANXA8L1	Annexin A8-like protein 1 OS=Homo sapiens OX=9606 GN=ANXA8L1 PE=2 SV=2	3.06403	1.01926	1.00149	1.01337	0.985571	1.0211	1.00299	1.00882	0.977985	1.01804	1.01149	0.980932	1.08223	1.01806	0.884929		1.00389	0.884929			1.01756			0.993215	1.02243			0.891175				0.993129					1.01875	0.929236		1.00268				0.977985			1.00257
Q16853	AOC3	Membrane primary amine oxidase OS=Homo sapiens OX=9606 GN=AOC3 PE=1 SV=3	1.2417	1.00538	1.00162	0.904109	0.97731	1.01683	0.999479	0.993467	1.01195	0.998948	0.995823	0.99153	1.25282	1.02147	0.978614	1.00851	1.01705	0.978614	0.99755	0.987061	1.01049	0.990026	0.871249	0.984602	0.656015	1.00985	0.973104	0.847619	1.01003	0.983791	1.01605	1.0012	0.880526	1.02982	1.01964	1.02158	0.899847	0.999222	0.99936	1.00079	1.00426	0.993587	0.998094	1.01195	0.983019	0.992164	0.985204
Q06278	AOX1	Aldehyde oxidase OS=Homo sapiens OX=9606 GN=AOX1 PE=1 SV=2	2.97342	0.980134	0.903031	0.993192	0.84567	0.738775	0.891037	0.818412	0.977776	0.971661	0.990717	0.932329	1.28308	0.749161	1.00515		0.972442	1.00515		0.603027	0.978494	1.03181	0.953484	0.968948	0.96378	0.352388		0.997826	1.01868			0.997181	0.978399	0.691316		1.01772	0.982068	1.00655	0.93512	1.00332				0.977776	1.02348		0.998965
Q10567	AP1B1	AP-1 complex subunit beta-1 OS=Homo sapiens OX=9606 GN=AP1B1 PE=1 SV=3	1.42626	1.00313	1.00179	1.02788	1.00098	1.0175	0.992152	1.00232	0.99021	0.996465	1.00995	1.00796	1.02558	1.00006	0.995894		0.992805	0.995894			0.996357			0.99579	1.02551			0.999411				1.00026					1.00294	0.996241		1.00576				0.99021			1.0835
O43747	AP1G1	AP-1 complex subunit gamma-1 OS=Homo sapiens OX=9606 GN=AP1G1 PE=1 SV=5	1.45695	0.824319	0.791835	0.885832	0.806348	1.02254	0.88861	0.891652					1.57143	1.01362						0.848947		1.0021	0.893529			0.998488			1.0049				0.556627	1.0159		0.529691			1.01808						0.990305
O95782	AP2A1	AP-2 complex subunit alpha-1 OS=Homo sapiens OX=9606 GN=AP2A1 PE=1 SV=3	2.42098	0.952701	0.959767	0.996859	0.884969	1.01056	0.907801	0.947896	0.982159	0.781114	1.00886	0.977772	1.43064	1.02092	1.01172		0.967571	1.01172		0.997137	1.01396	1.00785	0.900318	0.985298	1.03312	0.879724		0.99606	0.899133			1.00161	0.979276	0.979583		0.670411	1.00965	1.0066	1.02375	0.994817				0.982159	0.989404		0.98163
P63010	AP2B1	AP-2 complex subunit beta OS=Homo sapiens OX=9606 GN=AP2B1 PE=1 SV=1	1.54584	0.999292	1.00044	1.01423	0.999246	1.02382	0.995395	0.994169	0.987469	1.00705	0.991368	0.980305	1.02376	1.01312	0.998692	1.00816	1.01224	0.998692	1.00043	0.998936	1.0138	0.981345	0.999361	0.974459	1.00759	1.0232	0.999768	0.972541	1.01158	0.985507	1.02828	0.991016	0.975799	1.01005	1.00131	1.01431	1.01004	0.99701	1.02332	1.00757	1.01474	0.995426	1.00917	0.987469	1.01471	0.985508	1.00888
Q96CW1	AP2M1	AP-2 complex subunit mu OS=Homo sapiens OX=9606 GN=AP2M1 PE=1 SV=2	1.73323	0.81632	0.720813	0.494752	0.823511	1.01313	0.864375	0.800529	0.978372	0.830145	0.545839	0.944323	0.886544	1.01333	0.995012	0.947636	0.996204	0.995012	0.999099	0.254304	0.823684	0.882726	0.829706	0.997732	1.02864	1.02833	0.855254	0.190933	1.00358	0.873426	1.00917	0.396078	0.982591	1.01563	1.02361	0.187597	0.828524	0.99522	1.00097	1.00046	0.944758	0.637372	0.962609	0.978372	1.00762	0.656768	0.986161
P53680	AP2S1	AP-2 complex subunit sigma OS=Homo sapiens OX=9606 GN=AP2S1 PE=1 SV=2	1.38039	1.00139	1.00455	1.02685	1.00794	1.01966	1.00477	0.998809	1.00405	0.983485	0.99141	1.00257	1.01558	1.01632	1.01373		1.00121	1.01373		0.998526	1.02475	0.997436	0.969817	0.998937	1.01204	1.01318		0.99548	1.00257			1.00025	1.01151	1.01077		1.00914	0.982633	0.997248	1.01896	1.00633				1.00405	0.991149		1.03088
O14617	AP3D1	AP-3 complex subunit delta-1 OS=Homo sapiens OX=9606 GN=AP3D1 PE=1 SV=1	4.10389	1.0235	0.999939	0.867187	1.00734	0.996638	1.00795	0.995635	0.998372	0.914493	0.855349	0.733269	1.33396	0.97586	0.979451		0.996877	0.979451			0.985042			0.9405	0.931727			1.00044				0.992987					0.944797	1.01732		0.991087				0.998372			1.00275
P02743	APCS	Serum amyloid P-component OS=Homo sapiens OX=9606 GN=APCS PE=1 SV=2	4.87068	0.650624	0.714458	0.996267	0.440921	0.341498	0.574307	0.660784	0.729734	0.998114	1.01336	0.511156	1.58449	0.974789	0.998547	0.64293	0.0202038	0.998547	0.994278	0.991012	0.0546558	1.00283	0.983813	0.99506	1.02967	2.26358e-06	1.00553	0.951915	1.99593e-06	0.988167	0.182079	0.130063	0.68645	0.00137643	0.0169821	0.998112	0.97353	1.0454	0.0245266	0.0110551	0.0409435	0.97161	1.02169	0.729734	1.00835	6.23344e-07	0.998989
P13798	APEH	Acylamino-acid-releasing enzyme OS=Homo sapiens OX=9606 GN=APEH PE=1 SV=4	1.15034	1.00683	1.00805	1.03037	1.00478	1.01376	1.00861	1.01234	0.991809	0.788442	1.01162	0.918628	1.20316	1.0034	1.01691		0.995384	1.01691		0.999653	0.961958	1.0002	0.984078	0.997602	1.03113	1.00473		1.0013	1.0043			1.00141	0.997196	1.01525		0.865234	1.00345	0.992865	0.999625	1.00195				0.991809	0.999585		0.999267
Q9HDC9	APMAP	Adipocyte plasma membrane-associated protein OS=Homo sapiens OX=9606 GN=APMAP PE=1 SV=2	2.73592	0.998214	0.999843	1.01599	0.993201	1.01253	0.999738	0.993382	0.980882	0.99805	0.993756	0.989605	1.23634	1.02539	0.998357	1.01123	0.999867	0.998357	0.810728	0.995234	0.830424	1.01023	0.908408	0.989068	0.822836	1.00492	1.0119	0.995898	1.00161	0.993869	1.01137	1.00334	1.00087	1.01039	0.96931	1.00433	0.997263	1.00455	1.01889	0.998416	1.01052	0.990907	1.02491	0.980882	0.997974	1.00282	1.13309
P02647	APOA1	Apolipoprotein A-I OS=Homo sapiens OX=9606 GN=APOA1 PE=1 SV=1	2.12711	0.327162	0.212678	0.473798	0.28772	1.00269	0.354422	0.272782	1.00606	0.526752	0.272286	0.990891	1.4529	0.601955	0.99086	0.712289	0.552157	0.99086	0.80103	0.994205	0.961217	0.547764	0.842185	0.510133	0.637879	0.537074	0.794459	0.325809	0.365926	0.67521	0.917518	0.680897	0.323475	0.569926	1.01261	0.0650842	0.615163	0.52761	0.86619	0.466548	0.619435	0.678738	0.745347	1.00606	1.02239	0.421767	1.17902
P02652	APOA2	Apolipoprotein A-II OS=Homo sapiens OX=9606 GN=APOA2 PE=1 SV=1	1.07225	0.54308	0.421871	0.603305	0.485383	1.00958	0.596604	0.495494	0.977454	0.603451	0.344836	0.927675	1.43189	0.890363	0.56742	1.01427	0.971491	0.56742	0.879787	0.99995	0.590926	0.746839	0.8874	0.593402	0.599603	0.94591	0.787741	0.828301	0.545859	0.981335	0.910498	0.841248	0.469086	0.987405	0.547947	0.243924	0.677511	0.856109	1.01282	0.533317	0.938954	0.559058	0.666628	0.977454	0.604155	0.803725	0.428725
P06727	APOA4	Apolipoprotein A-IV OS=Homo sapiens OX=9606 GN=APOA4 PE=1 SV=4	3.69418	0.676459	0.513754	0.730455	0.614127	1.01092	0.636853	0.491253	0.998695	0.212103	0.836179	0.984764	1.43535	0.891005	0.737177	0.530266	0.992478	0.737177	1.00278	0.605308	1.015	0.795711	0.977519	0.76312	0.720374	0.158109	0.923114	0.992507	0.0840209	0.739173	1.02261	0.327904	0.219693	0.168992	1.0092	0.355212	0.833517	0.93288	0.503837	1.00387	1.01582	0.905235	1.0092	0.998695	1.00997	0.942136	1.07331
P04114	APOB	Apolipoprotein B-100 OS=Homo sapiens OX=9606 GN=APOB PE=1 SV=2	1.56392	0.994779	0.978576	1.00826	0.969323	1.01481	0.986205	0.971842	1.01136	0.72398	0.909862	0.99404	1.43346	1.02753	0.405839	0.993717	1.0024	0.405839	1.00023	0.997627	0.8621	1.00541	0.96661	0.98132	0.96846	0.815936	1.00945	0.998482	0.981724	0.807154	0.971607	1.00263	0.76156	0.97471	1.00405	0.865258	0.950444	1.00403	0.994046	0.655804	1.01537	0.99591	1.02018	1.01136	0.98837	0.992919	0.994762
P02654	APOC1	Apolipoprotein C-I OS=Homo sapiens OX=9606 GN=APOC1 PE=1 SV=1	1.72057	1.00576	1.0005	1.01663	1.00426	1.0064	1.00878	0.998073	1.01035	0.863427	1.01082	1.00723	1.04019	1.01445	1.00883	0.998334	0.874212	1.00883	1.02948	0.994632	0.987491	0.996944	0.978334	0.996489	1.02886	1.02713	0.989956	1.00124	1.00626	0.964241	1.03641	1.00048	1.01617	1.01223	1.00591	0.832581	0.989921	1.00399	1.00149	1.01712	1.00131	0.976523	1.02371	1.01035	0.992101	0.920988	1.16997
P02656	APOC3	Apolipoprotein C-III OS=Homo sapiens OX=9606 GN=APOC3 PE=1 SV=1	1.80372	0.917299	1.00138	1.00376	0.854399	1.01931	0.936675	0.994041	0.977039	0.982948	0.605728	0.91515	1.07794	1.00703	1.01142	0.583581	0.933033	1.01142	1.00306	1.00204	1.02193	0.975607	1.00445	0.938495	0.87287	1.00786	1.00071	1.00257	1.007	0.586949	0.957198	0.98867	0.79996	0.901494	0.957055	1.01176	0.954823	0.905941	0.980203	0.92134	0.469268	0.824699	0.506258	0.977039	0.990838	0.0160373	0.971362
P05090	APOD	Apolipoprotein D OS=Homo sapiens OX=9606 GN=APOD PE=1 SV=1	2.92145	0.929007	0.848998	0.998929	0.872395	1.00984	0.898752	0.87671	0.990994	0.888568	0.890506	0.990982	1.19294	1.01711	0.999608	1.0138	0.960687	0.999608	0.977692	0.985022	1.00515	1.02345	0.96796	0.939669	0.970797	1.03406	0.992611	0.947392	0.991032	0.98945	1.02042	0.497362	0.729693	1.0153	1.02096	0.933967	0.999931	0.986768	1.00323	0.886068	1.01238	0.973796	1.02505	0.990994	0.988166	1.00887	0.9681
P02649	APOE	Apolipoprotein E OS=Homo sapiens OX=9606 GN=APOE PE=1 SV=1	2.15734	0.977198	0.959614	1.01763	0.938101	1.01094	0.975549	0.974959	1.00399	0.99707	0.996687	0.979738	1.11882	0.969916	0.0562603	0.499796	0.606781	0.0562603	1.00667	1.00345	1.00852	0.995078	0.984262	0.990836	1.03662	0.936433	0.978973	0.42404	1.01243	0.752127	1.03185	0.464714	1.02075	0.241148	1.01489	1.00156	1.01083	0.992818	1.01868	0.433049	0.965124	0.996199	1.01278	1.00399	0.992464	1.00193	0.997599
P02749	APOH	Beta-2-glycoprotein 1 OS=Homo sapiens OX=9606 GN=APOH PE=1 SV=3	5.50395	1.02215	1.00172	1.00365	0.998382	1.01694	1.00866	0.991397	0.985979	0.923106	1.01544	0.978918	1.44854	0.965619	0.999273	1.01358	1.01726	0.999273	0.991008	0.948468	1.02772	1.00507	0.969759	0.999354	1.02636	1.00619	1.00718	0.828251	1.00422	0.657331	1.00465	0.988127	0.978673	1.02955	1.01439	1.02003	1.00383	0.999781	1.00073	1.00117	1.00728	0.985472	0.998665	0.985979	0.325905	0.954968	1.00426
O14791	APOL1	Apolipoprotein L1 OS=Homo sapiens OX=9606 GN=APOL1 PE=1 SV=5	2.85974	1.00964	0.999839	0.678999	1.00573	0.894192	1.01694	1.01473	0.972891	0.792966	0.66634	0.584055	1.45862	1.0131	1.02521	1.02041	0.998828	1.02521	0.99911	0.992009	0.843313	0.990722	0.93085	0.99902	0.65188	0.832804	1.01512	0.95215	0.654601	0.985613	0.916852	1.00236	0.938872	0.132	0.116428	1.01749	0.790464	0.971106	0.0209194	0.912787	1.01149	0.994715	1.01755	0.972891	0.982107	0.882124	0.905885
O95445	APOM	Apolipoprotein M OS=Homo sapiens OX=9606 GN=APOM PE=1 SV=2	3.40649	1.01989	1.01223	1.00602	0.99803	1.01178	1.00504	0.983808	0.986754	0.909684	0.914225	0.866772	1.44119	0.89485	0.950789		1.00036	0.950789		0.9979	0.947743	1.00925	0.965134	0.880752	1.02203	1.00172		0.998747	0.997391			0.998631	0.989399	1.01963		0.926038	0.96196	1.0077	1.00062	1.00816				0.986754	0.985348		1.00542
P07741	APRT	Adenine phosphoribosyltransferase OS=Homo sapiens OX=9606 GN=APRT PE=1 SV=2	2.36585	1.01385	0.998713	1.00539	1.00365	1.01703	1.013	1.01864	0.994337	1.0007	1.0069	0.995419	1.25186	1.00993	1.01762		0.998295	1.01762		0.998816	1.01402	0.975277	0.98399	0.995579	1.01254	0.995641		0.999007	1.00673			1.00117	0.996159	1.02339		1.0116	1.0085	1.00052	1.006	1.01081				0.994337	0.987393		0.97362
P29972	AQP1	Aquaporin-1 OS=Homo sapiens OX=9606 GN=AQP1 PE=1 SV=3	1.59524	1.02091	1.00296	0.22196	1.00438	0.390586	1.01362	0.993412	0.987622	0.585721	0.992779	0.995062	0.090728	0.0525458	0.110483	0.984955	0.991859	0.110483	1.01377	0.000495428	0.789561	0.982899	0.962824	0.982147	1.014	0.824535	1.00043	0.942724	0.996391	0.644995	0.932036	0.986024	0.99542	1.01964	1.01578	1.02243	0.992687	0.99634	0.826365	1.01518	0.000264186	0.996522	1.01375	0.987622	0.992798	1.00438	1.07897
O43315	AQP9	Aquaporin-9 OS=Homo sapiens OX=9606 GN=AQP9 PE=1 SV=2	2.2581	1.00757	1.00459	2.50349e-06	0.987632	7.46095e-05	1.01003	0.980237	0.0271067	0.000494094	0.00126964	1.94056e-12	1.53402	0.774612	8.91306e-11		0.991672	8.91306e-11		0.672733	1.00433	0.998203	0.96504	0.995913	1.0296	0.79793		0.999239	0.83382			0.910873	0.993285	0.945499		1.01298	0.0767955	0.995745	0.972423	0.913826				0.0271067	0.984636		1.00556
Q96P48	ARAP1	Arf-GAP with Rho-GAP domain, ANK repeat and PH domain-containing protein 1 OS=Homo sapiens OX=9606 GN=ARAP1 PE=1 SV=3	1.60884	0.99521	0.960739	0.961147	0.997314	1.01992	0.98131	0.960467	0.987597	0.485948	0.991212	0.980764	1.09678	0.990948	0.858899	0.959679	0.992528	0.858899	0.686903	0.989954	1.01189	0.981775	0.960412	1.00215	1.01549	0.895451	0.789744	1.00025	1.01	0.7604	0.899978	0.136621	0.924154	1.0241	0.820564	0.827905	0.987502	0.995966	1.01943	0.910881	0.499002	0.632659	0.995786	0.987597	1.03175	1.00054	0.9884
P61204	ARF3	ADP-ribosylation factor 3 OS=Homo sapiens OX=9606 GN=ARF3 PE=1 SV=2	1.60082	0.928435	0.905745	1.01263	0.856999	1.01262	0.915951	0.915704	0.972505	0.997747	1.01174	0.981115	1.44856	1.01211	0.99758	0.98716	0.730621	0.99758	0.987837	0.997226	0.755681	0.995548	0.960833	0.938355	1.03	0.774768	1.01234	0.50387	0.93403	0.981338	1.00587	0.601223	0.998898	0.923687	0.971761	1.01613	0.987503	1.00226	0.755825	0.411082	0.989178	1.00736	1.00674	0.972505	0.998313	1.00112	0.969731
P18085	ARF4	ADP-ribosylation factor 4 OS=Homo sapiens OX=9606 GN=ARF4 PE=1 SV=3	1.13811	1.0148	0.992426	1.03121	0.998842	0.998609	1.0076	1.01281	0.981994	0.977709	0.989903	0.996909	1.24655	1.00076	1.00005	0.99838	1.00509	1.00005	1.00369	0.991829	1.01098	0.984474	1.00598	0.999148	1.0186	0.987586	1.00787	1.00111	1.01351	0.983154	0.996278	0.993024	0.999376	1.02964	1.01989	1.01496	0.990044	1.00037	1.01021	1.00545	1.01049	0.978875	1.00769	0.981994	0.990737	1.00442	1.05692
P84085	ARF5	ADP-ribosylation factor 5 OS=Homo sapiens OX=9606 GN=ARF5 PE=1 SV=2	0.0418918	0.962965	0.886079	1.01763	0.820473	0.898793	0.929256	0.981674	0.848377	0.996748	0.998743	0.997678	1.40376	1.01432	1.02033		0.980182	1.02033			0.982764			0.995845	1.03142			0.660847				0.988341					0.999461	0.995041		0.37737				0.848377			1.18692
P62330	ARF6	ADP-ribosylation factor 6 OS=Homo sapiens OX=9606 GN=ARF6 PE=1 SV=2	4.73328	0.888062	0.906574	0.946713	0.843661	1.02011	0.89639	0.947129	0.849299	1.00258	0.992007	1.00328	1.54915	1.01179	0.875755	1.01094	0.533808	0.875755	1.00898	1.00534	0.317313	1.00904	1.00334	0.861722	0.935418	1.01682	1.00074	0.156688	0.99338	0.986293	1.01465	0.265716	1.00415	1.02104	1.01476	1.01102	0.958768	0.925265	1.0058	0.0407353	1.00004	0.978362	1.0286	0.849299	0.991865	0.915259	0.968802
P05089	ARG1	Arginase-1 OS=Homo sapiens OX=9606 GN=ARG1 PE=1 SV=2	1.19663	0.981045	0.981352	1.03372	0.928252	1.01933	0.98459	0.977959	1.00659	0.985998	0.990859	0.999059	1.44505	1.01387	1.0221		1.0067	1.0221		0.994913	0.890681	0.997987	0.904026	0.985479	0.999739	1.00925		0.997586	1.0017			0.99616	0.994316	0.984654		1.00782	1.00365	1.00302	1.01723	0.997831				1.00659	0.984657		1.09783
Q07960	ARHGAP1	Rho GTPase-activating protein 1 OS=Homo sapiens OX=9606 GN=ARHGAP1 PE=1 SV=1	5.25169	0.838223	0.9621	0.934977	0.812567	1.00766	0.890019	0.985265					1.56207	1.00983						0.913571		0.995291	0.967721			1.02826			1.00998				0.981195	0.802362		0.930717			0.879213						0.521327
Q68EM7	ARHGAP17	Rho GTPase-activating protein 17 OS=Homo sapiens OX=9606 GN=ARHGAP17 PE=1 SV=1	1.35917	1.00877	1.00484	1.00714	0.999434	1.00057	0.991193	0.999866	1.00227	0.995683	1.01525	0.951979	1.11738	1.02362	0.97761		1.00789	0.97761		1.00079	1.02482	0.998774	0.9643	0.993717	1.02485	1.00995		0.897412	0.993181			0.999741	1.0003	0.978348		0.939403	1.00894	0.99657	1.01582	0.762802				1.00227	1.01384		0.978002
Q8N392	ARHGAP18	Rho GTPase-activating protein 18 OS=Homo sapiens OX=9606 GN=ARHGAP18 PE=1 SV=3	4.9711	0.256939	0.0751181	1.00341	0.0726286	0.231159	0.270487	0.115771	0.0913132	1.01952	0.99346	0.628687	0.301529	1.0248	0.994518		2.62989e-05	0.994518		0.995126	2.33246e-05	1.00476	0.992672	0.378926	0.702678	1.01942		0.000152709	1.01832			0.00888069	0.931438	1.01448		0.982486	0.984908	1.00105	1.0094	1.8372e-08				0.0913132	0.980083		0.0266893
P52565	ARHGDIA	Rho GDP-dissociation inhibitor 1 OS=Homo sapiens OX=9606 GN=ARHGDIA PE=1 SV=3	2.19084	0.887694	0.866421	1.00556	0.799355	0.983538	0.877762	0.852818	1.00729	1.00702	1.00844	1.00063	1.18234	0.984716	1.00365	0.998179	0.646463	1.00365	1.00131	0.996709	0.823976	1.00644	0.978854	0.991626	1.03259	0.745921	1.00107	0.883412	0.544154	0.986859	0.950555	0.709662	0.925637	0.784269	0.815665	1.03276	1.00303	1.00342	0.569022	0.48959	0.339323	0.98203	1.01394	1.00729	0.995447	0.94505	1.05868
P52566	ARHGDIB	Rho GDP-dissociation inhibitor 2 OS=Homo sapiens OX=9606 GN=ARHGDIB PE=1 SV=3	1.24523	0.996088	0.997703	1.0048	0.972036	1.00284	1.00546	0.986849	0.977748	1.0021	0.993413	0.988142	1.44283	1.00051	0.798417	0.845607	0.769089	0.798417	1.01622	0.999138	0.346652	1.00036	0.987098	1.00027	1.01473	1.02393	0.99876	0.941268	1.02129	0.945471	0.911822	0.870105	1.00809	1.00294	0.773355	1.02337	1.00266	0.999743	1.00597	1.00959	0.967801	0.975267	1.05021	0.977748	1.02707	1.00024	0.985679
Q92974	ARHGEF2	Rho guanine nucleotide exchange factor 2 OS=Homo sapiens OX=9606 GN=ARHGEF2 PE=1 SV=4	2.81759	0.0170195	0.00363906		0.0164278		0.0501781	0.0196041			0.65869	0.978187				0.278152			0.994863								1.00591			0.545222	2.51324e-05				0.0244729						0.00175533	0.845401	0.500261			0.987368
Q14155-1	ARHGEF7	Isoform 1 of Rho guanine nucleotide exchange factor 7 OS=Homo sapiens OX=9606 GN=ARHGEF7	1.02448	0.994757	0.96643	1.01149	0.908554	0.760061	0.98001	0.970854					1.39624	0.729522						0.994697		0.976967	0.998056			0.697806			0.932578				0.991805	0.944325		0.998329			0.7544						1.00172
P36405	ARL3	ADP-ribosylation factor-like protein 3 OS=Homo sapiens OX=9606 GN=ARL3 PE=1 SV=2	1.4756	0.0818203	0.039031	1.01646	0.0305797	0.404543	0.0769154	0.0432235					1.33938	0.321324						0.994069		0.677756	0.876457			0.124233			0.542654				0.613041	0.0512964		0.836221			0.0717609						0.376251
Q15041	ARL6IP1	ADP-ribosylation factor-like protein 6-interacting protein 1 OS=Homo sapiens OX=9606 GN=ARL6IP1 PE=1 SV=2	1.04153	0.261763	0.19763	0.323019	0.259382	1.01904	0.383537	0.340959	0.991841	0.43887	0.0733376	0.535864	0.907806	0.994516	0.482227	0.816753	0.337524	0.482227	0.360968	0.99786	0.0376008	0.549847	0.904816	0.0522944	0.220698	1.0032	0.545663	0.200966	0.996539	0.921052	0.969407	0.62886	0.972335	1.02455	0.774966	0.887853	0.435053	0.25822	0.949834	0.911447	1.01518	0.0414302	0.523911	0.991841	0.984358	0.982712	0.9949
O75915	ARL6IP5	PRA1 family protein 3 OS=Homo sapiens OX=9606 GN=ARL6IP5 PE=1 SV=1	2.39686	1.00792	1.00545	1.02488	0.999274	1.01824	0.993448	0.998534	0.984516	0.779393	0.964018	0.965666	1.0197	1.00422	0.996844	0.967619	0.995203	0.996844	1.00122	0.991986	1.02416	0.988254	0.961784	0.974631	1.03308	1.02582	1.01116	0.994875	1.00445	0.986707	1.02061	0.999469	0.999649	1.02516	1.02309	1.00702	1.01516	0.997083	0.995985	1.00437	1.00406	0.975376	1.02646	0.984516	0.987987	0.951932	0.981775
Q96BM9	ARL8A	ADP-ribosylation factor-like protein 8A OS=Homo sapiens OX=9606 GN=ARL8A PE=1 SV=1	1.31596	1.0062	0.99844	1.02967	0.992501	0.99903	0.99985	0.999593	1.00033	0.986561	1.00415	0.973793	1.07185	1.0004	1.01316	0.868494	0.999427	1.01316	0.926812	0.993789	1.0141	0.997262	0.955954	0.976742	1.01287	0.448767	1.00878	1.00635	0.904968	0.975744	0.99888	0.997944	0.99406	1.02083	1.01373	0.934321	1.00932	0.993984	0.803652	1.0034	0.996004	0.997452	1.0057	1.00033	0.990477	0.996174	1.00823
O15143	ARPC1B	Actin-related protein 2/3 complex subunit 1B OS=Homo sapiens OX=9606 GN=ARPC1B PE=1 SV=3	1.8609	0.999195	1.00984	1.00401	1.01031	1.01969	1.00657	1.01075	1.00858	0.793681	0.944632	0.569065	1.29223	1.00795	0.999305		0.994304	0.999305		0.857162	1.02126	0.9766	0.966814	0.998886	1.0025	0.463351		1.0025	1.01409			1.0009	1.0067	0.164993		1.00705	0.971998	1.03362	0.0592101	1.00315				1.00858	0.994129		1.00169
O15144	ARPC2	Actin-related protein 2/3 complex subunit 2 OS=Homo sapiens OX=9606 GN=ARPC2 PE=1 SV=1	1.22808	1.00863	1.00228	1.0088	1.00395	1.0223	0.996012	1.00193	0.987783	0.995489	0.994355	0.99907	1.01064	1.01374	1.01682	0.985151	1.00198	1.01682	1.00017	0.9957	1.01343	1.00456	0.966943	0.993808	1.00903	1.00544	0.994777	1.00101	1.00642	0.95812	0.943839	0.988144	1.00181	1.03023	1.01535	1.01617	0.99314	1.00281	0.993004	0.998629	0.958375	0.999684	0.997759	0.987783	0.990167	1.0024	1.0139
P59998	ARPC4	Actin-related protein 2/3 complex subunit 4 OS=Homo sapiens OX=9606 GN=ARPC4 PE=1 SV=3	1.54474	1.0021	0.999366	1.00724	1.00167	1.01666	0.999507	1.00377	0.993763	0.998018	0.996921	0.990416	1.30756	1.01067	0.64489	1.00774	0.998673	0.64489	1.01029	0.994503	1.0116	0.987067	0.98127	0.978332	1.02765	1.00846	1.00872	0.997055	0.9957	0.962459	1.02246	0.923146	0.992232	1.01845	1.00256	1.01223	1.01066	1.00391	1.00686	0.813551	1.01145	0.994885	1.01772	0.993763	1.01591	1.00379	0.969733
O15511	ARPC5	Actin-related protein 2/3 complex subunit 5 OS=Homo sapiens OX=9606 GN=ARPC5 PE=1 SV=3	2.46941	1.01791	0.993179	1.00596	0.992591	1.01168	1.01048	1.00864	0.988483	0.941737	0.998117	0.978928	1.2161	1.00109	1.0187		1.00589	1.0187		0.995255	1.00678	0.983085	0.981606	0.994989	1.01316	1.01164		0.818804	1.01035			0.99982	1.01905	1.01674		1.01147	0.99059	1.00127	1.00119	0.807729				0.988483	0.993973		0.98935
P36575	ARR3	Arrestin-C OS=Homo sapiens OX=9606 GN=ARR3 PE=1 SV=2	1.01902	1.00385	0.998712	0.903481	0.88402	0.447872	0.977231	0.955879					1.57035	0.393669						0.840252		1.00042	0.995953			0.348265			0.740145				0.986179	0.815354		1.01141			1.00236						0.993252
Q8N5I2	ARRDC1	Arrestin domain-containing protein 1 OS=Homo sapiens OX=9606 GN=ARRDC1 PE=1 SV=1	1.07155	1.00409	1.00045	0.979102	0.996966	1.00968	1.00066	0.99063	0.989172	1.00347	0.914998	0.9039	1.05028	1.01784	1.02035		0.994517	1.02035			1.00116			0.989846	1.00592			0.963396				0.990702					0.958341	1.00784		0.929988				0.989172			1.00734
O43150	ASAP2	Arf-GAP with SH3 domain, ANK repeat and PH domain-containing protein 2 OS=Homo sapiens OX=9606 GN=ASAP2 PE=1 SV=3	1.33022	1.01207	0.99574	1.00678	1.00505	1.02382	1.01196	1.01523					1.03713	1.01325						1.00653		0.998651	1.00635			1.00886			0.993055				0.988758	1.02955		1.03009			1.01992						0.995418
Q12797	ASPH	Aspartyl/asparaginyl beta-hydroxylase OS=Homo sapiens OX=9606 GN=ASPH PE=1 SV=3	2.60904	1.01805	1.01229	1.00464	0.99404	1.01989	0.995676	0.992387	0.998834	0.859674	1.01541	0.974817	1.33908	0.899474	1.00342	0.964355	1.00057	1.00342	0.986303		0.99025			0.994019	1.01058		1.01296	0.999083		0.959419	1.02762	0.908595			1.02759		0.987423	1.03975		1.00711	1.00313	0.977042	1.0115	0.998834		0.948602	0.98468
Q9BXN1	ASPN	Asporin OS=Homo sapiens OX=9606 GN=ASPN PE=1 SV=2	3.99576	0.99666	1.00029	0.996642	0.986683	1.01077	1.00499	1.00764			1.01246	0.98657	1.44659	1.01747		0.982588			1.00217	0.965981		0.99717	0.957035			0.994195	0.96552		1.01788	0.991392	1.01721		0.973257	1.01126	0.999574	0.894866			0.996322		1.01796	0.997688	1.00937		0.846632	1.00719
P00966	ASS1	Argininosuccinate synthase OS=Homo sapiens OX=9606 GN=ASS1 PE=1 SV=2	2.80566	1.0079	1.00414	1.00935	1.00205	1.01269	0.992484	1.00243	0.990088	0.816775	1.00599	0.974863	1.19511	1.01548	0.860664	0.818365	0.999433	0.860664	0.992456	1.00491	0.988884	0.982564	0.98633	0.997214	0.997551	1.02823	1.004	0.9347	0.677942	0.981629	1.02361	0.999431	1.59094e-08	1.01896	1.02671	1.01159	1.00908	1.00178	0.918232	1.00365	1.02347	0.971167	0.958435	0.990088	0.984258	0.905639	1.05529
Q6DD88	ATL3	Atlastin-3 OS=Homo sapiens OX=9606 GN=ATL3 PE=1 SV=1	1.81734	0.997108	0.996889	0.934346	0.998213	1.01725	1.00945	0.991001	0.98119	0.983684	0.960159	0.977117	1.10189	1.0153	1.00659	1.00957	0.997017	1.00659	0.993964	0.994501	1.01841	0.999471	0.960106	0.898969	1.0392	1.02646	0.988722	0.916888	0.990558	0.987888	0.954591	0.992758	1.01151	0.823692	1.02451	1.01909	0.907277	1.03099	1.02277	1.00545	1.01724	0.976894	1.01736	0.98119	0.993476	0.987458	1.10374
Q13315	ATM	Serine-protein kinase ATM OS=Homo sapiens OX=9606 GN=ATM PE=1 SV=4	1.22185	0.888749	0.845553	0.835473	0.665242	0.195287	0.76175	0.691364					1.5342	0.123774						0.727274		0.987086	0.967469			0.130597			0.54618				0.858754	0.684416		1.01409			0.768188						0.996329
P98196	ATP11A	Phospholipid-transporting ATPase IH OS=Homo sapiens OX=9606 GN=ATP11A PE=1 SV=3	2.82832	1.01919	1.00002	1.03188	1.00374	1.00273	0.997369	1.00023	0.977326	0.98359	0.991004	0.995898	1.33745	0.979432	1.01201		1.01776	1.01201		0.99825	0.598789	0.969516	0.969314	0.978496	1.02128	1.01427		0.994565	1.01393			0.995587	0.988737	1.0191		1.00933	0.987876	0.999567	1.00093	1.00458				0.977326	0.991394		1.0008
P05023	ATP1A1	Sodium/potassium-transporting ATPase subunit alpha-1 OS=Homo sapiens OX=9606 GN=ATP1A1 PE=1 SV=1	2.91259	1.02239	1.00119	0.957725	1.00469	1.00958	1.01964	0.998674	0.995767	0.996172	1.01169	0.973932	1.34088	1.01432	0.981402	0.96574	0.997325	0.981402	1.00757	0.993732	1.0042	1.00364	1.00565	0.991011	1.00942	1.02004	1.00735	0.998269	1.00237	0.985103	0.938389	0.996753	0.994695	1.01351	1.01965	1.00816	1.00753	0.993739	1.01216	1.00408	1.00611	0.977948	1.01393	0.995767	0.981535	1.00523	0.98894
P05026	ATP1B1	Sodium/potassium-transporting ATPase subunit beta-1 OS=Homo sapiens OX=9606 GN=ATP1B1 PE=1 SV=1	1.6805	1.01225	1.00485	0.725928	1.00502	0.993858	0.992002	0.99967	0.985819	0.979823	0.92862	0.967632	1.43802	1.02786	0.767252	1.0099	0.992903	0.767252	0.990753	0.985762	1.01528	0.999802	1.00815	0.981632	1.01069	0.993425	1.01046	1.00016	1.00825	0.988064	1.02343	0.989	0.990003	1.01169	1.0217	0.979202	0.955226	0.99763	1.02636	1.0074	1.0066	0.976497	0.999758	0.985819	0.990189	0.986821	0.995231
P54709	ATP1B3	Sodium/potassium-transporting ATPase subunit beta-3 OS=Homo sapiens OX=9606 GN=ATP1B3 PE=1 SV=1	1.00479	1.01826	1.00014	0.99417	0.998231	1.01998	1.00961	1.0124	1.00261	0.980173	0.933245	0.99744	1.3913	1.01305	0.925998	0.375488	0.998131	0.925998	0.999521	1.00224	0.987607	0.975896	0.97004	0.997637	1.03261	0.959197	0.973582	0.99988	0.976904	0.985719	0.458075	0.997759	1.00354	0.99307	0.804454	1.01053	1.00515	1.00016	0.950503	1.01149	1.00243	1.00421	0.987184	1.00261	0.990496	0.995517	1.10632
O14983	ATP2A1	Sarcoplasmic/endoplasmic reticulum calcium ATPase 1 OS=Homo sapiens OX=9606 GN=ATP2A1 PE=1 SV=1	1.458	1.01138	0.999701	0.50005	0.979749	0.590743	1.0071	0.996498	0.717731	0.299441	0.87826	0.751884	1.03857	1.00441	1.02626	0.797759	0.99532	1.02626	0.998248	0.995367	1.02313	0.994583	0.989036	0.863584	0.596287	0.818443	0.915785	0.999509	0.934147	0.730768	0.914228	0.998912	0.784907	1.00675	0.975858	0.619502	0.616497	1.00578	0.961426	1.0086	0.947879	0.990059	0.890216	0.717731	0.993533	0.952905	1.07798
P16615	ATP2A2	Sarcoplasmic/endoplasmic reticulum calcium ATPase 2 OS=Homo sapiens OX=9606 GN=ATP2A2 PE=1 SV=1	2.54151	1.00321	0.994862	0.523958	0.997917	0.998206	1.00996	1.00886	0.914062	0.993348	0.812585	0.981438	1.17307	1.01724	1.00107	0.968204	0.99905	1.00107	0.999033	1.00605	1.01703	0.978276	0.967803	0.876196	0.475493	1.00475	1.01149	1.00109	0.999461	0.981126	1.03318	0.997699	1.0119	1.00414	1.01228	1.00629	0.655122	0.996826	1.00945	1.0051	1.00949	1.00132	1.0238	0.914062	0.999237	0.986378	0.967789
Q93084	ATP2A3	Sarcoplasmic/endoplasmic reticulum calcium ATPase 3 OS=Homo sapiens OX=9606 GN=ATP2A3 PE=1 SV=3	2.68589	1.01058	1.00478	1.00341	1.00822	1.02264	1.01401	0.995803	0.995463	0.983415	1.00668	0.998081	1.44423	1.02442	0.997224	0.979927	0.693408	0.997224	1.00613	0.99566	0.424583	0.988619	0.963595	0.996267	0.759722	1.02714	1.00335	0.910286	1.01223	0.945425	1.03391	0.630697	0.998603	1.02002	0.999498	1.02979	0.992416	1.00668	1.00835	0.654892	0.948263	1.00162	1.03033	0.995463	1.01831	1.00267	0.999457
P20020	ATP2B1	Plasma membrane calcium-transporting ATPase 1 OS=Homo sapiens OX=9606 GN=ATP2B1 PE=1 SV=4	2.65994	0.887609	0.81064	0.997481	0.762018	0.687918	0.863746	0.786862	1.00344	1.00931	0.622006	0.245757	1.11163	0.977556	1.02763	1.02318	0.338211	1.02763	1.03468	0.917294	0.482142	1.01323	0.964715	0.998868	0.934614	0.925052	1.00179	0.928958	0.997917	0.983224	0.917894	0.214962	0.993492	1.01855	0.738827	1.02085	1.00645	0.995466	0.875159	0.059377	0.316718	0.968473	0.156336	1.00344	0.989307	0.946339	1.00881
Q01814	ATP2B2	Plasma membrane calcium-transporting ATPase 2 OS=Homo sapiens OX=9606 GN=ATP2B2 PE=1 SV=2	1.20049	0.653051	0.609609	0.326668	0.695586	1.00354	0.689467	0.649359	0.97966	0.735339	0.443163	0.494063	1.28007	0.978788	0.441603		0.871053	0.441603			1.01069			0.81439	0.72347			1.00023				0.794481					0.661877	0.656555		0.958767				0.97966			0.969783
P23634-6	ATP2B4	Isoform XB of Plasma membrane calcium-transporting ATPase 4 OS=Homo sapiens OX=9606 GN=ATP2B4	2.84174	1.02358	0.996196	0.715863	0.983463	0.731088	1.0057	0.988994	0.999376	0.999077	1.00957	0.96939	1.26531	0.987515	1.00695	1.00023	0.941907	1.00695	0.991347	0.333515	0.841858	0.993232	0.966509	0.994799	1.0292	0.691715	1.0058	1.0023	0.554185	0.986922	1.04614	0.952702	0.999646	0.881856	0.751059	1.02009	0.990079	0.994583	0.504348	0.738489	0.279103	0.978469	1.00942	0.999376	0.848448	0.944952	0.980249
P25705	ATP5F1A	ATP synthase subunit alpha, mitochondrial OS=Homo sapiens OX=9606 GN=ATP5F1A PE=1 SV=1	2.84463	1.00418	0.998795	1.0329	0.996219	0.999055	1.00639	0.990782	0.973903	0.988956	1.00787	0.958292	1.06647	1.00703	1.01834	1.00883	0.992755	1.01834	0.99036	0.991983	1.02445	0.993437	0.972323	0.985238	1.02893	1.00245	0.983927	1.00018	1.01374	0.955426	1.01348	0.99312	0.912741	0.978796	1.02053	0.930499	0.985292	1.00171	1.00364	0.9972	1.00726	0.977707	1.02607	0.973903	0.981667	0.986702	1.01449
P06576	ATP5F1B	ATP synthase subunit beta, mitochondrial OS=Homo sapiens OX=9606 GN=ATP5F1B PE=1 SV=3	2.32118	1.00226	1.00117	1.00111	0.998958	1.00753	0.9933	0.999349	0.98362	0.998901	0.962698	0.964021	1.09233	1.01091	0.960036	0.996616	0.998876	0.960036	0.985214	0.992593	1.01925	0.988147	0.969573	0.980686	1.0147	1.01166	1.01175	1.0029	1.01356	0.980541	1.02788	0.996481	0.986731	1.01418	1.02667	1.00917	1.00198	0.990058	1.00469	0.990539	1.01238	0.990483	0.960724	0.98362	0.992345	1.00158	1.17447
P36542	ATP5F1C	ATP synthase subunit gamma, mitochondrial OS=Homo sapiens OX=9606 GN=ATP5F1C PE=1 SV=1	1.50081	0.890747	0.899085	1.02585	0.811408	1.01388	0.781099	0.77568	0.977075	0.786068	0.875789	1.0079	1.06402	0.894227	1.02076		0.973327	1.02076			1.00912			0.433487	0.702182			1.00168				0.992098					0.94806	0.981999		1.01071				0.977075			1.02767
P56381	ATP5F1E	ATP synthase subunit epsilon, mitochondrial OS=Homo sapiens OX=9606 GN=ATP5F1E PE=1 SV=2	3.41161	0.486356	0.465654	0.611377	0.419497	1.01148	0.385466	0.380635	0.996018	0.0839781	0.310401	0.45738	1.24716	0.537654	0.97581		1.01603	0.97581		0.995684	1.02231	0.466117	0.838604	0.00660861	0.189254	0.704357		0.386442	0.961396			0.69236	0.202217	1.01893		0.163471	0.630522	0.255637	1.00533	1.01259				0.996018	0.996136		1.00498
P05496	ATP5MC1	ATP synthase F(0) complex subunit C1, mitochondrial OS=Homo sapiens OX=9606 GN=ATP5MC1 PE=1 SV=2	3.59365	0.329502	0.202029	0.0720867	0.378696	1.00871	0.413181	0.322392	0.975865	0.807462	0.344284	0.965064	1.587	0.926149	0.412872	0.968064	0.737604	0.412872	0.93454	0.602967	1.00727	0.253585	0.577339	0.0285761	0.0134046	0.212267	0.806404	0.562116	1.0028	0.947638	1.0176	1.00228	0.0369977	1.0089	1.01078	0.0375918	0.386498	0.0904333	1.01333	1.00421	1.01673	0.945441	1.01139	0.975865	0.988687	0.984753	0.963929
P56134	ATP5MF	ATP synthase subunit f, mitochondrial OS=Homo sapiens OX=9606 GN=ATP5MF PE=1 SV=3	5.45596	1.02117	0.999404	0.905907	1.00604	0.994688	1.00608	1.00193	1.0032	0.856137	0.957369	0.942511	1.04156	1.0157	0.883314		0.997996	0.883314			0.998975			0.990494	1.00111			0.992986				0.999434					0.986795	1.02162		1.00522				1.0032			1.06011
O75964	ATP5MG	ATP synthase subunit g, mitochondrial OS=Homo sapiens OX=9606 GN=ATP5MG PE=1 SV=3	1.76649	0.940986	0.958832	1.02334	0.847063	1.01399	0.865441	0.88158	0.986572	0.891136	0.995405	0.999924	1.23117	1.01205	0.994607		1.01349	0.994607			1.01244			0.813312	0.855786			0.938085				0.997826					1.00662	1.04051		0.912114				0.986572			0.958648
P24539	ATP5PB	ATP synthase F(0) complex subunit B1, mitochondrial OS=Homo sapiens OX=9606 GN=ATP5PB PE=1 SV=2	2.01719	1.01396	1.00079	1.03172	0.977109	1.02291	0.999592	1.00574	0.989177	1.01009	0.998768	0.982012	1.12453	1.02797	1.00135	1.01947	1.00999	1.00135	0.99044	1.00226	1.01638	0.998597	0.971282	0.947509	1.02889	0.994884	1.00062	0.930604	1.00024	0.983253	0.920765	1.00129	1.01523	0.997019	1.01492	1.0113	1.00172	1.0029	1.0084	0.924377	0.934883	0.981649	1.0245	0.989177	0.985375	1.01069	1.00666
O75947	ATP5PD	ATP synthase subunit d, mitochondrial OS=Homo sapiens OX=9606 GN=ATP5PD PE=1 SV=3	2.68027	1.01138	1.00127	0.996432	1.00441	1.01489	1.00684	1.01073	0.98164	0.997281	1.00423	0.98444	1.02877	1.0249	1.0226		0.998824	1.0226			0.99678			0.939399	1.02529			0.994716				0.993478					1.00669	0.993962		1.00631				0.98164			1.15145
P48047	ATP5PO	ATP synthase subunit O, mitochondrial OS=Homo sapiens OX=9606 GN=ATP5PO PE=1 SV=1	1.25017	1.01705	0.995768	1.00402	0.978304	1.0117	0.997514	0.997701					1.02404	1.00288						1.00177		0.997947	0.969618			1.03218			1.00783				1.00216	1.0201		1.01205			1.01231						0.991013
Q15904	ATP6AP1	V-type proton ATPase subunit S1 OS=Homo sapiens OX=9606 GN=ATP6AP1 PE=1 SV=2	1.84205	1.02391	0.997037	0.749778	1.0035	0.913209	1.00102	1.00468	1.00425	0.920458	0.918629	0.600798	1.44769	0.974289	0.733071		0.995652	0.733071			0.899786			0.972006	1.02869			0.998934				0.533264					0.953664	0.919267		0.109104				1.00425			1.00735
Q93050	ATP6V0A1	V-type proton ATPase 116 kDa subunit a 1 OS=Homo sapiens OX=9606 GN=ATP6V0A1 PE=1 SV=3	1.12236	0.864301	0.813184	1.01346	0.755463	1.00415	0.85952	0.81492					1.11431	0.987665						0.997551		0.986154	0.884396			1.02439			1.01176				0.937794	1.00924		1.03143			0.881737						0.985907
P61421	ATP6V0D1	V-type proton ATPase subunit d 1 OS=Homo sapiens OX=9606 GN=ATP6V0D1 PE=1 SV=1	1.04497	1.00419	0.999689	1.02059	0.983953	1.0184	1.01803	1.00769	0.970842	0.979823	1.00624	0.990671	1.59454	0.990628	0.754433		0.993488	0.754433		0.991626	0.102413	1.00347	0.971243	1.00174	1.03848	0.924128		0.998377	1.00402			0.974784	1.01999	0.998255		1.01661	1.00948	1.00193	1.00736	1.00241				0.970842	1.0238		1.00912
P38606	ATP6V1A	V-type proton ATPase catalytic subunit A OS=Homo sapiens OX=9606 GN=ATP6V1A PE=1 SV=2	1.4157	0.991369	0.991644	1.00527	0.946164	1.01212	0.990385	0.98063					1.01252	0.99077						0.996224		0.999147	0.983138			1.00943			0.932914				0.996791	0.945285		1.01151			0.995087						0.987329
O75882	ATRN	Attractin OS=Homo sapiens OX=9606 GN=ATRN PE=1 SV=2	1.04634	0.865459	0.786761	0.564534	0.822748	1.01868	0.816816	0.769785	0.895337	0.111181	0.685918	1.00035	1.05011	0.771111	1.0011	0.991121	1.01128	1.0011	0.925273	0.991968	0.873725	0.922759	0.870497	0.762801	0.695259	1.00887	0.809911	1.00098	0.993066	1.00132	0.968107	1.00205	0.996006	1.01987	0.748818	0.50677	0.716487	0.8423	1.00131	1.00227	1.02284	0.786788	1.02307	0.895337	1.02225	0.730911	1.1128
P25311	AZGP1	Zinc-alpha-2-glycoprotein OS=Homo sapiens OX=9606 GN=AZGP1 PE=1 SV=2	2.27335	0.711632	0.56326	0.482408	0.710393	1.01067	0.676112	0.582492	0.893107	0.0520886	0.459006	0.990583	1.31566	0.386764	0.910535	0.971356	0.991818	0.910535	0.554669	0.985176	0.307725	0.457527	0.812322	0.830813	0.79346	0.772021	0.790447	0.98813	0.829517	0.758718	0.953548	0.995709	0.246128	0.963984	1.01593	0.117278	0.771681	0.934952	0.854903	1.00356	0.637698	0.79497	0.907572	0.893107	0.934379	0.98963	1.15941
P20160	AZU1	Azurocidin OS=Homo sapiens OX=9606 GN=AZU1 PE=1 SV=3	1.00128	0.867004	0.798239	1.01332	0.693517	0.762254	0.814257	0.760579					1.14805	0.713902						0.993086		0.691799	0.966193			0.624742			1.01377				1.02204	0.976066		1.01844			0.961174						0.989425
P61769	B2M	Beta-2-microglobulin OS=Homo sapiens OX=9606 GN=B2M PE=1 SV=1	1.42727	1.01766	1.00609	0.995193	0.994066	1.01462	1.00468	1.01145	1.00409	0.85355	0.999656	0.975537	1.20689	1.01425	1.0176	1.01069	1.00953	1.0176	0.991737	0.96772	1.00536	1.00933	0.972663	0.99663	1.03071	1.02599	1.00188	0.992755	1.00212	0.989334	0.943765	0.994924	0.557764	1.01206	0.321975	0.831008	1.00421	1.00022	1.01585	1.01388	1.00111	1.01492	1.01757	1.00409	0.994312	0.992691	1.04903
P15291	B4GALT1	Beta-1,4-galactosyltransferase 1 OS=Homo sapiens OX=9606 GN=B4GALT1 PE=1 SV=5	1.22387	1.00211	1.0017	0.997387	1.00145	1.00346	0.997925	1.00025					1.01497	1.00425						0.999969		1.00045	0.999601			1.01381			0.993024				1.00478	1.01463		1.00474			1.00999						1.0257
O95816	BAG2	BAG family molecular chaperone regulator 2 OS=Homo sapiens OX=9606 GN=BAG2 PE=1 SV=1	3.66619	0.678328	0.5018	0.772318	0.627947	1.0174	0.695794	0.585665	0.969463	0.999999	0.558405	0.976307	1.11764	0.776282	1.02349	1.0005	0.750906	1.02349	0.891755	1.00782	1.0092	0.731276	0.886629	0.206178	0.756227	0.75968	0.735774	0.165037	1.01216	0.990017	0.997158	0.99786	1.00084	0.635389	0.990359	0.453943	0.662809	0.938211	0.998969	1.0093	0.0263631	0.0795874	1.02436	0.969463	0.985799	0.87279	1.02223
Q9UQB8	BAIAP2	Brain-specific angiogenesis inhibitor 1-associated protein 2 OS=Homo sapiens OX=9606 GN=BAIAP2 PE=1 SV=1	1.25885	0.129774	0.0796326	0.286209	0.109542	1.02322	0.256542	0.191173	0.116016	0.996059	1.00016	0.865849	0.448744	1.00528	0.0101502	0.374175	0.0264558	0.0101502	0.931999	0.993342	0.00102083	0.806845	0.895914	0.256982	0.532361	0.462148	0.8066	0.00340134	0.947676	0.834052	0.179105	0.0707194	0.875864	0.655181	0.167479	0.806927	0.80048	0.891246	0.311796	0.0661629	0.128939	0.649756	0.942157	0.116016	0.856816	0.981934	0.0891614
P80723	BASP1	Brain acid soluble protein 1 OS=Homo sapiens OX=9606 GN=BASP1 PE=1 SV=2	1.3889	0.928895	0.714996	0.381111	0.762221	0.194688	0.869988	0.657176	0.819022	0.983824	0.944702	0.624401	1.0791	0.835012	0.985343	0.278066	0.515924	0.985343	0.991142	0.128257	0.157383	0.997194	0.970258	0.99258	1.03289	0.48217	1.01266	0.662582	0.338002	0.765888	0.569462	0.474935	0.987986	0.696833	0.00628153	1.02988	0.904627	0.984219	0.130757	0.410208	0.00402372	0.982345	1.00585	0.819022	0.017708	0.707659	0.697711
Q8IWZ6	BBS7	Bardet-Biedl syndrome 7 protein OS=Homo sapiens OX=9606 GN=BBS7 PE=1 SV=2	1.07289	0.868066	0.818784	1.0034	0.763191	0.896857	0.786326	0.758137	0.992589	0.0706532	1.01231	1.00902	1.15792	0.918942	1.00411	0.869157	1.01007	1.00411	1.03563	0.993274	0.981857	0.718361	0.853707	0.938384	0.761743	0.658367	0.980532	0.751305	0.555861	0.987291	0.880044	0.877427	0.991591	0.361427	1.01925	0.983538	1.0129	1.04225	0.345934	0.931352	0.842728	1.02191	1.01734	0.992589	1.01205	0.987142	1.00005
P50895	BCAM	Basal cell adhesion molecule OS=Homo sapiens OX=9606 GN=BCAM PE=1 SV=2	1.44961	1.00704	1.00226	1.02096	1.00289	1.01958	0.995772	1.00672	0.905761	0.711566	0.99543	1.00192	1.19418	1.01246	1.02712	1.01893	0.997917	1.02712	0.994871	0.962008	1.00992	0.999516	0.968102	0.998299	1.03752	1.01181	1.01768	0.999273	1.00971	0.982133	1.03335	0.992842	0.991801	0.741834	0.86619	1.02345	0.987878	1.00185	0.398572	0.848591	1.00103	1.00179	1.01019	0.905761	1.03932	0.829861	0.997885
Q9UHQ4	BCAP29	B-cell receptor-associated protein 29 OS=Homo sapiens OX=9606 GN=BCAP29 PE=1 SV=2	4.96363	1.00243	1.00006	1.03298	1.00538	1.01263	1.00728	0.998924	0.987758	0.864862	1.00116	1.00426	1.42674	0.968556	0.927002		0.999292	0.927002		1.00308	1.01337	0.996324	0.979834	0.93097	0.616555	1.00666		1.00454	0.996919			1.00237	1.00736	1.01862		1.0109	1.00798	1.00631	0.998566	1.01301				0.987758	0.994624		1.16853
P51572	BCAP31	B-cell receptor-associated protein 31 OS=Homo sapiens OX=9606 GN=BCAP31 PE=1 SV=3	1.76839	0.772901	0.681348	0.488375	0.713558	1.01942	0.812992	0.760028	0.994016	1.00378	0.403922	0.937541	1.45665	0.989508	1.00859	0.869934	0.99423	1.00859	0.162244	0.997288	0.920553	0.548806	0.996945	0.740292	0.721822	0.93487	0.3875	0.862312	1.00175	0.947749	0.943055	0.987764	0.953644	1.02161	0.2826	0.703411	0.623903	0.977517	1.00391	1.01179	1.02079	0.0525883	1.01246	0.994016	0.985981	1.00433	0.968694
P06276	BCHE	Cholinesterase OS=Homo sapiens OX=9606 GN=BCHE PE=1 SV=1	1.29833	0.807513	0.725291	0.863797	0.750297	1.01789	0.818999	0.758239	0.984878	0.794389	0.954141	0.99721	1.49848	0.998531	0.609391	0.964039	0.769427	0.609391	0.986514	1.00377	0.730964	0.938147	0.89193	0.881946	1.0259	1.03168	0.982134	0.932567	1.0084	0.892292	1.03409	0.430767	0.750021	1.03124	1.00066	0.876442	0.995419	0.984541	1.02244	0.985813	1.01399	0.858375	1.01506	0.984878	0.992812	1.00705	1.00224
Q9BUT1	BDH2	3-hydroxybutyrate dehydrogenase type 2 OS=Homo sapiens OX=9606 GN=BDH2 PE=1 SV=2	1.50922	0.8203	0.791171	1.02535	0.693635	0.994561	0.80912	0.791726	0.993215	0.994566	0.998421	1.00782	1.44055	1.01213	0.997049		0.723876	0.997049			0.5274			0.988852	1.03347			0.505535				0.6317					0.991041	1.0077		0.6881				0.993215			0.998664
P21810	BGN	Biglycan OS=Homo sapiens OX=9606 GN=BGN PE=1 SV=2	1.02031	0.999766	0.980025	0.997919	0.995254	1.00876	1.00742	0.981803	1.00798	0.699263	0.632499	0.765093	1.24037	0.976583	1.0235	0.987964	1.01572	1.0235	1.01464	0.994871	1.0135	0.999619	0.976268	0.869975	0.856472	0.991523	1.01168	0.999905	1.01295	1.01064	0.949259	0.98886	0.997829	1.01615	0.991009	0.840433	0.834654	0.922949	0.995574	0.998048	0.969716	1.00618	1.01256	1.00798	1.00997	1.0008	1.12744
Q13867	BLMH	Bleomycin hydrolase OS=Homo sapiens OX=9606 GN=BLMH PE=1 SV=1	1.88987	1.00373	1.0037	1.0213	0.999317	1.01368	1.01419	0.999979	1.00507	0.998518	1.01231	0.941192	1.28371	1.02886	1.00337		0.991394	1.00337			0.990931			0.995901	1.03108			0.789756				0.993489					1.00676	0.999829		1.00867				1.00507			1.00623
P53004	BLVRA	Biliverdin reductase A OS=Homo sapiens OX=9606 GN=BLVRA PE=1 SV=2	1.15317	0.958952	0.907095		0.931817		0.979496	0.965105			1.0096	1.00211				1.00968			0.981194								0.995751			0.97208	1.01574				1.01239						0.999372	0.946417	1.00105			0.954649
P30043	BLVRB	Flavin reductase (NADPH) OS=Homo sapiens OX=9606 GN=BLVRB PE=1 SV=3	1.73943	1.00714	0.999107	1.01642	0.998807	1.01821	0.992304	1.00266	1.0016	0.998732	1.00717	0.994568	1.05028	1.00107	1.00049	0.724215	0.996899	1.00049	0.521215	0.995609	1.00941	1.00461	0.953997	0.995076	0.927317	0.996459	0.984673	0.997352	1.0029	0.0551639	0.911785	0.993001	1.0055	1.01673	1.01741	1.0102	0.985868	0.997063	1.02213	0.99605	1.01568	0.984307	1.02554	1.0016	0.993662	0.936251	0.978493
P07738	BPGM	Bisphosphoglycerate mutase OS=Homo sapiens OX=9606 GN=BPGM PE=1 SV=2	1.08842	1.00616	1.00354		1.00148		0.993688	1.00699			0.995605	0.995866				0.992415			1.00215								1.01013			0.331507	0.997126				0.998019						0.998275	0.978264	1.02302			1.00607
P17213	BPI	Bactericidal permeability-increasing protein OS=Homo sapiens OX=9606 GN=BPI PE=1 SV=4	1.83148	1.00152	1.01016	0.964644	1.0018	0.997739	0.99297	1.00258	0.999942	1.00302	0.940841	0.940425	1.13855	1.01679	0.961158	0.998604	1.01356	0.961158	0.985957		1.0057			0.977711	0.760901		1.00404	1.00297		0.987978	1.03237	0.997484			1.01689		1.00781	1.00499		1.00783	1.0082	0.980049	1.03695	0.999942		1.00335	1.00546
Q9NP55	BPIFA1	BPI fold-containing family A member 1 OS=Homo sapiens OX=9606 GN=BPIFA1 PE=1 SV=1	1.44172	0.812442	0.73031		0.775595		0.882476	0.820299			0.960181	0.985624				0.911193			0.958533								0.998137			0.959076	1.02883				0.994986						1.00212	0.0834567	0.961777			0.914159
Q8TDL5	BPIFB1	BPI fold-containing family B member 1 OS=Homo sapiens OX=9606 GN=BPIFB1 PE=1 SV=1	5.13062	0.889984	0.771784	0.0525794	0.907341	0.00217914	0.895493	0.814737	0.980633	0.82933	0.742239	1.00029	1.00067	0.975233	5.28999e-07	0.764343	1.00188	5.28999e-07	1.03327		1.00034			0.830837	0.838542		0.9942	1.0034		0.992976	0.94921	0.990271			0.84268		0.837012	0.929165		0.998762	0.997142	0.984885	1.00759	0.980633		0.729602	0.967378
Q9NX62	BPNT2	Golgi-resident adenosine 3',5'-bisphosphate 3'-phosphatase OS=Homo sapiens OX=9606 GN=BPNT2 PE=1 SV=1	1.63793	1.00683	1.01025	1.01956	1.00572	1.01018	1.00023	1.00953					1.1375	1.01989						0.993005		0.974479	0.962955			0.994523			1.01245				0.989144	1.01117		1.02217			1.00462						0.941489
Q8WY22	BRI3BP	BRI3-binding protein OS=Homo sapiens OX=9606 GN=BRI3BP PE=1 SV=1	4.15394	0.969767	0.998813	1.00487	0.846733	0.990689	0.82074	0.889792	1.00243	0.385634	0.996067	0.892664	1.304	0.991096	1.00365		0.375692	1.00365			0.995094			0.99949	1.01537			1.00803				0.750148					0.995762	0.996304		0.0982943				1.00243			1.11731
Q9C0B6	BRINP2	BMP/retinoic acid-inducible neural-specific protein 2 OS=Homo sapiens OX=9606 GN=BRINP2 PE=2 SV=2	1.30374	0.974779	0.907866		0.937128		0.98421	0.960333			1.0117	1.00091				0.981117			0.988226								0.973298			0.98398	0.308278				0.996443						0.545766	0.979876	1.01427			1.00468
Q5VW32	BROX	BRO1 domain-containing protein BROX OS=Homo sapiens OX=9606 GN=BROX PE=1 SV=1	1.18545	0.827575	0.767062		0.798197		0.975832	0.93073			0.660387	0.750718				0.96859			0.992866								1.00819			0.775808	1.0092				0.816455						0.868032	0.979194	0.512867			0.954665
P35613	BSG	Basigin OS=Homo sapiens OX=9606 GN=BSG PE=1 SV=2	4.56477	0.890695	0.943015	0.639166	0.752753	0.326699	0.847594	0.891901	0.609869	1.0043	1.01359	0.834174	1.0444	0.896719	0.657858	0.5279	0.308695	0.657858	1.0282	0.525124	0.298723	0.998097	0.962774	0.994825	1.02075	0.531945	1.00696	0.99984	0.518444	0.76328	0.909384	0.594296	0.997967	0.633936	0.13332	0.928017	1.00578	1.0029	0.338071	0.356987	0.00422991	1.00068	1.01017	0.609869	0.376267	0.628035	0.883504
Q10588	BST1	ADP-ribosyl cyclase/cyclic ADP-ribose hydrolase 2 OS=Homo sapiens OX=9606 GN=BST1 PE=1 SV=2	1.11704	0.0793857	0.0535792	0.999349	0.0472308	0.187716	0.0947462	0.0812872	0.477933	0.857676	0.932094	0.904257	1.44196	0.244168	0.977056	0.05784	0.0378571	0.977056	0.994064	0.836423	0.0448881	0.810065	0.867764	0.879339	1.00878	0.00816695	1.01089	0.0523716	0.0580076	0.051485	0.000271998	0.0796296	0.318073	0.0702156	0.000113886	1.01115	1.0068	0.99451	0.0118705	0.0176015	1.07378e-07	0.850638	0.968195	0.477933	0.105168	0.634931	1.00709
Q10589	BST2	Bone marrow stromal antigen 2 OS=Homo sapiens OX=9606 GN=BST2 PE=1 SV=1	4.12863	1.01187	0.996931	1.00111	0.99613	0.986596	0.995417	0.999357	0.981748	1.0111	1.00963	0.959628	1.56062	0.768992	1.00088	0.497406	0.887142	1.00088	1.00102	0.990809	0.87469	0.999694	0.981347	0.982369	1.00548	1.00688	0.967858	0.885715	0.992234	0.00664818	0.519749	1.00056	0.97775	0.966256	0.823284	1.00825	1.00915	0.997158	0.99589	0.971224	0.0564985	0.978787	1.01112	0.981748	0.985486	0.955994	0.990275
P43251	BTD	Biotinidase OS=Homo sapiens OX=9606 GN=BTD PE=1 SV=2	1.84433	1.00878	1.00053	1.01818	1.00162	1.01829	1.01827	1.01338	0.985725	0.726416	1.01237	1.00352	1.40478	0.977906	1.00335	1.0103	1.00045	1.00335	0.999616		0.984581			0.998142	1.02302		0.973873	1.00232		0.983182	1.03286	0.998883			1.0122		0.997952	0.995359		1.00398	0.997166	0.996267	1.01491	0.985725		0.992717	1.00879
O00478	BTN3A3	Butyrophilin subfamily 3 member A3 OS=Homo sapiens OX=9606 GN=BTN3A3 PE=1 SV=1	2.98431	1.0114	0.971508	1.02827	0.985377	1.0029	1.00929	0.992118	0.972113	1.00177	1.00786	0.961954	1.52384	0.986977	1.00206		0.946815	1.00206			0.602611			0.996289	1.00518			0.998909				1.00015					1.01234	0.990601		0.843794				0.972113			1.05414
Q8N6N3	C1orf52	UPF0690 protein C1orf52 OS=Homo sapiens OX=9606 GN=C1orf52 PE=1 SV=1	4.2303	0.799901	0.846908	0.997826	0.586408	0.759442	0.483242	0.566405	0.992849	0.681227	0.76818	0.996411	1.07377	0.585382	0.576372		0.514957	0.576372			1.01257			0.945631	1.01631			0.614024				0.277769					0.906634	0.89392		0.0779633				0.992849			0.98126
P02745	C1QA	Complement C1q subcomponent subunit A OS=Homo sapiens OX=9606 GN=C1QA PE=1 SV=2	1.66507	1.00191	0.999265	0.715487	1.00796	0.866511	1.00403	1.00078	0.980978	0.988636	0.90637	0.873305	1.01962	1.01626	0.999716	1.01023	0.293808	0.999716	0.996667	0.94364	0.887824	0.999817	0.955438	0.972345	0.977329	0.979627	0.99368	0.418933	0.44423	0.766524	0.890144	0.596743	0.997854	0.786222	0.806184	0.961886	0.8899	0.99849	0.5908	0.439833	0.902215	1.00836	1.00297	0.980978	1.00356	1.00177	1.0059
P02746	C1QB	Complement C1q subcomponent subunit B OS=Homo sapiens OX=9606 GN=C1QB PE=1 SV=3	1.2259	0.875434	0.831316	0.715715	0.71088	0.32704	0.804318	0.757516	1.00279	0.863288	1.01215	0.765683	1.15225	0.672029	0.679107	0.664328	0.00208613	0.679107	1.00187	0.999129	1.00206	1.00014	0.992207	0.997064	1.02562	0.539413	0.995395	0.809148	0.0507639	0.979991	0.145095	0.13728	0.475101	0.192364	0.016718	0.995941	0.927572	1.00212	0.0987967	0.052038	0.0130998	0.997586	1.01512	1.00279	0.978592	0.847301	0.998408
Q07021	C1QBP	Complement component 1 Q subcomponent-binding protein, mitochondrial OS=Homo sapiens OX=9606 GN=C1QBP PE=1 SV=1	1.05474	1.00763	1.00132	1.00439	1.00072	1.00568	0.992788	1.00448	0.980154	0.989129	0.988067	0.942696	1.03371	1.00401	0.658167		1.00586	0.658167			0.998567			0.99906	1.03054			0.93435				0.998681					1.00161	0.999866		1.00218				0.980154			1.05287
P02747	C1QC	Complement C1q subcomponent subunit C OS=Homo sapiens OX=9606 GN=C1QC PE=1 SV=3	2.0185	0.973237	0.971087	0.774606	0.862551	0.535411	0.914685	0.946582	0.987041	0.999374	1.01308	0.83976	1.06348	0.949767	0.731443	0.881649	0.515284	0.731443	0.987045	0.993787	1.01439	0.986792	0.966846	0.994517	1.02826	0.573615	1.00956	0.932909	0.0683575	0.978294	0.351339	0.607999	0.68983	0.0596793	0.160749	1.01107	0.961413	0.999066	0.110311	0.377997	0.187544	0.990667	1.00253	0.987041	0.999236	0.864165	0.975052
P00736	C1R	Complement C1r subcomponent OS=Homo sapiens OX=9606 GN=C1R PE=1 SV=2	1.70712	0.957692	0.939909	0.483512	0.806521	0.264867	0.863414	0.851159	0.98537	0.710224	1.00955	0.822935	1.44586	0.494353	0.486985	0.833905	0.023072	0.486985	0.979885	0.334042	1.02606	1.00734	0.896469	0.998329	0.906332	0.401136	0.967167	0.941277	0.00809524	0.994294	0.597032	0.0466226	0.133588	0.0248114	0.0505642	1.00139	0.957356	1.00602	0.0579556	0.0113233	0.240408	0.995698	1.01609	0.98537	0.994934	0.872102	0.999138
Q9NZP8	C1RL	Complement C1r subcomponent-like protein OS=Homo sapiens OX=9606 GN=C1RL PE=1 SV=2	1.39917	1.00363	0.997854		1.00279		0.993437	1.00674			1.00964	0.99177				1.02445			0.991283								1.00618			0.733151	1.03488				1.01968						0.716768	1.0156	1.01039			0.987116
P09871	C1S	Complement C1s subcomponent OS=Homo sapiens OX=9606 GN=C1S PE=1 SV=1	1.038	0.932519	0.9102	0.345741	0.693557	0.138998	0.765919	0.723575	0.982171	0.526121	0.958844	0.497051	1.35394	0.439457	0.220077	1.01132	0.0153519	0.220077	1.00388	0.523338	1.01159	1.00044	0.954975	0.978755	0.734081	0.184592	0.96386	0.809507	0.00124284	0.991596	0.454906	0.00947956	0.0734644	0.00256223	0.0709961	1.01443	0.887388	1.00452	0.0123627	0.00290907	0.374826	0.997804	1.01593	0.982171	0.994193	0.886931	1.00328
P06681	C2	Complement C2 OS=Homo sapiens OX=9606 GN=C2 PE=1 SV=2	3.24578	1.01103	0.994592	0.750568	1.00501	1.00134	1.01978	1.01263	0.812101	0.60492	0.776896	0.92914	1.45432	1.00134	0.998893	0.996943	0.893423	0.998893	1.00499	0.999189	0.13953	1.01034	0.972741	0.946611	0.876779	0.834872	1.00513	1.00108	0.796208	0.98365	1.01562	0.644053	1.00231	0.730833	1.01331	0.669379	0.883613	1.00538	1.01919	0.34283	0.955826	0.889421	1.01061	0.812101	0.989755	0.887602	1.10094
P01024	C3	Complement C3 OS=Homo sapiens OX=9606 GN=C3 PE=1 SV=2	3.18609	1.01936	0.999447	0.665299	1.00145	0.999042	1.01978	1.01148	0.978123	0.840376	0.824402	0.962306	1.03968	1.01678	1.00168	1.02257	0.916342	1.00168	0.980069	0.45762	0.459891	0.978157	0.899563	0.998068	0.765199	0.271179	0.999291	0.653874	0.547281	0.302227	1.00095	0.65804	0.993934	0.680311	0.993435	0.887259	0.946526	1.02688	0.950149	0.297075	1.0012	0.968038	1.04135	0.978123	1.01134	0.649189	1.00715
P0C0L4	C4A	Complement C4-A OS=Homo sapiens OX=9606 GN=C4A PE=1 SV=2	1.22462	0.941602	0.905678	0.382265	0.691445	0.0883557	0.674611	0.611434	0.981631	0.037301	0.874634	0.248933	1.53749	0.157905	0.802505	1.00882	1.00637	0.802505	0.679119	0.207094	1.00683	0.977882	0.967215	0.934514	0.893201	0.0205648	0.998046	1.01117	0.00773028	0.982463	0.0415772	1.00451	0.213275	0.132689	0.579539	1.00732	0.905304	0.894418	0.0232742	0.759836	0.00259333	0.612126	1.00266	0.981631	0.991624	0.986958	1.16667
P0C0L5	C4B	Complement C4-B OS=Homo sapiens OX=9606 GN=C4B PE=1 SV=2	4.01066	1.00179	1.0008	0.357482	1.00259	0.748724	0.992654	0.998123	0.994476	0.991201	0.860003	0.920275	1.15814	1.01426	0.647009	0.693602	0.999571	0.647009	0.997236	0.20884	0.375659	0.982787	0.952289	0.999102	0.872488	0.350483	0.997904	0.860743	0.177277	0.761622	1.00004	0.251933	0.971384	0.861514	0.872163	0.934669	0.911385	1.02698	0.319447	0.276095	0.0619938	0.977259	1.01637	0.994476	1.00593	0.997795	1.05998
P04003	C4BPA	C4b-binding protein alpha chain OS=Homo sapiens OX=9606 GN=C4BPA PE=1 SV=2	1.27901	0.80323	0.728251	0.494255	0.571283	0.141301	0.662891	0.616558	0.981534	0.585686	0.993484	0.688795	1.20678	0.40281	0.16706	1.00776	0.395224	0.16706	1.00329	0.885399	1.01234	1.00726	0.967578	0.99722	1.02396	0.00981801	1.00155	0.498585	0.000145923	0.988872	0.0238393	0.00303734	0.394614	0.0090247	0.00273923	1.00576	0.948714	1.00094	0.00318347	0.00173019	0.00379451	1.00281	0.988341	0.981534	0.988442	0.791514	0.997667
P20851	C4BPB	C4b-binding protein beta chain OS=Homo sapiens OX=9606 GN=C4BPB PE=1 SV=1	2.91735	0.677729	0.658738	0.498152	0.425977	0.0777573	0.47833	0.439227	0.984686	0.484766	0.996155	0.56447	1.46071	0.130214	0.227036	1.00848	0.522853	0.227036	1.00389	0.921759	1.00815	0.996912	0.961753	0.996719	1.01443	0.00508697	1.00634	0.319786	0.000174802	0.984932	0.0593233	0.0695085	0.230085	0.00589542	0.0224394	1.00085	0.946935	0.999035	0.0125442	0.00621713	0.0152672	1.00484	1.02874	0.984686	0.985679	0.933226	0.986527
P01031	C5	Complement C5 OS=Homo sapiens OX=9606 GN=C5 PE=1 SV=4	3.51747	1.01897	0.995648	0.862877	0.980467	0.836461	1.00847	1.01758	0.994811	0.98851	1.0031	0.947458	1.41706	1.00104	0.973985	0.826102	0.895606	0.973985	1.01021	0.96522	0.140595	0.982896	0.96846	0.987206	0.939096	0.260286	0.97768	0.996915	0.185691	0.73587	0.7261	0.252897	0.996279	0.151359	0.709144	0.760611	0.905953	0.992835	0.487442	0.379174	0.0609147	0.977602	0.99862	0.994811	0.996346	0.936359	1.02562
P13671	C6	Complement component C6 OS=Homo sapiens OX=9606 GN=C6 PE=1 SV=3	3.10079	1.01595	0.995334	1.02189	0.97607	1.00057	1.00951	1.01194	0.988293	0.987784	0.999139	0.998504	1.50328	1.027	0.480196	0.804417	0.999273	0.480196	0.977258	0.994394	0.141206	1.00502	0.984107	0.980022	1.02734	0.52757	0.971806	0.995766	0.876606	0.462055	1.0264	0.498022	1.00758	0.862116	0.994303	0.779122	1.00174	1.00103	0.946661	0.67528	0.114007	0.989329	0.97601	0.988293	0.996878	1.00267	1.10817
Q5T0Z8	C6orf132	Uncharacterized protein C6orf132 OS=Homo sapiens OX=9606 GN=C6orf132 PE=1 SV=4	3.359	0.0523315	0.0392652		0.0481742		0.116117	0.115659			0.730525	0.00760346				0.00929655			0.237761								1.0027			0.942099	0.738107				0.00421281						0.0611315	0.722646	0.663241			0.636196
P10643	C7	Complement component C7 OS=Homo sapiens OX=9606 GN=C7 PE=1 SV=2	1.67186	1.0158	0.99509	0.860651	1.00984	1.01665	1.00709	1.00712	0.942861	0.705499	0.987488	1.00395	1.30169	1.01414	1.00096	0.993339	1.01997	1.00096	1.00672	0.987448	0.365605	1.01112	0.894349	1.00032	0.931785	1.01221	0.976666	0.996447	1.0026	0.759542	1.0211	0.995592	0.987847	1.03264	1.02249	0.49521	0.897413	1.04629	1.00117	0.850197	0.854725	1.00868	0.999758	0.942861	1.01487	1.0031	0.96523
P07357	C8A	Complement component C8 alpha chain OS=Homo sapiens OX=9606 GN=C8A PE=1 SV=2	3.27644	1.00774	1.00382	0.937207	1.00753	1.00765	0.991957	1.00418	1.00921	1.01769	0.910158	0.922859	1.53554	0.990986	1.00224	0.997124	0.770165	1.00224	0.993374	0.995884	0.0911065	0.99908	0.990371	0.994766	0.935961	0.580636	0.998087	0.998062	0.808415	1.00395	1.02998	0.371506	1.00834	0.659943	1.01863	0.602627	0.906219	1.00522	0.964612	0.165981	0.690734	0.987596	1.00914	1.00921	1.02008	0.951805	1.05023
P07358	C8B	Complement component C8 beta chain OS=Homo sapiens OX=9606 GN=C8B PE=1 SV=3	3.55529	1.01076	1.00518	1.00067	1.00436	1.01912	1.02076	0.995087	0.987175	0.995822	1.01201	0.990779	1.45235	1.02807	1.00879	0.981722	0.999181	1.00879	1.00561	0.996831	0.325814	0.984227	0.978262	0.990464	1.01542	0.268322	0.979912	0.994563	0.495519	0.94796	1.02376	0.748389	1.00429	0.399282	1.02706	0.87565	1.0014	0.993159	0.883501	0.471505	0.656265	1.01991	1.00463	0.987175	0.984349	0.949116	1.01119
P07360	C8G	Complement component C8 gamma chain OS=Homo sapiens OX=9606 GN=C8G PE=1 SV=3	3.16211	1.00866	1.00477	0.983135	0.999752	0.989909	1.01004	1.0119	0.987536	0.998294	0.963885	0.903541	1.1654	1.01437	1.01798	1.007	1.0066	1.01798	0.999257	0.995878	0.862646	1.00114	0.983181	1.00569	0.953889	0.156591	0.979422	1.00265	0.350821	0.999252	1.02038	0.863759	1.00478	0.212608	1.02404	0.934217	0.945831	1.00775	0.57845	0.713398	0.605103	1.01911	1.00692	0.987536	0.986126	0.883999	0.993704
P02748	C9	Complement component C9 OS=Homo sapiens OX=9606 GN=C9 PE=1 SV=2	3.46596	0.683452	0.662136	1.02522	0.572258	0.906974	0.764547	0.754985	0.971744	0.973166	0.945286	0.99137	0.800877	1.00848	0.0282238	0.0421212	0.334049	0.0282238	0.995626	1.00305	0.000939642	0.972314	1.00091	0.996817	1.02602	0.00398655	0.99913	0.996923	0.0627517	0.00590497	0.897457	0.0384412	0.980719	0.0188123	0.292227	0.949472	1.00466	0.995961	0.0839964	0.0991275	0.000215254	0.97739	0.248584	0.971744	1.02471	0.92865	1.02911
P00915	CA1	Carbonic anhydrase 1 OS=Homo sapiens OX=9606 GN=CA1 PE=1 SV=2	1.11975	1.01967	0.998827	0.71444	1.00166	0.988953	1.0009	1.00045	1.00472	1.00122	0.999352	0.984247	0.951778	0.92201	1.01109	0.509918	0.961573	1.01109	1.00837	0.0822947	0.990443	0.985459	0.868884	0.550119	0.184549	1.00535	1.00588	0.992157	1.0155	0.482603	0.900258	0.993069	0.9998	1.01796	0.514996	0.88489	1.00168	0.974433	0.931154	1.01656	0.678562	0.99627	0.383396	1.00472	1.0256	0.832974	1.0251
O43570	CA12	Carbonic anhydrase 12 OS=Homo sapiens OX=9606 GN=CA12 PE=1 SV=1	2.11021	0.99083	0.960854	0.995677	0.987681	1.00339	0.998078	0.99252	1.00749	0.986229	0.644401	0.84273	1.04887	0.99913	0.109025	0.510025	0.99261	0.109025	1.00047	0.998677	1.02117	0.984519	1.00685	0.993377	0.929393	1.00025	1.00758	0.919226	1.01275	0.982649	0.00990421	0.94165	0.994316	1.01691	0.80445	1.01756	0.989624	1.00331	1.00375	1.01342	0.920766	0.89688	0.0773188	1.00749	1.01037	0.88057	0.997959
P00918	CA2	Carbonic anhydrase 2 OS=Homo sapiens OX=9606 GN=CA2 PE=1 SV=2	1.17383	0.915564	0.899429	0.496565	0.972449	1.01097	0.975187	0.965094	0.993576	0.980255	0.94483	0.980711	1.05875	1.03602	0.989695	0.820892	1.01451	0.989695	0.990584	0.0800543	1.01212	0.993282	0.900295	0.509577	0.53499	1.00484	1.00977	0.940506	0.994969	0.124308	0.95643	1.00052	1.00098	1.01392	0.611896	0.842559	0.989981	0.926252	1.0042	1.01262	0.998122	0.973782	0.999827	0.993576	0.992003	0.791923	1.04489
P07451	CA3	Carbonic anhydrase 3 OS=Homo sapiens OX=9606 GN=CA3 PE=1 SV=3	1.14148	1.00727	1.01038	0.995858	1.00021	1.01922	0.99235	1.00425	1.00132	0.914189	0.983646	0.967141	1.20941	1.02433	0.998269	1.00199	0.999009	0.998269	0.97446		1.02658			0.981068	1.01515		1.00657	1.00071		0.99657	1.00231	0.99777			1.00903		1.00682	1.04047		0.937788	1.00319	0.98225	0.994849	1.00132		1.00991	1.13893
P22748	CA4	Carbonic anhydrase 4 OS=Homo sapiens OX=9606 GN=CA4 PE=1 SV=2	1.15765	0.652283	0.531164		0.608578		0.70731	0.65598			1.01406	1.00375				0.373226			0.6851								1.00578			0.946993	0.935969				0.899198						0.729894	0.980619	1.01845			0.999584
Q9Y376	CAB39	Calcium-binding protein 39 OS=Homo sapiens OX=9606 GN=CAB39 PE=1 SV=1	3.56516	0.682622	0.655429	0.999645	0.572723	0.99419	0.689559	0.662472	0.868237	0.99126	0.784403	0.985415	1.43435	0.955062	1.00043	1.00886	0.907315	1.00043	0.996566	0.993241	0.65318	0.913097	0.894743	0.826264	0.872941	0.170901	1.01134	0.749588	0.328845	0.961319	1.01117	0.956285	0.81045	0.232368	1.02367	0.916056	0.946482	0.929508	0.276658	0.889413	0.99871	0.997558	1.02632	0.868237	0.772319	0.988892	1.16392
P54289	CACNA2D1	Voltage-dependent calcium channel subunit alpha-2/delta-1 OS=Homo sapiens OX=9606 GN=CACNA2D1 PE=1 SV=3	2.02783	0.537901	0.465009	1.02424	0.377331	0.772638	0.500233	0.458155	0.72289	0.986089	0.992351	0.903578	1.19051	0.98746	1.00245		0.241354	1.00245		0.997863	0.163221	0.997644	0.962969	0.93058	0.972855	0.703449		0.147422	0.852616			0.173856	0.92536	0.924859		0.896068	0.98869	0.930868	0.867927	0.0777248				0.72289	0.99258		0.89425
P27708	CAD	CAD protein OS=Homo sapiens OX=9606 GN=CAD PE=1 SV=3	1.61986	0.991884	0.968757	1.00724	0.978152	1.01208	1.00074	0.988124	0.991017	0.999231	0.423388	0.618069	1.15921	1.00925	1.00866	1.00931	0.994665	1.00866	1.01415	0.994565	1.00432	1.0052	0.966378	0.99242	1.0149	0.991793	0.951251	0.462806	1.00379	0.984022	0.994423	0.83844	0.980262	0.974821	0.995115	0.909405	0.19184	0.00445396	1.02072	0.506971	1.02711	0.0181517	1.02234	0.991017	0.980192	0.995299	0.990222
Q8N126	CADM3	Cell adhesion molecule 3 OS=Homo sapiens OX=9606 GN=CADM3 PE=1 SV=1	1.66162	1.01483	0.999948	1.01668	0.985464	1.01899	1.00452	0.996526					1.10315	1.01086						0.997017		1.00082	0.971261			1.01094			1.00567				1.02676	0.885029		1.03449			1.01842						0.997776
P22676	CALB2	Calretinin OS=Homo sapiens OX=9606 GN=CALB2 PE=2 SV=2	1.31173	0.964426	0.906449	1.00194	0.849012	0.807022	0.866273	0.814183	0.983433	0.71101	0.999115	0.91559	1.45228	0.533089	0.886698	0.467821	0.993897	0.886698	0.983787	0.969494	1.02247	1.00886	0.888581	0.989985	0.899703	0.925897	0.94481	1.00163	0.836251	0.655673	0.630691	0.996939	0.980925	0.922675	0.775721	0.929418	0.988015	1.02437	0.97161	0.991708	0.0602925	1.01082	1.033	0.983433	0.990696	0.905857	0.998031
Q05682	CALD1	Caldesmon OS=Homo sapiens OX=9606 GN=CALD1 PE=1 SV=3	1.31689	1.00502	1.00191	1.03219	1.00792	1.01725	0.991651	0.999566	0.97823	0.989515	0.995805	1.00563	1.16927	1.02151	1.02764		0.990977	1.02764			1.00833			0.997717	1.02777			0.998116				0.999475					0.988702	0.994976		0.999719				0.97823			0.973704
Q9HA72	CALHM2	Calcium homeostasis modulator protein 2 OS=Homo sapiens OX=9606 GN=CALHM2 PE=1 SV=1	2.22233	1.01854	0.993402	1.00592	0.999833	1.01588	1.01044	1.01088	0.980902	0.997867	0.998732	0.97871	1.25254	1.01096	1.00281		0.971842	1.00281			1.02305			0.992234	1.03679			0.93916				0.997016					0.993412	0.990257		1.01192				0.980902			1.01039
P0DP25	CALM3	Calmodulin-3 OS=Homo sapiens OX=9606 GN=CALM3 PE=1 SV=1	5.07623	0.334679	0.199195	1.00537	0.252576	0.648427	0.305552	0.212378	0.597311	1.00153	0.93354	0.983922	1.45372	0.555829	1.00028	0.329377	0.365349	1.00028	0.928949	1.00121	0.43786	0.848191	0.936226	0.688191	0.693393	0.0278112	0.997601	0.719943	0.0334211	0.952826	0.678932	0.389799	0.822567	0.0232867	0.128692	1.00845	0.945929	0.833053	0.014836	0.162285	0.0282516	0.904758	1.02584	0.597311	4.22668e-05	0.762844	1.17954
Q9NZT1	CALML5	Calmodulin-like protein 5 OS=Homo sapiens OX=9606 GN=CALML5 PE=1 SV=2	2.09823	1.01342	0.992263	1.00451	1.00275	1.01463	1.00893	1.00932	0.986654	0.910274	0.993212	1.01161	1.4574	0.967175	0.898773	1.00766	0.999177	0.898773	0.999479	0.992574	1.00986	0.998507	0.980015	1.00187	1.01563	7.45019e-08	1.01864	4.59799e-11	0.827336	0.964174	1.00777	0.996277	0.989704	1.01051	0.777166	1.0226	0.991877	0.891206	0.999465	1.01065	0.734864	0.979484	1.01166	0.986654	1.00558	0.944535	1.02898
P27797	CALR	Calreticulin OS=Homo sapiens OX=9606 GN=CALR PE=1 SV=1	2.05051	0.517684	0.443304	0.641854	0.542646	1.02896	0.457894	0.408573	0.955048	0.818868	0.74136	0.985095	1.52894	0.813344	1.00196	0.997707	0.912633	1.00196	0.746009	0.999683	0.42115	0.348894	0.823101	0.10962	0.342079	0.744067	0.784936	0.7483	1.01591	0.975143	1.03498	0.874705	0.366774	1.01707	0.929781	0.254512	0.755759	0.891991	0.820347	0.655239	1.01325	0.502333	1.00772	0.955048	0.994789	1.00075	1.00336
O43852	CALU	Calumenin OS=Homo sapiens OX=9606 GN=CALU PE=1 SV=2	1.04351	0.998774	1.00454	1.03086	1.01151	1.01347	1.00543	0.994712	0.999391	0.994065	0.997302	1.00735	1.15079	1.01324	0.994041	1.00615	0.900384	0.994041	1.00135		1.00746			1.00083	1.03088		1.00631	1.00553		0.991588	0.958101	0.992808			1.01938		1.01158	0.991607		1.00839	1.0055	0.97819	1.00821	0.999391		1.00234	1.14512
Q13557	CAMK2D	Calcium/calmodulin-dependent protein kinase type II subunit delta OS=Homo sapiens OX=9606 GN=CAMK2D PE=1 SV=3	1.54998	1.00903	0.998302	1.00118	0.997836	1.02273	0.999582	0.998985	0.990115	0.86281	1.00243	0.971235	1.27216	1.01776	0.999747		0.996579	0.999747		1.00707	0.982884	0.984513	0.964394	0.975677	1.03407	0.991811		0.76246	0.825273			0.988623	0.998845	0.932178		1.01044	1.00732	1.00011	0.994974	1.00393				0.990115	0.996486		1.00587
P49913	CAMP	Cathelicidin antimicrobial peptide OS=Homo sapiens OX=9606 GN=CAMP PE=1 SV=1	1.44777	0.918207	0.878068	1.02023	0.848127	1.01998	0.86186	0.815157	0.976156	0.859629	0.993174	0.959344	1.58434	1.02762	1.00996	0.147467	0.993747	1.00996	0.0072866	0.837399	1.00469	0.0742594	1.06451	1.00017	0.529883	0.680421	0.778234	0.991516	0.992641	0.984925	0.951643	0.998013	0.996587	1.01578	0.47044	1.01269	0.950114	1.01776	0.852657	0.916434	1.00101	0.713412	0.974309	0.976156	0.987187	0.889224	1.00303
Q86VP6	CAND1	Cullin-associated NEDD8-dissociated protein 1 OS=Homo sapiens OX=9606 GN=CAND1 PE=1 SV=2	1.3444	1.0073	0.997351	1.02341	1.01017	1.00315	1.01325	1.00433	0.980911	0.99637	0.999299	1.00883	1.31708	0.990356	0.898642	1.01646	0.999704	0.898642	1.01185	0.986419	1.01328	1.00325	0.960492	0.988543	1.02849	1.00755	1.01932	0.998021	1.01297	0.983947	1.01592	1.00122	1.00504	1.01751	1.02249	1.01944	1.01627	0.999826	1.0205	1.00587	1.01418	0.979358	1.00312	0.980911	1.02323	0.996469	1.10047
P27824	CANX	Calnexin OS=Homo sapiens OX=9606 GN=CANX PE=1 SV=2	1.36458	0.736645	0.686939	0.357355	0.780509	1.01652	0.781456	0.756789	0.866716	0.982982	0.642547	0.996594	1.51474	1.00733	1.00451	0.98652	0.93479	1.00451	0.236491	0.905637	0.984932	0.428975	0.834204	0.595195	0.585789	0.997902	0.534549	0.785299	0.992214	0.990705	1.02978	1.00031	0.85744	0.977661	0.83439	0.245475	0.619769	0.941637	1.01974	0.997301	1.02138	0.083423	1.00176	0.866716	1.00247	1.00226	1.08295
Q01518	CAP1	Adenylyl cyclase-associated protein 1 OS=Homo sapiens OX=9606 GN=CAP1 PE=1 SV=5	1.49959	0.989908	0.988402	1.00684	0.977783	1.01942	1.00156	0.99767	0.987199	0.817465	1.00848	0.984143	1.45216	1.01101	0.999446	1.01257	0.514253	0.999446	0.988296	0.991847	0.87534	1.00909	1.00734	0.882072	0.968263	1.00126	1.00069	0.994448	1.00565	0.983747	0.949954	0.941772	0.711158	1.01864	1.0214	1.01073	1.00436	1.00564	0.691358	1.00643	0.998782	0.863327	1.01023	0.987199	0.991043	0.991403	0.983826
P40121	CAPG	Macrophage-capping protein OS=Homo sapiens OX=9606 GN=CAPG PE=1 SV=2	1.65785	0.932008	0.907373	1.00161	0.87402	1.01454	0.886222	0.88647	0.989281	0.645302	0.928635	1.00366	1.15684	1.00096	1.0234		1.00999	1.0234		0.993636	1.02081	0.992118	0.995925	0.937353	1.02313	0.898121		0.998626	0.937754			1.00638	0.814786	0.785191		0.872451	0.974231	1.00092	0.854331	1.01133				0.989281	0.988517		1.06555
P07384	CAPN1	Calpain-1 catalytic subunit OS=Homo sapiens OX=9606 GN=CAPN1 PE=1 SV=1	1.4766	1.01773	0.999046	1.01027	0.992802	1.02022	1.01183	1.01195	0.977601	0.988147	1.01384	0.991508	1.17021	1.01565	1.00367	1.00818	1.00535	1.00367	0.982964	0.993998	0.980469	1.00022	1.00704	1.00005	0.962016	1.02795	1.00945	1.00556	0.989471	0.997176	0.999716	0.956201	0.984399	0.99945	0.968265	0.932953	0.98602	1.00309	1.00799	1.001	0.933154	0.981072	1.0265	0.977601	0.989289	0.98764	1.00889
P17655	CAPN2	Calpain-2 catalytic subunit OS=Homo sapiens OX=9606 GN=CAPN2 PE=1 SV=6	1.11209	0.997479	0.992267	0.999878	0.937876	0.865866	0.978631	0.963546	0.981818	0.998336	0.996591	0.99009	1.32694	0.853429	1.00592		0.945672	1.00592		0.589007	1.015	0.990338	0.974576	0.998011	1.0296	0.705478		0.965034	0.541155			0.826696	0.996141	0.941952		1.0294	0.994117	1.00508	0.405124	0.856988				0.981818	0.591305		1.05371
P04632	CAPNS1	Calpain small subunit 1 OS=Homo sapiens OX=9606 GN=CAPNS1 PE=1 SV=1	1.12117	1.00392	0.993915	0.996207	0.99982	1.0021	1.01957	1.00779	0.983336	1.00039	1.01357	1.00341	1.07559	1.01535	1.00466	0.987847	0.914136	1.00466	0.988741	0.990331	0.875988	0.996294	0.987968	0.990366	0.963396	1.00536	0.970941	0.998535	0.935962	0.985937	1.0098	0.912008	0.986971	1.00645	0.896286	1.01481	1.00666	1.00305	0.960565	0.785768	0.946655	0.970508	1.00735	0.983336	0.997381	0.990224	1.00282
Q13938	CAPS	Calcyphosin OS=Homo sapiens OX=9606 GN=CAPS PE=1 SV=2	3.74467	0.963301	0.975764	1.02055	0.884754	1.00838	0.869615	0.906921	0.988389	0.830322	0.924297	0.992006	1.11242	1.00365	1.00049		0.94806	1.00049			1.01031			0.902038	0.931318			0.755849				1.00027					0.95617	0.980664		1.00205				0.988389			1.00624
P52907	CAPZA1	F-actin-capping protein subunit alpha-1 OS=Homo sapiens OX=9606 GN=CAPZA1 PE=1 SV=3	1.47016	1.00697	0.999751	1.02639	1.01011	1.00053	1.00563	1.00098	0.982648	0.994743	1.00963	0.977031	1.31687	1.0222	0.998284	0.964314	1.00966	0.998284	0.99017	0.967838	1.0012	1.00038	0.990924	0.995965	1.03715	1.00238	1.00123	0.995838	1.01232	0.962475	0.853544	0.999227	1.00443	1.01687	1.00087	1.01124	1.00308	1.00221	1.00664	0.992572	1.02881	1.01904	0.994152	0.982648	0.994779	0.895914	0.998917
P47755	CAPZA2	F-actin-capping protein subunit alpha-2 OS=Homo sapiens OX=9606 GN=CAPZA2 PE=1 SV=3	1.53625	1.00072	0.980647	1.01567	0.974241	1.0172	0.984711	0.962413	0.986395	0.614769	0.730936	0.956277	1.04918	1.00142	1.00039	0.929443	0.997661	1.00039	0.924699	1.00182	1.01469	0.981519	0.961576	0.982844	1.0125	0.995185	0.873416	1.00354	0.993584	0.762151	0.7582	0.999898	1.01892	1.01706	0.776588	1.01779	1.00338	1.02151	1.00022	1.00563	0.888186	0.700265	0.748845	0.986395	0.994529	0.989461	1.1132
P47756-2	CAPZB	Isoform 2 of F-actin-capping protein subunit beta OS=Homo sapiens OX=9606 GN=CAPZB	1.92474	1.01173	0.99675	1.01472	0.992772	1.01635	1.00509	1.00907	1.00394	0.999057	0.996272	0.984696	1.17859	0.998861	0.973188	1.01035	1.00644	0.973188	0.999705	0.999062	0.998961	1.0033	0.982148	0.999886	1.01476	0.989159	1.01289	0.978087	0.995454	0.984047	1.04133	0.999408	1.02189	0.98024	1.01364	1.02	0.986156	1.00422	1.00476	0.947732	0.73656	0.998403	1.00649	1.00394	0.990123	0.86042	1.09273
P31944	CASP14	Caspase-14 OS=Homo sapiens OX=9606 GN=CASP14 PE=1 SV=2	2.65163	1.00292	1.01009	0.957125	1.00692	0.995374	1.01535	1.01278	0.980848	1.0091	0.904823	0.837858	1.00027	1.02683	0.986559	0.876571	0.99261	0.986559	1.03812		0.999847			0.98985	1.01161		1.00672	0.103387		0.959793	1.01331	0.936459			0.945786		0.987882	0.986633		0.999667	0.968524	0.997431	1.02023	0.980848		0.999652	1.09873
P31415	CASQ1	Calsequestrin-1 OS=Homo sapiens OX=9606 GN=CASQ1 PE=1 SV=3	1.72393	1.01639	0.998233	0.235433	1.00312	0.58844	0.992237	1.00415	0.326016	0.355121	0.100781	0.00739039	1.00874	1.00649	1.00003		1.00674	1.00003			1.00164			0.971512	0.998003			0.997896				0.993712					0.469325	0.982789		1.01167				0.326016			1.12428
P20810	CAST	Calpastatin OS=Homo sapiens OX=9606 GN=CAST PE=1 SV=4	1.65947	0.915884	0.910361	0.557487	0.9795	0.874854	1.00506	0.993936					0.949315	0.886564						0.323924		1.0046	0.968862			0.925421			1.00794				0.99434	1.02171		0.773451			0.996689						0.949829
P04040	CAT	Catalase OS=Homo sapiens OX=9606 GN=CAT PE=1 SV=3	1.51895	1.02227	0.995654	1.01701	0.998432	1.01924	1.00744	1.01715	0.973844	1.00501	1.00295	0.966962	1.31722	0.999745	1.01993	1.00587	0.996515	1.01993	1.01512	0.996001	1.01513	0.9998	0.896349	0.998433	0.930623	1.01623	1.01008	0.996357	1.00808	0.764505	1.00614	0.991276	1.00541	1.02287	0.865204	1.0165	0.985527	0.999621	1.00743	0.997005	1.00662	0.992152	1.02819	0.973844	0.98919	0.622244	1.00655
Q03135	CAV1	Caveolin-1 OS=Homo sapiens OX=9606 GN=CAV1 PE=1 SV=4	2.04779	1.00165	0.980869	0.379398	1.00149	0.926964	1.00646	0.992402	0.98416	0.980343	0.916597	0.994842	1.27393	1.02532	1.02024	1.0076	0.972161	1.02024	0.999222	0.254432	1.01737	1.00107	0.893482	0.987832	0.83973	1.02538	0.743138	0.973669	0.933086	0.821959	0.99901	0.99874	1.01098	0.980206	1.0065	0.605549	0.680821	0.989176	0.962027	1.0055	0.999352	0.998775	1.04834	0.98416	0.98305	0.881476	1.00796
P51636	CAV2	Caveolin-2 OS=Homo sapiens OX=9606 GN=CAV2 PE=1 SV=2	1.59013	0.809065	0.768528	0.137141	0.751205	0.994056	0.822758	0.813625	0.666834	0.98243	0.0662719	0.0487226	1.56993	1.0214	1.00384		0.895371	1.00384		0.359128	0.998591	0.973783	0.903216	0.718079	0.601997	1.00746		0.982601	1.0073			0.897711	1.00075	0.975442		0.553333	0.375741	0.146121	1.0179	0.96768				0.666834	0.982424		0.983762
Q6NZI2	CAVIN1	Caveolae-associated protein 1 OS=Homo sapiens OX=9606 GN=CAVIN1 PE=1 SV=1	1.42138	1.01772	0.996562	0.0220367	1.00309	0.328002	1.01323	0.995023	0.863624	0.885038	0.405777	0.533549	0.954703	0.977364	1.00128	0.849538	1.00296	1.00128	0.977906	0.178914	0.947888	0.998817	0.998064	0.868059	0.934805	1.00634	1.00339	0.674793	1.01851	0.978794	1.04616	0.997543	1.02107	1.01062	0.97461	0.579389	0.378146	0.737062	1.01464	1.01329	0.969843	1.00827	1.01276	0.863624	0.995888	1.0024	0.984165
O95810	CAVIN2	Caveolae-associated protein 2 OS=Homo sapiens OX=9606 GN=CAVIN2 PE=1 SV=3	3.45318	1.00476	1.0096	1.03147	1.00179	1.01548	0.992362	1.00938	0.985792	0.991415	0.994657	0.964634	1.07233	1.01739	0.984469		0.990022	0.984469			1.01374			0.993944	1.01699			0.996827				1.00343					1.00608	0.996354		1.00629				0.985792			0.992167
Q969G5	CAVIN3	Caveolae-associated protein 3 OS=Homo sapiens OX=9606 GN=CAVIN3 PE=1 SV=3	2.00914	0.883283	0.847483	0.161877	0.933239	0.844632	0.980375	0.957271	0.924439	0.985306	0.584301	0.928518	0.649653	1.00489	0.581151	1.00772	1.0222	0.581151	0.99176	0.00357177	1.00062	0.994887	0.887102	0.90157	0.959294	0.591308	1.00606	1.00311	1.00094	0.995583	1.01792	1.00008	0.987148	1.01769	0.99528	0.174837	0.627246	0.7704	1.02067	0.994649	1.00717	0.986855	1.00125	0.924439	1.00069	0.979768	0.978076
Q5BKX8	CAVIN4	Caveolae-associated protein 4 OS=Homo sapiens OX=9606 GN=CAVIN4 PE=1 SV=2	2.69856	1.00629	0.995446	0.205673	1.00408	0.0485913	1.00605	0.997058			1.01083	0.994778	0.229989	0.0236376		0.763453			1.01583	0.0288879		0.992135	0.906291			1.00414	0.902979		0.701706	0.00230863	0.994939		0.991839	0.786405	0.492795	0.780426			0.197845		0.805958	0.997784	0.99851		0.857096	0.401754
P16152	CBR1	Carbonyl reductase [NADPH] 1 OS=Homo sapiens OX=9606 GN=CBR1 PE=1 SV=3	1.82056	1.01246	0.998789	0.998253	1.00057	1.01942	0.998742	0.99764	0.998623	0.778151	0.913685	0.98913	1.052	0.988125	0.997526	1.00109	1.00204	0.997526	0.98336		1.00888			0.999872	1.0339		0.999137	0.997132		0.954311	0.996548	1.00265			0.999519		1.0085	1.01353		1.00871	1.01647	0.992701	1.02534	0.998623		1.00031	1.02887
Q8NA61	CBY2	Protein chibby homolog 2 OS=Homo sapiens OX=9606 GN=CBY2 PE=1 SV=1	1.18515	0.930085	0.898562		0.898779		0.893395	0.8885			1.00777	0.841157				0.877578			0.996036								0.999732			0.981741	1.01369				1.01497						0.960033	1.02327	1.01227			1.00697
Q96A33	CCDC47	PAT complex subunit CCDC47 OS=Homo sapiens OX=9606 GN=CCDC47 PE=1 SV=1	2.56318	1.01602	0.992881	0.999804	0.999619	1.01769	1.00028	0.994516	0.996232	0.798899	0.96006	0.979683	1.20832	0.974095	1.01299		0.99894	1.01299			1.02547			0.982907	0.996125			0.99572				0.977682					0.987817	0.978683		1.01106				0.996232			1.1715
Q6ZRK6	CCDC73	Coiled-coil domain-containing protein 73 OS=Homo sapiens OX=9606 GN=CCDC73 PE=2 SV=2	1.44361	0.976327	0.929286	0.781228	0.987532	1.01463	0.89826	0.863346	0.979744	0.699053	0.627001	0.549015	1.25365	0.754935	1.02491		0.997846	1.02491			1.02089			0.865575	0.761506			1.00055				0.995788					0.788625	0.900582		1.0033				0.979744			1.07241
Q3V6T2	CCDC88A	Girdin OS=Homo sapiens OX=9606 GN=CCDC88A PE=1 SV=2	1.43341	0.8984	0.853253		0.843106		0.893674	0.886295			0.99134	1.00435				0.979129			0.980227								1.01093			0.978287	0.601127				1.01893						0.610475	0.980837	1.02082			0.983333
Q9BSQ5	CCM2	Cerebral cavernous malformations 2 protein OS=Homo sapiens OX=9606 GN=CCM2 PE=1 SV=1	1.51389	0.890357	0.851163		0.846721		0.900038	0.891252			0.994581	0.998137				0.982134			1.0335								0.983336			1.01175	0.936363				0.984583						0.867301	0.999123	1.0234			0.946909
Q8WWL7	CCNB3	G2/mitotic-specific cyclin-B3 OS=Homo sapiens OX=9606 GN=CCNB3 PE=1 SV=2	1.53504	0.999887	1.00033	1.02449	0.979218	0.895473	0.98858	0.980952			1.00881	0.868648	1.28462	0.816381		0.998715			1.03786	0.991484		0.999996	0.993473			1.01735	1.00241		0.524467	0.985101	1.01088		0.202599	1.02411	0.45547	1.01172			0.465506		0.969184	0.979617	1.00094		0.984864	0.867446
Q8ND76	CCNY	Cyclin-Y OS=Homo sapiens OX=9606 GN=CCNY PE=1 SV=2	1.10771	1.01925	1.00018	0.99939	1.00152	1.01242	1.00445	1.00978	0.993239	0.92865	0.963146	0.954001	1.0208	1.01837	0.99961		0.991576	0.99961			0.996408			0.998147	1.01273			0.998347				0.993008					0.983368	1.04737		1.01373				0.993239			1.05729
P78371	CCT2	T-complex protein 1 subunit beta OS=Homo sapiens OX=9606 GN=CCT2 PE=1 SV=4	1.17838	1.0074	1.00174	1.00692	1.002	1.0167	1.00976	1.01064	0.98649	1.01773	1.0097	0.999997	1.15526	1.01725	0.57941		0.998974	0.57941		1.00795	0.714577	0.982508	0.972208	0.995028	1.02903	1.01327		0.951164	1.00803			0.992241	0.995274	1.01918		1.00178	1.01446	1.00449	1.01575	1.0016				0.98649	0.999321		0.984766
P49368	CCT3	T-complex protein 1 subunit gamma OS=Homo sapiens OX=9606 GN=CCT3 PE=1 SV=4	1.11529	1.01701	0.995067	1.00217	0.999284	1.00961	1.01	1.01458	0.976489	0.932392	0.991775	0.978421	1.11938	1.02054	0.999526	0.969184	0.991724	0.999526	1.0274	1.00502	1.00339	0.988156	0.881913	0.976169	0.944453	1.02959	0.989866	0.994189	0.996435	0.807374	0.945754	0.999101	0.999943	1.03285	0.999627	1.02769	0.984449	1.00217	1.00627	1.01217	1.00299	0.758221	1.02502	0.976489	0.983505	0.863999	1.00634
P50991	CCT4	T-complex protein 1 subunit delta OS=Homo sapiens OX=9606 GN=CCT4 PE=1 SV=4	1.72853	1.01015	0.999936	1.03139	0.999326	1.01633	1.01357	1.00843	0.996706	0.980466	1.00387	0.997616	1.21045	1.01172	0.994891	0.840836	0.999797	0.994891	0.977691	0.990221	1.00853	0.993114	1.00523	0.996236	1.00155	1.01283	0.969487	1.00076	1.0139	0.951769	0.606365	0.992365	0.984538	1.02085	0.870642	0.92653	0.987974	0.994013	0.878422	1.00065	1.00975	0.914382	1.02796	0.996706	0.996931	0.993594	0.977355
P48643	CCT5	T-complex protein 1 subunit epsilon OS=Homo sapiens OX=9606 GN=CCT5 PE=1 SV=1	1.2773	1.0068	1.00269	1.0096	0.999591	1.00488	1.00502	0.988443	0.985258	0.98721	1.01037	0.993064	1.02701	1.00316	0.999733	0.798661	0.915212	0.999733	1.00356	0.99781	0.981291	0.983982	0.893367	0.996243	1.03267	1.02496	0.99897	0.995592	0.993196	0.994798	0.916795	0.932755	1.01993	1.0234	1.03322	1.00272	1.00783	0.99058	1.00658	0.933511	0.823784	0.992374	1.00645	0.985258	0.982265	0.94834	1.01069
P40227	CCT6A	T-complex protein 1 subunit zeta OS=Homo sapiens OX=9606 GN=CCT6A PE=1 SV=3	1.68541	1.02025	0.995375	1.03095	0.993855	1.01048	1.00672	1.01581	0.988966	0.991598	1.0119	0.994655	1.04588	1.0153	0.999931	0.949853	0.997397	0.999931	0.988856	1.00634	0.995702	1.00169	0.95838	0.99588	1.01729	0.99571	1.00508	1.00344	1.00004	0.894816	0.963978	1.00209	1.0109	1.02926	0.993334	1.00939	1.01821	0.993433	1.00153	1.00089	0.970137	0.979661	0.958009	0.988966	0.993427	1.0027	0.977791
Q99832	CCT7	T-complex protein 1 subunit eta OS=Homo sapiens OX=9606 GN=CCT7 PE=1 SV=2	2.59269	1.00811	1.00762	1.01691	1.00849	1.0028	1.00352	1.0031	1.00018	1.01891	0.997713	0.992288	1.00395	1.01045	1.02463	1.02593	0.997751	1.02463	0.976883	0.996665	1.00525	1.001	0.968364	0.998125	1.01684	1.00715	1.0089	1.00113	1.00115	0.998405	1.00865	0.99924	1.00633	0.998436	1.00965	1.01591	1.00673	0.993297	0.99762	0.993894	0.998537	1.00579	1.02536	1.00018	0.993362	0.993277	0.966994
P50990	CCT8	T-complex protein 1 subunit theta OS=Homo sapiens OX=9606 GN=CCT8 PE=1 SV=4	1.88415	0.999409	1.00847	0.998358	1.00482	1.02035	1.00518	0.99898	0.978303	0.996054	0.991474	1.00064	1.12797	1.02363	1.00087	1.00028	1.00571	1.00087	0.98881	0.994782	1.01149	0.987281	0.89226	0.997534	1.01851	1.01645	1.01321	0.99328	0.993547	0.982533	1.03225	1.00099	1.00175	1.01493	0.999968	1.01048	1.01853	0.991876	0.956817	0.996362	1.01349	0.992459	1.01606	0.978303	0.992185	1.00087	0.970795
Q6YHK3	CD109	CD109 antigen OS=Homo sapiens OX=9606 GN=CD109 PE=1 SV=2	4.18922	0.814319	0.771106	0.773666	0.711832	1.01723	0.769842	0.774409	0.97597	0.799576	0.840825	1.00921	1.47905	1.01382	0.869515		0.725294	0.869515		0.998333	0.816277	0.989941	0.896695	0.796894	0.913093	0.658685		0.915921	1.00649			0.98659	0.966264	0.94395		0.733417	0.947973	0.998637	0.929407	0.949392				0.97597	1.01064		0.97495
P08571	CD14	Monocyte differentiation antigen CD14 OS=Homo sapiens OX=9606 GN=CD14 PE=1 SV=2	1.28537	1.01785	1.00222	1.01488	0.994773	1.01047	1.00979	1.0064	0.976242	0.995277	0.994112	0.978422	1.0778	1.00946	0.987367	0.817426	1.01137	0.987367	1.01272	0.980557	0.99116	1.00686	0.961324	0.995336	1.01327	1.00253	1.00575	1.0036	1.00497	0.988597	0.851793	0.999665	1.00948	1.01505	0.961102	1.02607	0.982743	1.00035	0.934211	0.761037	0.295878	0.9826	1.00303	0.976242	0.982995	1.00188	0.97893
P48509	CD151	CD151 antigen OS=Homo sapiens OX=9606 GN=CD151 PE=1 SV=3	5.44077	0.968492	0.974669	1.00907	0.851341	0.766508	0.976483	0.982887	0.346825	0.649261	0.91135	0.671288	0.795014	0.849077	1.0034	1.01271	0.501632	1.0034	0.994626		0.102391			0.997326	1.02894		1.01117	0.755741		0.989195	1.00047	0.997561			0.120234		0.978575	1.00214		0.403141	0.241685	0.993747	1.02171	0.346825		0.815498	0.646063
Q86VB7	CD163	Scavenger receptor cysteine-rich type 1 protein M130 OS=Homo sapiens OX=9606 GN=CD163 PE=1 SV=2	1.07736	0.723963	0.644515	0.862583	0.650946	1.01358	0.763815	0.716424	0.64109	0.992462	0.741501	0.97908	1.52891	0.999801	1.02103	0.995617	0.950063	1.02103	1.00849	1.00183	0.278431	0.515946	0.958914	0.811018	0.872544	0.920876	0.971565	0.616288	0.738917	0.977531	0.849892	0.970271	0.995043	0.708252	1.02198	0.476876	0.870183	1.00629	0.485228	0.581251	0.658224	0.501894	0.99873	0.64109	0.982145	1.0071	0.998631
P41217	CD200	OX-2 membrane glycoprotein OS=Homo sapiens OX=9606 GN=CD200 PE=1 SV=4	1.2448	0.724511	0.61804	0.72742	0.690847	1.00636	0.818716	0.746145	0.810751	1.00623	0.957398	1.00045	1.56419	1.00358	0.494795	0.918398	0.555891	0.494795	0.984864		0.724069			0.938386	0.764024		0.987574	0.654445		0.960898	1.02522	0.977689			0.896844		1.00132	0.996525		0.851552	0.985206	0.989882	0.999797	0.810751		0.985983	1.10575
Q9HCU0	CD248	Endosialin OS=Homo sapiens OX=9606 GN=CD248 PE=1 SV=1	1.13614	0.149923	0.0962083		0.162519		0.395459	0.333647			0.345915	0.745319				0.509441			0.995969								0.523375			0.987857	8.87256e-05				0.802155						1.002	0.673753	0.0849984			0.865875
Q5ZPR3	CD276	CD276 antigen OS=Homo sapiens OX=9606 GN=CD276 PE=1 SV=1	1.22305	0.995179	0.969808	1.01408	0.929915	0.991266	0.977223	0.965406					1.09061	0.975995						0.994998		0.99784	1.00624			0.902299			0.945481				0.996397	0.845733		1.0106			0.815288						0.993418
P28906	CD34	Hematopoietic progenitor cell antigen CD34 OS=Homo sapiens OX=9606 GN=CD34 PE=1 SV=2	1.38233	0.999732	1.00259	1.01585	1.00764	1.00448	1.01545	1.00617	0.98621	0.983617	0.993062	0.974646	1.31493	0.989737	1.00045	0.994858	0.999557	1.00045	0.928489	0.996952	1.02088	1.0065	0.97671	1.00342	0.583994		0.618993	0.992772		0.990296	0.934624	0.999941	0.936105		1.02201	1.01747	1.00724	1.00702		1.00243	1.00638	1.0059	1.02393	0.98621		0.983377	0.998464
P16671	CD36	Platelet glycoprotein 4 OS=Homo sapiens OX=9606 GN=CD36 PE=1 SV=2	1.05382	0.999749	0.999405	0.984632	0.998224	1.02406	0.999506	1.00226	1.00552	0.735207	0.569045	0.90545	1.43462	0.89704	0.372115	1.00049	1.00494	0.372115	0.676922	0.991741	0.871846	0.982372	0.954902	0.692596	0.23365	1.02653	0.799875	0.994089	1.01597	0.955034	0.955509	0.997151	0.997802	0.973332	0.993408	1.01124	0.664324	0.995691	1.02374	0.709948	1.00745	0.638655	1.0164	1.00552	0.983713	0.977955	1.00954
P28907	CD38	ADP-ribosyl cyclase/cyclic ADP-ribose hydrolase 1 OS=Homo sapiens OX=9606 GN=CD38 PE=1 SV=2	1.16306	0.992982	0.9635		0.982381		1.00116	0.980915			1.01302	0.996934				0.989164			0.980199								0.994031			0.956969	1.00716				1.02019						1.01681	0.980951	1.00818			0.974363
P01730	CD4	T-cell surface glycoprotein CD4 OS=Homo sapiens OX=9606 GN=CD4 PE=1 SV=1	5.12069	0.476008	0.230988	1.02369	0.254366	0.196899	0.35164	0.191693					1.31234	0.121434						1.00106		0.743688	0.806875			0.460558			0.585088				0.606645	0.632202		1.0172			0.826584						1.02616
P16070	CD44	CD44 antigen OS=Homo sapiens OX=9606 GN=CD44 PE=1 SV=3	1.05212	0.992925	0.96282	1.00914	0.974593	1.01749	1.00381	0.982368	0.984258	0.856586	0.835824	1.01028	1.10976	1.00231	0.991574	0.888594	0.946871	0.991574	0.983744	1.00387	1.01767	1.00101	1.00372	0.998498	0.901117	1.00748	0.916667	1.00114	0.997602	0.998738	0.484195	1.00072	1.0055	1.01748	0.540973	1.00132	1.00572	1.04398	0.997578	1.00589	1.03296	1.01006	0.906314	0.984258	0.989028	0.945671	0.968966
Q08722	CD47	Leukocyte surface antigen CD47 OS=Homo sapiens OX=9606 GN=CD47 PE=1 SV=1	5.45047	0.99864	1.00181	0.999657	1.0034	0.999087	1.00138	1.00007	0.3882	0.382595	1.00768	0.99378	1.07072	1.00302	0.881278	0.277364	1.00778	0.881278	0.923646	0.30294	0.139936	0.994211	0.894986	0.99628	0.545129	0.771876	0.592735	0.169767	0.793982	0.304382	0.773771	0.751754	1.00607	0.791454	0.611057	0.984452	1.00794	0.996032	0.230805	0.243524	0.795902	1.02245	1.02478	0.3882	0.557369	0.348625	0.0868927
P19397	CD53	Leukocyte surface antigen CD53 OS=Homo sapiens OX=9606 GN=CD53 PE=1 SV=1	1.1085	0.80661	0.766184	1.03283	0.69253	0.700061	0.775671	0.740326	0.988822	0.850335	1.01464	1.00465	1.41203	1.00278	0.998141	0.28104	0.913991	0.998141	0.923709	0.991339	0.556577	1.01297	0.961771	0.996219	1.03268	0.517925	1.00123	0.939032	0.988932	0.988554	0.415683	0.626672	0.877225	0.46365	0.357193	1.03077	1.00166	0.993302	0.362311	0.886143	0.969018	0.992052	0.967404	0.988822	0.984141	0.933546	1.00798
P08174	CD55	Complement decay-accelerating factor OS=Homo sapiens OX=9606 GN=CD55 PE=1 SV=4	1.04265	0.993687	0.969442	1.02211	0.938501	0.924298	0.936303	0.909085	0.997983	0.476658	1.01237	0.983624	1.31215	1.02352	0.0213843	0.890294	1.00668	0.0213843	1.01866	0.997882	1.0084	1.01904	0.977713	0.887311	1.03089	0.79776	0.988758	0.964249	1.00185	0.977333	0.974624	0.987505	1.01947	0.982218	0.84587	0.877736	0.939419	0.927089	0.906158	0.99832	0.988071	1.00622	1.00414	0.997983	0.987894	0.971031	1.00678
P19256	CD58	Lymphocyte function-associated antigen 3 OS=Homo sapiens OX=9606 GN=CD58 PE=1 SV=1	1.03225	0.997646	1.00359	1.01961	1.00736	1.01696	0.999318	1.00484			1.00834	0.995513	1.23944	1.02464		1.02318			1.00248	0.997867		1.0005	0.981308			0.941056	1.00939		0.844787	0.993592	0.771799		1.00552	0.976897	0.991121	1.0068			0.946101		0.936728	1.00122	1.00542		0.992194	1.00858
P13987	CD59	CD59 glycoprotein OS=Homo sapiens OX=9606 GN=CD59 PE=1 SV=1	2.18752	0.24312	0.192893	1.00386	0.109655	0.30811	0.251994	0.216808	0.377906	0.995934	0.994698	0.942565	1.43407	0.818458	0.840833	0.710444	0.000999517	0.840833	1.00165	0.949198	0.0118275	0.989417	0.989949	0.830985	1.02846	0.124292	1.00841	0.00135818	0.279759	0.990151	0.42465	0.00133036	0.965802	0.141365	0.253361	1.02187	0.998232	0.995582	0.0138219	0.00221974	0.93496	0.967736	1.05324	0.377906	0.409435	0.840656	0.0168686
O43866	CD5L	CD5 antigen-like OS=Homo sapiens OX=9606 GN=CD5L PE=1 SV=1	5.47027	0.886475	0.943329	0.676658	0.665004	0.234592	0.698321	0.722106	0.114272	0.00033515	1.00331	0.534378	1.57268	0.170226	0.342818	0.0958824	0.224245	0.342818	0.992084	0.983856	0.791801	1.0101	0.829309	0.995874	0.857016	0.266939	0.95908	0.995533	0.322104	0.75788	0.337737	0.924114	0.211838	0.00984003	8.25303e-06	1.01632	0.976063	1.00183	1.1045e-06	0.0596954	0.78285	0.564913	1.00872	0.114272	0.843497	0.78186	0.16223
P08962	CD63	CD63 antigen OS=Homo sapiens OX=9606 GN=CD63 PE=1 SV=2	5.23394	0.736652	0.592328	1.01176	0.664375	0.99589	0.697876	0.592442	0.962672	0.051881	0.929649	0.990895	1.32558	0.899329	0.989532	0.00184961	0.998253	0.989532	0.992455	0.992777	1.00828	0.666053	0.854002	0.997737	0.973891	0.417688	0.989689	0.998775	0.351341	0.995769	0.951737	0.0264363	0.608143	0.450457	0.989856	0.757311	1.0004	1.00241	0.616645	0.920589	0.658268	1.02358	0.905475	0.962672	0.989462	0.970815	1.12592
P04233-2	CD74	Isoform p35 of HLA class II histocompatibility antigen gamma chain OS=Homo sapiens OX=9606 GN=CD74	1.05004	0.992175	0.971417	1.00974	0.996383	1.00726	1.00629	1.00162					1.41024	1.01073						0.988514		0.986896	0.967739			0.932953			1.00626				1.01054	1.02252		1.00529			1.01731						1.00994
P60033	CD81	CD81 antigen OS=Homo sapiens OX=9606 GN=CD81 PE=1 SV=1	2.97981	1.01019	0.998635	1.03285	1.00399	1.01087	1.00993	1.00489	0.978663	0.958684	0.990655	0.965098	1.26786	1.00778	0.996012	0.990496	0.725495	0.996012	1.00243	1.00263	0.91857	0.979373	0.967625	0.996433	1.03228	0.994852	0.999536	0.658448	0.85529	0.988718	0.989143	0.992666	0.992963	1.02972	1.014	0.996821	1.00789	0.996619	1.02289	0.656258	1.00892	0.974593	1.04211	0.978663	0.519456	0.997042	1.09262
P27701	CD82	CD82 antigen OS=Homo sapiens OX=9606 GN=CD82 PE=1 SV=1	4.26669	1.00339	0.974572	1.02763	0.989809	1.01993	0.997112	0.994384	0.982297	0.9128	0.991818	0.984318	1.5041	1.01774	0.632523	0.262388	0.992346	0.632523	1.00795	0.635675	1.0142	0.994735	0.968018	0.98593	1.02823	0.831507	1.00765	0.99441	0.0344321	0.990198	0.969228	1.00027	1.00535	0.0928854	0.997596	1.01492	0.958902	1.02533	0.827129	1.00911	0.945633	0.991163	0.752862	0.982297	0.98666	1.00472	1.00254
P21926	CD9	CD9 antigen OS=Homo sapiens OX=9606 GN=CD9 PE=1 SV=4	5.25465	1.0079	0.998206	0.863783	0.945133	0.735816	1.00255	0.994949	0.866686	0.970491	0.591499	0.396395	1.22983	1.01914	0.0407583	1.02205	0.71257	0.0407583	1.00013	0.998532	0.980205	1.00729	0.975969	0.87971	1.0152	0.960498	1.0077	0.561645	0.83261	0.086912	0.836853	0.999559	0.998111	0.425408	0.241237	1.02789	0.985033	1.00391	0.207615	0.940725	0.997061	0.969376	0.0589628	0.866686	0.406189	0.65366	0.702074
P14209	CD99	CD99 antigen OS=Homo sapiens OX=9606 GN=CD99 PE=1 SV=1	1.04686	0.999148	1.00853	0.862154	1.00013	0.99454	1.01221	0.999024	1.00229	0.855802	1.00382	0.995867	1.04804	1.02647	1.00174		0.948036	1.00174		0.635357	0.390814	0.981851	0.972986	0.984004	1.01431	1.02016		0.652406	0.932564			0.807742	1.00818	1.02559		1.01138	1.01061	1.02199	1.00854	0.997581				1.00229	0.998996		1.16748
Q8TCZ2	CD99L2	CD99 antigen-like protein 2 OS=Homo sapiens OX=9606 GN=CD99L2 PE=1 SV=1	1.1175	0.571388	0.451152		0.557923		0.630837	0.536812			1.01306	0.965817				0.999751			0.214607								0.348306			0.941717	1.01624				0.997999						0.997902	0.198234	1.0105			1.00447
Q13042	CDC16	Cell division cycle protein 16 homolog OS=Homo sapiens OX=9606 GN=CDC16 PE=1 SV=2	1.65044	0.865085	0.782568	1.012	0.751198	0.508531	0.891252	0.848146			0.690648	0.862478	1.39389	0.462458		1.02017			1.03641	1.00702		0.981723	0.977863			1.0232	0.964406		0.268332	0.989555	0.414471		0.957656	0.0630651	0.46281	1.00101			0.405473		0.272229	0.99077	0.604615		0.992529	0.963352
P60953	CDC42	Cell division control protein 42 homolog OS=Homo sapiens OX=9606 GN=CDC42 PE=1 SV=2	5.5332	0.656707	0.680822	1.01781	0.449653	0.453497	0.584541	0.620748	0.193033	0.914853	1.00894	0.579154	1.47295	0.950281	0.926201	1.00429	0.195647	0.926201	0.992606	0.992245	0.162802	1.00296	0.962573	0.939093	1.01421	0.313182	1.01019	0.208288	0.230941	0.983253	0.739464	0.0687492	0.992297	0.286952	0.304121	1.00083	1.00157	1.00483	0.129515	0.00818053	0.039413	0.979306	0.980795	0.193033	0.307129	0.423602	0.0299967
Q9ULB5	CDH7	Cadherin-7 OS=Homo sapiens OX=9606 GN=CDH7 PE=2 SV=2	1.09517	1.00494	1.00068	0.48827	1.00956	0.345966	1.00816	1.01105					0.809874	0.266022						0.215837		0.986988	0.882495			1.00696			0.454684				0.959955	1.02332		1.00604			0.876273						1.01954
Q6ZTQ4	CDHR3	Cadherin-related family member 3 OS=Homo sapiens OX=9606 GN=CDHR3 PE=1 SV=1	1.10167	0.828976	0.806912	1.00144	0.754103	1.01979	0.706225	0.670773	0.999495	0.856105	0.724322	0.959648	1.05297	0.662293	1.01817		0.880952	1.01817			1.00507			0.737783	0.478752			0.957806				1.00378					0.861499	0.926488		1.00931				0.999495			1.00498
O14735	CDIPT	CDP-diacylglycerol--inositol 3-phosphatidyltransferase OS=Homo sapiens OX=9606 GN=CDIPT PE=1 SV=1	3.57607	0.825629	0.846906	0.565241	0.816351	1.02807	0.882067	0.903367	0.979318	0.987762	0.835153	0.985842	1.49625	1.01289	0.983949	0.9903	1.01084	0.983949	0.996249		0.800637			0.761524	0.72358		0.957138	1.00086		1.00404	1.02527	0.996093			0.323804		0.793769	0.98136		0.997326	1.00255	1.00046	1.00757	0.979318		0.979706	0.982387
Q14004	CDK13	Cyclin-dependent kinase 13 OS=Homo sapiens OX=9606 GN=CDK13 PE=1 SV=2	3.63165	1.0003	1.00059	0.565613	0.994961	0.485943	0.997008	1.01215	0.162991	0.0714402	0.664576	0.275549	1.04337	1.0112	0.766096		0.498133	0.766096			1.00035			0.887501	0.739429			0.998568				0.990023					0.834761	0.995154		0.654416				0.162991			1.00465
O95674	CDS2	Phosphatidate cytidylyltransferase 2 OS=Homo sapiens OX=9606 GN=CDS2 PE=1 SV=1	3.77886	1.00039	0.996965	0.997739	0.997347	1.00034	0.992992	0.995575	0.98074	0.993554	0.993027	0.980844	1.04214	1.01416	0.995933		0.999341	0.995933			0.997813			0.997173	1.02161			1.00088				1.00073					0.982567	0.999904		1.00294				0.98074			1.00748
P40199	CEACAM6	Carcinoembryonic antigen-related cell adhesion molecule 6 OS=Homo sapiens OX=9606 GN=CEACAM6 PE=1 SV=4	1.07338	0.816046	0.711149		0.751051		0.864032	0.799554			0.962239	0.979257				0.950853			0.999885								1.00174			0.795125	0.891218				1.00114						0.994604	0.948339	1.03562			0.977914
Q14002	CEACAM7	Carcinoembryonic antigen-related cell adhesion molecule 7 OS=Homo sapiens OX=9606 GN=CEACAM7 PE=1 SV=2	2.88569	0.980808	0.468928	0.103197	0.981105	0.0135134	0.989711	0.658763	1.00206	0.792344	0.659109	0.497927	1.49764	1.03152	0.000136144		0.301288	0.000136144			0.822373			0.9372	0.735457			1.00027				0.108303					0.829563	0.757279		0.95828				1.00206			0.928379
P31997	CEACAM8	Carcinoembryonic antigen-related cell adhesion molecule 8 OS=Homo sapiens OX=9606 GN=CEACAM8 PE=1 SV=2	3.87346	1.00998	1.01071	0.381547	1.00693	0.773027	1.02062	0.999741	0.990162	0.995079	1.01296	0.980856	1.35282	1.01391	8.36182e-09	0.983059	0.997775	8.36182e-09	0.978963	0.993302	1.00951	0.0692199	1.00978	0.981487	1.02971	0.707504	1.01617	0.99307	1.00442	0.985035	1.021	1.00075	0.995269	0.86106	0.750553	0.872208	0.97409	1.0081	0.809573	1.00383	1.00133	0.979476	0.999326	0.990162	0.979598	0.954967	0.987726
Q8WUJ3	CEMIP	Cell migration-inducing and hyaluronan-binding protein OS=Homo sapiens OX=9606 GN=CEMIP PE=1 SV=2	1.17251	0.712884	0.631849	1.00644	0.480041	0.615322	0.637309	0.564305					1.05102	0.542192						1.006		1.00032	1.00677			0.703234			0.0450372				0.965222	0.253742		1.00906			0.339385						0.990936
Q9C0D2	CEP295	Centrosomal protein of 295 kDa OS=Homo sapiens OX=9606 GN=CEP295 PE=1 SV=4	1.09128	0.975697	0.930074	1.01741	0.818136	0.766931	0.896213	0.881564					1.2483	0.763543						0.996178		0.973945	0.985042			0.774077			0.751228				0.934044	0.9615		1.01466			0.808303						0.99185
P23141	CES1	Liver carboxylesterase 1 OS=Homo sapiens OX=9606 GN=CES1 PE=1 SV=2	2.21641	0.804379	0.766759	1.00577	0.68468	0.814023	0.763321	0.757752	0.988083	1.0013	0.97138	0.993087	1.02393	0.769534	1.0055	0.0140308	0.701752	1.0055	0.275596	0.992539	1.02059	0.996011	0.960673	0.994363	0.627335	0.986922	0.540904	1.00307	0.990355	0.47102	0.899674	0.600145	0.997337	1.01148	0.0355384	1.00813	0.985045	0.9956	1.0049	0.843512	0.635428	0.13087	0.970367	0.988083	0.98907	1.00366	0.974782
P00751	CFB	Complement factor B OS=Homo sapiens OX=9606 GN=CFB PE=1 SV=2	2.48008	0.996037	0.976259	0.385549	1.00138	0.900431	0.998166	1.00084	0.969593	0.732241	0.478751	0.740472	1.54844	0.842848	1.01827	0.982675	0.997034	1.01827	0.778209	0.904995	0.0137719	0.996441	0.956201	0.985098	0.69469	0.493853	0.800834	0.993549	0.934527	1.01441	1.03144	0.428992	0.937688	0.656735	0.973561	0.182603	0.672013	1.00042	1.0251	0.374241	0.996876	0.720494	1.03966	0.969593	0.909692	0.832785	1.10826
P00746	CFD	Complement factor D OS=Homo sapiens OX=9606 GN=CFD PE=1 SV=5	1.04842	0.819815	0.763231	0.955452	0.781961	1.00528	0.877684	0.818693					1.53204	1.00374						0.924596		0.989269	0.965121			0.699905			1.0039				0.984954	1.00323		0.837793			0.979817						0.991792
P08603	CFH	Complement factor H OS=Homo sapiens OX=9606 GN=CFH PE=1 SV=4	2.48976	1.01349	0.997102	0.571126	0.999942	0.912187	1.01963	1.00925	0.775666	0.574875	0.712271	0.866335	1.22613	1.00971	0.997039	0.984733	0.91509	0.997039	0.961409	0.890473	0.236206	1.01122	0.950439	0.986653	0.939161	0.510719	0.861536	1.00108	0.593154	0.989864	1.02407	0.570933	0.990611	0.142123	1.00218	0.492861	0.829874	1.03192	0.992601	0.458885	0.815945	0.823107	1.02336	0.775666	0.992788	0.648211	1.02877
P36980	CFHR2	Complement factor H-related protein 2 OS=Homo sapiens OX=9606 GN=CFHR2 PE=1 SV=1	1.06945	0.989059	0.961866	0.729932	0.876822	0.446243	0.983151	0.963909	0.944481	1.01951	0.990405	0.960402	1.03522	1.01773	1.02409	0.523395	0.343703	1.02409	1.00805	0.227201	0.0941051	0.996789	0.969499	0.999099	1.03501	0.797511	1.01005	0.491267	0.973182	0.982486	0.899542	0.327583	0.998039	0.740871	0.744884	0.868801	1.00733	1.00495	0.871643	0.450679	0.0145917	0.981173	1.01252	0.944481	0.936552	0.982053	1.00666
Q9BXR6	CFHR5	Complement factor H-related protein 5 OS=Homo sapiens OX=9606 GN=CFHR5 PE=1 SV=1	1.11137	1.02385	0.996777	1.00128	0.991519	1.01426	1.00775	1.01318					1.00329	1.0301						0.999668		1.00287	0.970035			0.553671			1.01185				1.00915	0.981894		1.01436			0.999563						0.992207
P05156	CFI	Complement factor I OS=Homo sapiens OX=9606 GN=CFI PE=1 SV=2	1.30572	1.00726	0.994202	0.498284	1.00056	0.996946	0.998084	0.990368	0.995647	0.92343	0.612458	0.824895	1.11545	0.990945	1.02378	1.00963	0.994471	1.02378	0.92435	0.918653	0.515643	0.963866	0.870917	0.867377	0.84682	0.613114	0.996897	1.00136	0.933354	0.990856	0.999164	0.877944	0.972853	0.647463	1.01254	0.313393	0.684341	0.992934	1.01165	0.84379	0.658854	0.99053	1.00954	0.995647	0.739153	0.956855	1.04969
P23528	CFL1	Cofilin-1 OS=Homo sapiens OX=9606 GN=CFL1 PE=1 SV=3	1.08362	1.01732	0.999152	1.01475	0.990049	1.02171	1.00779	1.01306	0.353656	0.488158	0.998813	0.992607	1.01502	1.03698	0.984862	0.960788	0.948016	0.984862	1.00849	0.991407	0.959635	0.99875	1.00199	0.984093	1.02733	1.02432	1.01041	0.188476	1.0017	0.777083	1.02802	0.817691	0.997878	0.971184	0.996795	1.01443	1.01568	0.997544	1.00171	0.243966	1.01255	0.999035	0.986209	0.353656	0.993985	1.00526	0.381927
P27918	CFP	Properdin OS=Homo sapiens OX=9606 GN=CFP PE=1 SV=2	1.29588	1.01932	1.00044		0.998123		1.00792	1.016			1.00666	0.976216				1.00909			0.990793								1.00506			0.964669	1.01761				1.00925						1.03064	0.998586	1.01992			0.997576
Q9NX63	CHCHD3	MICOS complex subunit MIC19 OS=Homo sapiens OX=9606 GN=CHCHD3 PE=1 SV=1	2.40338	0.275232	0.14691		0.283637		0.350188	0.222821			1.00366	0.959743				0.988807			0.743891								0.402723			0.808507	1.03395				0.552449						0.989542	0.0439715	1.01813			0.646675
Q9HD42	CHMP1A	Charged multivesicular body protein 1a OS=Homo sapiens OX=9606 GN=CHMP1A PE=1 SV=1	0.0252457	1.01774	0.606969	0.000810251	0.982919	0.000651435	0.980247	0.956108	0.983319	1.0149	0.890591	0.397073	1.55883	0.437242	2.75798e-11		0.727168	2.75798e-11			0.735485			0.986973	1.02482			0.820704				0.653386					0.948988	0.997142		0.347081				0.983319			1.0038
Q7LBR1	CHMP1B	Charged multivesicular body protein 1b OS=Homo sapiens OX=9606 GN=CHMP1B PE=1 SV=1	4.30789	1.01946	0.996998	0.998869	1.00016	1.02159	1.00917	1.01257	0.987232	0.996137	0.958604	0.904755	1.35844	0.990901	0.61644	0.992909	0.99464	0.61644	1.01184	0.334795	1.0108	1.0094	0.97695	0.996425	1.00751	0.663912	1.007	0.938101	1.00973	0.708333	1.02452	0.994964	0.993588	0.528106	0.97494	0.890262	0.986652	1.0353	0.522277	0.996265	0.214882	0.997252	0.150496	0.987232	0.500614	0.796117	0.997979
O43633	CHMP2A	Charged multivesicular body protein 2a OS=Homo sapiens OX=9606 GN=CHMP2A PE=1 SV=1	2.0682	0.92397	0.939381	0.999149	0.805503	0.978708	0.863002	0.872138	0.97984	0.984186	0.959927	0.978286	1.49889	1.01412	0.768407		0.943961	0.768407			0.766775			0.89	0.977356			0.748165				0.975167					0.995424	0.991305		0.997358				0.97984			0.966915
Q9H444	CHMP4B	Charged multivesicular body protein 4b OS=Homo sapiens OX=9606 GN=CHMP4B PE=1 SV=1	2.08533	1.01991	1.0015	0.390816	0.985765	0.217097	1.0077	0.990877	1.01174	0.987127	0.991176	0.980235	1.24333	0.933037	0.00920862	1.0126	1.01711	0.00920862	0.985597		1.0166			0.994909	1.01657		0.971401	1.00104		0.984654	1.03483	1.00219			1.00347		1.00016	0.996368		1.01141	0.98999	1.00213	1.01662	1.01174		0.953595	1.06279
Q9NZZ3	CHMP5	Charged multivesicular body protein 5 OS=Homo sapiens OX=9606 GN=CHMP5 PE=1 SV=1	1.98554	0.968158	0.962693	0.965902	0.940329	1.01737	0.861596	0.873238	0.99933	0.48572	0.72694	0.830673	1.11791	0.797691	1.0075		0.913944	1.0075			1.01185			0.936855	0.893239			0.999313				0.994429					0.87864	0.814652		1.002				0.99933			1.09095
P15882	CHN1	N-chimaerin OS=Homo sapiens OX=9606 GN=CHN1 PE=1 SV=3	1.03119	1.00101	0.973571		0.992685		0.997594	0.994093			1.01311	0.992147				0.919856			0.992526								1.00521			0.985147	0.997106				1.02884						1.02784	0.982262	1.00217			0.997634
Q99653	CHP1	Calcineurin B homologous protein 1 OS=Homo sapiens OX=9606 GN=CHP1 PE=1 SV=3	3.07081	0.796716	0.610256	1.01476	0.678458	1.00061	0.697033	0.492509	0.978728	0.79462	1.00735	0.978913	1.57033	1.01808	1.02672		0.541118	1.02672			0.733787			0.938415	0.695918			1.00091				0.678125					1.00033	1.03569		0.544698				0.978728			1.00473
Q99828	CIB1	Calcium and integrin-binding protein 1 OS=Homo sapiens OX=9606 GN=CIB1 PE=1 SV=4	1.96534	1.01393	0.99522	1.00921	0.989595	0.994217	1.00363	0.98839	0.977839	0.994052	0.937941	0.998054	1.2246	1.00957	0.151558	0.938946	0.93985	0.151558	1.0204		1.01036			0.997982	1.00587		0.988637	0.998971		0.972681	0.912415	0.983963			0.841408		1.00887	0.999505		0.545178	0.9649	0.971098	1.03744	0.977839		0.989996	0.978336
Q8N5K1	CISD2	CDGSH iron-sulfur domain-containing protein 2 OS=Homo sapiens OX=9606 GN=CISD2 PE=1 SV=1	1.17312	0.996663	1.00199	1.00056	0.985112	1.00939	1.00569	0.995281	0.990507	0.986716	0.998173	0.977829	1.10019	1.01259	0.984316	0.98458	0.991648	0.984316	0.999862	0.998952	0.995801	1.00342	0.964079	0.629399	0.347092	1.03276	1.01177	1.00038	0.962868	0.984676	0.99827	0.997185	0.996421	1.01052	1.02099	1.01666	0.823867	1.00285	1.02413	1.00355	1.002	0.978491	1.0156	0.990507	0.988417	0.958545	0.992614
Q07065	CKAP4	Cytoskeleton-associated protein 4 OS=Homo sapiens OX=9606 GN=CKAP4 PE=1 SV=2	1.95846	0.886487	0.849622	0.565743	0.846882	1.01919	0.899835	0.915672	0.913581	0.996022	0.839205	0.974632	1.39196	1.00353	0.985307	1.00199	0.996745	0.985307	1.03783	0.997675	0.977803	0.923503	0.965545	0.68509	0.942679	1.0078	0.899427	0.849313	0.991237	0.99569	1.0161	0.996659	0.992254	1.00448	1.00847	0.421305	0.835971	1.03942	1.00049	0.996651	0.998288	0.903773	1.00387	0.913581	1.01138	0.980541	1.1039
P12277	CKB	Creatine kinase B-type OS=Homo sapiens OX=9606 GN=CKB PE=1 SV=1	1.01511	1.01853	1.00413	0.716569	1.00466	0.97219	1.00997	1.01382	0.990316	0.985887	0.959648	0.9952	1.14771	1.00045	0.870631	1.02247	1.01036	0.870631	0.991586		1.00571			0.879405	1.00969		1.00493	0.968898		0.732562	1.04459	0.997495			1.00922		0.906651	0.97043		1.01159	0.997763	0.99669	1.00139	0.990316		0.999494	0.977515
P06732	CKM	Creatine kinase M-type OS=Homo sapiens OX=9606 GN=CKM PE=1 SV=2	1.08067	1.02012	1.00094	1.00041	0.983999	1.00157	0.999145	0.990345	0.982043	1.01184	1.01283	0.98195	1.18474	1.02636	0.89767	0.991607	0.999897	0.89767	0.998914	1.00195	1.01275	0.801863	0.888884	0.997469	0.900707	0.678691	1.01106	1.01358	0.795465	0.994217	0.995244	0.997926	0.989777	0.9	1.00799	0.453254	0.940381	0.994759	0.877522	1.00686	1.01677	0.975105	1.01189	0.982043	0.937204	1.00224	0.996996
O95832	CLDN1	Claudin-1 OS=Homo sapiens OX=9606 GN=CLDN1 PE=1 SV=1	1.93103	1.02077	1.01233	1.01894	1.00002	1.02335	0.994786	0.990442	0.978876	0.999553	1.00766	0.992774	1.10252	0.990321	1.00197	1.00059	0.999718	1.00197	1.01384	1.00017	1.01367	0.976671	0.99646	0.981175	1.02665	0.965973	0.999751	1.00288	1.01084	0.983425	1.02686	0.994269	1.00011	0.976924	1.0118	1.01241	1.00732	1.00974	0.910275	1.01421	0.999101	1.02004	1.00412	0.978876	0.982536	1.00473	1.00378
P78369	CLDN10	Claudin-10 OS=Homo sapiens OX=9606 GN=CLDN10 PE=1 SV=2	1.06373	1.0115	1.01075	0.94465	0.938838	0.65719	1.0004	0.981928	0.986479	1.00182	0.887923	0.398408	1.51653	0.990954	1.00245		0.917126	1.00245			0.583304			0.99146	0.694866			1.00355				0.129095					0.950854	1.01301		0.108619				0.986479			1.10503
O15551	CLDN3	Claudin-3 OS=Homo sapiens OX=9606 GN=CLDN3 PE=1 SV=1	1.27243	1.01517	1.00137	1.00182	1.00191	1.02014	1.00554	0.998638	0.980496	0.980843	0.993422	0.981746	1.00928	1.0042	1.00335	1.00535	0.993092	1.00335	0.917197	0.99422	1.00929	0.988996	0.967549	1.00053	1.01569	1.03352	0.810454	0.999385	1.00286	0.982713	0.968902	0.993056	1.00048	1.00619	0.813436	1.02905	0.974976	1.02968	1.00252	0.996962	0.998649	0.981053	1.04156	0.980496	0.99138	0.985871	1.00871
P56747	CLDN6	Claudin-6 OS=Homo sapiens OX=9606 GN=CLDN6 PE=1 SV=2	1.49828	0.999874	0.969374		0.990023		1.00541	0.994972			0.962389	0.970203				0.929296			0.983246								0.985792			1.00737	1.03234				1.01638						0.640114	1.0048	1.0359			1.00579
Q2KHT3	CLEC16A	Protein CLEC16A OS=Homo sapiens OX=9606 GN=CLEC16A PE=1 SV=2	1.23555	1.0186	0.999252	1.01871	0.998503	1.01833	1.00808	1.016					1.11092	1.0136						0.999808		0.972003	0.968912			1.00164			1.00285				0.987641	1.01954		0.933173			1.021						1.02506
Q6UVW9-2	CLEC2A	Isoform 2 of C-type lectin domain family 2 member A OS=Homo sapiens OX=9606 GN=CLEC2A	1.4827	0.651692	0.525332	1.0147	0.404914	0.502939	0.48891	0.398601	0.990164	0.829877	1.00864	0.365954	0.953946	1.00083	0.998111		0.513108	0.998111			0.226634			0.879935	1.02548			0.25398				0.0201769					1.00967	0.992145		0.0453786				0.990164			1.17798
P05452	CLEC3B	Tetranectin OS=Homo sapiens OX=9606 GN=CLEC3B PE=1 SV=3	1.12074	0.39471	0.270649	0.964004	0.345859	1.00166	0.494975	0.408878			0.645248	0.956864	1.53111	1.00666		0.406407			0.906904	0.916065		1.03688	0.951346			0.799466	0.81518		0.387397	0.446398	0.897655		0.605376	0.869816	1.01146	0.754705			0.807677		0.972171	0.652714	0.508007		1.03182	0.995942
Q9H2X3	CLEC4M	C-type lectin domain family 4 member M OS=Homo sapiens OX=9606 GN=CLEC4M PE=1 SV=1	2.36194	1.00452	0.958751	1.03375	0.985489	1.01782	1.00265	0.983349					1.22853	1.01031						0.999333		0.985049	0.96174			1.03102			1.01065				0.992043	1.02141		1.01887			1.02089						0.99751
O00299	CLIC1	Chloride intracellular channel protein 1 OS=Homo sapiens OX=9606 GN=CLIC1 PE=1 SV=4	1.77749	0.000321582	1.17053e-05	0.851147	0.000105882	0.0366488	0.00204166	0.00019894	6.12964e-06	0.948799	0.964771	0.364291	1.57942	5.26547e-07	0.141132	0.00720742	0.000134227	0.141132	0.676875	0.629356	0	0.375444	0.97093	0.207815	0.359986	1.79435e-05	0.786189	1.12282e-08	0.00221342	0.872739	0.00175077	3.09205e-06	0.180507	0.000104269	2.50657e-05	1.01904	0.849305	0.827213	6.20585e-05	1.95461e-10	0.00232072	0.560222	1.00959	6.12964e-06	0.0185235	0.624754	9.15105e-06
O15247	CLIC2	Chloride intracellular channel protein 2 OS=Homo sapiens OX=9606 GN=CLIC2 PE=1 SV=3	1.41394	1.00093	1.00947	1.03297	1.00131	1.00898	0.99236	1.00113	0.984242	0.997824	1.00972	0.979422	1.10817	1.0262	1.00037		0.999537	1.00037			1.0126			1.00284	1.01451			0.824672				0.99488					1.00671	0.99882		1.00921				0.984242			0.984992
O95833	CLIC3	Chloride intracellular channel protein 3 OS=Homo sapiens OX=9606 GN=CLIC3 PE=1 SV=2	1.16765	0.0639625	0.0392877	0.884338	0.0316021	0.455242	0.074973	0.0577717	0.324035	0.90538	0.674368	0.999986	1.44109	0.381898	0.0357996	0.0946703	0.0352606	0.0357996	0.933135	0.99741	0.0383908	0.41618	0.900371	0.480777	0.599319	0.0599081	0.972684	0.0569376	0.0731921	0.765137	0.0160682	0.0104124	0.140497	0.212659	0.00276258	1.00052	1.00828	1.00452	0.0876513	0.034423	0.0144048	0.681905	0.436602	0.324035	0.464395	0.931095	0.538334
Q9Y696	CLIC4	Chloride intracellular channel protein 4 OS=Homo sapiens OX=9606 GN=CLIC4 PE=1 SV=4	5.18586	0.202725	0.205495	0.994307	0.143105	0.133618	0.20382	0.22081	0.958225	0.606377	1.00471	0.853627	1.06023	0.15698	0.905442	0.0963516	0.0785573	0.905442	0.419668	0.304986	0.132591	0.610488	0.900633	0.877524	0.603097	0.0246349	0.581023	0.93623	0.0880259	0.685473	0.729461	0.160586	0.604928	0.0301958	0.0385216	1.00711	1.0089	1.04842	0.0367966	0.181057	0.0611846	0.677362	1.02199	0.958225	0.18252	0.887171	1.12627
Q9NZA1	CLIC5	Chloride intracellular channel protein 5 OS=Homo sapiens OX=9606 GN=CLIC5 PE=1 SV=3	1.34244	0.040007	0.0220918	1.03213	0.0248117	0.195631	0.0716881	0.0531174	0.440814	0.832045	0.560954	0.999478	1.23191	0.448627	0.282681	0.0156917	0.0375689	0.282681	0.525888	0.726303	0.000164223	0.463011	0.830839	0.839829	0.493554	0.0475852	0.944619	0.0315847	0.0677492	0.989931	0.0531804	0.00298315	0.771886	0.149459	0.0289534	1.01187	1.01116	0.986325	0.0369094	0.000128118	0.0322268	0.293299	0.061867	0.440814	0.656714	0.923766	0.424545
Q9NWW5	CLN6	Ceroid-lipofuscinosis neuronal protein 6 OS=Homo sapiens OX=9606 GN=CLN6 PE=1 SV=1	1.06448	1.02314	0.994593		1.00308		1.0071	1.01155			0.994996	0.975207				0.987281			1.00631								0.981546			0.993718	0.850995				1.02033						1.02252	1.00334	1.00725			0.999895
P09496-2	CLTA	Isoform Non-brain of Clathrin light chain A OS=Homo sapiens OX=9606 GN=CLTA	1.04538	0.890691	0.848996	1.0174	0.805621	0.994385	0.887645	0.884976					1.10031	1.00395						0.999854		0.998114	0.895166			0.994778			0.66507				0.936809	1.03482		1.00885			0.873514						1.01051
Q00610	CLTC	Clathrin heavy chain 1 OS=Homo sapiens OX=9606 GN=CLTC PE=1 SV=5	1.6487	0.998915	0.99733	0.99944	0.989153	1.00322	1.00283	0.994561	0.996353	0.999725	0.983935	0.977911	1.43406	1.01024	1.00455	1.0107	0.999724	1.00455	0.988715	1.00053	0.525063	1.00267	0.953385	0.971015	1.01483	1.00388	1.00363	0.860057	1.01069	0.983234	1.0308	1.00258	1.00335	1.03497	0.998186	0.99979	0.96486	0.910911	1.00063	0.99462	0.998383	1.02656	0.999322	0.996353	1.00901	0.994647	1.02043
P10909	CLU	Clusterin OS=Homo sapiens OX=9606 GN=CLU PE=1 SV=1	1.03917	0.99869	0.962863	0.148632	0.976316	0.765207	1.00517	1.00971	0.125688	0.287071	1.00302	0.991391	0.543225	0.921188	0.1657	1.01861	0.746571	0.1657	0.995704	0.185575	0.344054	0.984834	0.966752	0.708679	0.681591	1.00288	1.00828	0.00373338	1.00726	0.615402	1.01163	0.998227	0.981602	0.845837	1.00654	0.937197	0.804497	0.841615	1.01653	0.651124	0.0603637	0.980372	0.98323	0.125688	1.00383	0.996483	0.413371
Q15846	CLUL1	Clusterin-like protein 1 OS=Homo sapiens OX=9606 GN=CLUL1 PE=2 SV=1	2.00193	1.00515	0.970864		0.982335		1.00824	0.989221			1.00644	1.00746				1.00938			0.995148								0.990544			0.984647	1.01479				0.997786						1.01245	1.01608	1.01782			0.980324
Q96DG6	CMBL	Carboxymethylenebutenolidase homolog OS=Homo sapiens OX=9606 GN=CMBL PE=1 SV=1	1.83636	1.01298	1.00184	1.02138	1.00944	1.01975	1.00365	0.990443	0.985979	0.972531	0.992799	0.982249	1.14904	0.992668	1.00388		0.992468	1.00388			1.00397			0.988342	1.02943			0.999363				1.00106					1.00434	0.999418		1.00772				0.985979			1.00504
Q96MX0	CMTM3	CKLF-like MARVEL transmembrane domain-containing protein 3 OS=Homo sapiens OX=9606 GN=CMTM3 PE=1 SV=1	1.34341	0.933264	0.854688		0.882026		0.945939	0.898372			0.996531	0.981999				0.979731			1.0073								1.00329			0.956267	0.897974				0.477717						0.238844	0.980373	1.02332			1.0002
Q96FZ5	CMTM7	CKLF-like MARVEL transmembrane domain-containing protein 7 OS=Homo sapiens OX=9606 GN=CMTM7 PE=1 SV=1	1.0025	1.00803	1.00148		1.00042		0.992926	1.00532			0.998115	0.999594				1.02091			0.995357								1.01031			0.977936	1.02918				0.973075						1.00112	0.997518	1.00149			1.00254
Q96KP4	CNDP2	Cytosolic non-specific dipeptidase OS=Homo sapiens OX=9606 GN=CNDP2 PE=1 SV=2	2.58763	0.682683	0.662992	0.782557	0.601861	1.02673	0.650908	0.631713	1.0073	0.877301	0.77265	1.0073	1.35368	0.89655	0.874171		0.745077	0.874171		0.998495	0.995212	1.01119	0.958979	0.87655	0.917697	0.764268		0.60211	0.776196			0.474289	0.993805	0.933546		0.982547	0.906004	0.886715	0.927697	0.534221				1.0073	0.983769		0.998204
Q6P4Q7	CNNM4	Metal transporter CNNM4 OS=Homo sapiens OX=9606 GN=CNNM4 PE=1 SV=3	3.15067	0.888201	0.898642	0.761744	0.666349	0.249207	0.441577	0.404497	0.34411	5.75228e-05	0.994078	0.571461	1.56655	0.0528517	0.733744	0.37665	0.378069	0.733744	0.992847	0.934172	0.989867	1.01138	0.838983	1.0008	0.869177	0.264345	0.992591	0.994964	0.537207	0.732562	0.435275	0.97355	0.390695	0.0406316	7.54179e-05	1.01483	1.00228	0.994939	8.32176e-05	0.117265	0.956557	0.578208	1.00801	0.34411	0.86806	0.84132	0.700877
P09543	CNP	2',3'-cyclic-nucleotide 3'-phosphodiesterase OS=Homo sapiens OX=9606 GN=CNP PE=1 SV=2	2.86564	0.914028	0.910558	1.01411	0.818146	0.901671	0.88127	0.885742	0.972972	0.982367	0.998445	0.980014	1.14156	0.980025	0.999923	0.946453	0.723659	0.999923	1.00681	0.998684	0.737216	1.01335	0.974809	0.9728	1.02982	0.555633	1.00729	0.893617	0.740321	1.01138	0.990398	0.654512	0.994938	0.8998	0.744074	1.01682	0.998425	1.00548	0.852616	0.573407	0.845068	1.01299	1.00502	0.972972	0.989337	0.949224	1.07624
Q99715	COL12A1	Collagen alpha-1(XII) chain OS=Homo sapiens OX=9606 GN=COL12A1 PE=1 SV=2	2.88042	1.00122	0.997507	1.00794	1.00273	1.01141	1.00195	1.01085	0.998599	0.999336	1.00188	0.97448	1.02204	1.01197	0.933806	1.00035	1.0058	0.933806	1.00408	0.967729	0.951527	0.983418	0.964499	1.00254	1.02366	0.993393	1.00145	1.00058	1.00142	0.959101	1.00164	0.990405	0.99441	1.00923	1.01572	1.01882	0.984304	1.01506	0.997496	0.977707	1.00565	0.982022	1.00483	0.998599	0.993472	1.00382	0.99928
Q05707	COL14A1	Collagen alpha-1(XIV) chain OS=Homo sapiens OX=9606 GN=COL14A1 PE=1 SV=3	1.29045	1.01866	0.99821	0.994284	0.979316	0.948193	0.996987	1.00649	1.00038	0.99672	0.994478	1.00874	1.26738	0.997892	0.947203	1.00633	0.996371	0.947203	0.927536	0.995763	1.00766	1.0039	0.999741	0.999184	1.01557	1.03381	0.966114	1.00236	1.01288	0.989697	0.942559	1.00086	0.993606	1.01299	0.298439	1.02037	1.00806	1.00548	1.00536	1.00334	0.962414	1.01678	0.999579	1.00038	1.00656	0.981861	1.15067
P39060	COL18A1	Collagen alpha-1(XVIII) chain OS=Homo sapiens OX=9606 GN=COL18A1 PE=1 SV=5	1.3378	1.00601	1.00967	1.0014	1.00109	0.997146	0.993969	0.996079	1.00414	1.00256	0.990316	0.897951	1.20762	1.01583	0.994659		0.996607	0.994659			1.02527			0.995554	1.01416			1.00098				0.996128					0.997558	1.00448		0.998468				1.00414			1.05504
Q14993	COL19A1	Collagen alpha-1(XIX) chain OS=Homo sapiens OX=9606 GN=COL19A1 PE=1 SV=3	1.5237	1.01915	0.992373	0.623249	0.93331	0.232295	0.985165	0.984225					1.05522	0.154143						0.374457		0.998362	0.978687			1.01249			0.861686				0.760492	0.895846		1.01027			0.0648781						1.02226
P02452	COL1A1	Collagen alpha-1(I) chain OS=Homo sapiens OX=9606 GN=COL1A1 PE=1 SV=6	4.36349	0.647753	0.468296	0.0339011	0.761409	0.816872	0.753975	0.658916	0.371858	0.998148	0.629849	1.00102	0.882489	1.01201	0.648604	0.979169	0.538477	0.648604	0.0848654	0.0823301	0.988633	0.99626	1.02694	0.02676	0.0385688	1.01048	0.58597	0.935011	0.943727	0.988555	0.851689	0.328075	1.00954	0.0657036	0.994515	1.00178	0.563365	9.48129e-06	0.855062	0.325908	0.969305	0.58301	1.0042	0.371858	0.991803	0.96202	1.05027
P08123	COL1A2	Collagen alpha-2(I) chain OS=Homo sapiens OX=9606 GN=COL1A2 PE=1 SV=7	1.08612	1.0076	1.00131	1.00447	1.00098	1.01866	1.00715	1.01009	0.451197	0.183021	0.993163	1.00487	1.00346	1.02675	0.00199801	1.00617	0.565678	0.00199801	0.989925	0.0681986	0.0492746	1.00849	0.868463	0.98867	0.871853	0.798633	1.0031	0.0128713	0.642527	0.986755	1.02776	0.570395	0.990059	0.210415	1.03254	1.01156	0.998556	0.892766	1.00684	0.521985	1.02623	0.974175	1.02045	0.451197	0.999147	0.994209	0.892792
Q86Y22	COL23A1	Collagen alpha-1(XXIII) chain OS=Homo sapiens OX=9606 GN=COL23A1 PE=1 SV=1	1.53177	0.859463	0.844382	0.758393	0.812298	1.00599	0.907648	0.927313	0.977902	0.92453	0.509721	0.400643	1.23478	1.02538	0.988984		1.00511	0.988984		0.995485	0.141802	0.949842	0.881577	0.585999	0.977784	0.974491		0.9095	1.01764			1.0017	0.997084	0.901962		1.0131	0.705166	0.272514	1.00853	1.01392				0.977902	0.98581		0.967781
Q8IZC6	COL27A1	Collagen alpha-1(XXVII) chain OS=Homo sapiens OX=9606 GN=COL27A1 PE=1 SV=1	4.54486	0.924291	0.998132		0.871614		0.812839	0.900298			0.729002	0.131714				0.963034			0.999754								0.965918			0.996683	0.35171				0.0293967						1.02588	0.970986	0.665763			0.428995
P02461	COL3A1	Collagen alpha-1(III) chain OS=Homo sapiens OX=9606 GN=COL3A1 PE=1 SV=4	1.74592	0.470796	0.330235	0.784199	0.363774	1.00195	0.265547	0.199809	0.923213	0.859777	0.425857	0.739521	1.26661	0.402072	0.997691		0.746625	0.997691		1.00653	0.921221	0.964425	0.959623	0.112698	0.290631	0.519019		1.00904	0.675894			0.325373	1.00366	0.0366926		1.01049	0.651497	0.00419453	0.912935	0.569586				0.923213	0.988579		0.980243
P08572	COL4A2	Collagen alpha-2(IV) chain OS=Homo sapiens OX=9606 GN=COL4A2 PE=1 SV=4	1.09253	0.647321	0.568021	0.795685	0.569469	1.0179	0.477792	0.417501	0.988387	0.851005	0.68019	0.980532	1.00759	0.452937	1.01955		0.973489	1.01955			1.00138			0.487156	0.58557			0.997556				1.00048					0.834231	0.0858248		0.852233				0.988387			1.00678
P12109	COL6A1	Collagen alpha-1(VI) chain OS=Homo sapiens OX=9606 GN=COL6A1 PE=1 SV=3	1.10633	1.00795	1.00363	1.01632	1.00015	1.01935	0.992487	1.00444	0.984693	1.00487	1.00374	1.00568	0.297803	0.467296	0.228226	1.02481	1.00542	0.228226	1.00641	0.932976	1.96864e-08	1.01955	0.957412	0.996679	0.96324	0.999874	1.01082	0.995529	1.01385	0.674987	0.901791	0.711365	0.977355	0.966568	1.01881	0.836747	0.988919	1.04359	0.877921	0.91172	0.445363	0.980766	0.999552	0.984693	1.01664	0.987455	0.987439
P12110	COL6A2	Collagen alpha-2(VI) chain OS=Homo sapiens OX=9606 GN=COL6A2 PE=1 SV=4	2.14522	1.00035	1.00335	1.01441	1.00222	1.01697	0.993319	1.00395	0.980066	0.989146	1.01384	1.00819	0.0531428	0.227304	0.373817	1.02351	1.00552	0.373817	0.992548	0.990233	1.2972e-09	0.997475	0.968194	0.971966	1.0295	1.01216	1.00802	0.999659	0.945396	0.620889	0.951077	0.792598	0.997619	1.01416	0.994333	1.02743	0.989533	1.02952	1.01521	0.992466	0.466837	0.983579	1.01425	0.980066	0.986305	0.988079	1.02645
P12111-4	COL6A3	Isoform 4 of Collagen alpha-3(VI) chain OS=Homo sapiens OX=9606 GN=COL6A3	1.3011	1.0008	0.982172	0.994305	0.987628	1.02004	1.0143	1.00668	0.983793	0.999444	0.990878	1.0074	0.293491	0.184687	0.599241		0.991233	0.599241			0.0291349			0.979332	1.03009			0.885158				0.715407					0.988749	1.00507		0.994606				0.983793			0.98312
P12111	COL6A3	Collagen alpha-3(VI) chain OS=Homo sapiens OX=9606 GN=COL6A3 PE=1 SV=5	1.19316	1.00149	1.00094	1.01584	0.998969	1.01996	0.991687	1.00485	0.983239	0.986335	1.01162	1.01444	5.15974e-05	6.65744e-06	0.0744354	1.00734	1.01345	0.0744354	1.0136	0.997169	3.53904e-11	1.00885	0.971563	0.982658	0.981335	0.998611	1.00413	0.999107	1.00566	0.656763	0.89982	0.605181	0.995175	0.855031	1.02098	0.768654	0.998158	1.02883	0.929215	0.992981	0.376331	0.988627	1.00122	0.983239	0.988524	1.00296	0.97687
Q5KU26	COLEC12	Collectin-12 OS=Homo sapiens OX=9606 GN=COLEC12 PE=1 SV=3	1.81228	0.932007	0.962854	0.801948	0.937515	1.00983	0.931074	0.970142	1.00891	0.994157	0.533335	0.454615	1.00587	0.998842	1.00523		0.999183	1.00523			0.999625			0.584948	0.593535			1.00043				1.00144					0.721209	0.93209		0.996149				1.00891			1.03326
P49747	COMP	Cartilage oligomeric matrix protein OS=Homo sapiens OX=9606 GN=COMP PE=1 SV=2	1.36768	0.637492	0.552384	0.997674	0.409702	0.59767	0.545918	0.494793	0.964763	0.998639	1.00299	0.509787	1.45583	0.957765	0.842504		0.136669	0.842504		0.993147	0.186012	1.00004	0.898262	1.0039	1.03101	0.767484		0.306304	0.350886			0.253688	0.994861	0.00682206		1.017	0.993637	1.00155	0.590208	0.436696				0.964763	0.983736		0.997126
P21964	COMT	Catechol O-methyltransferase OS=Homo sapiens OX=9606 GN=COMT PE=1 SV=2	2.33438	1.00001	1.003	1.00643	1.00952	1.02013	1.00614	1.00686	1.00164	0.992301	0.992741	1.001	1.0347	1.0275	1.01866		0.996523	1.01866			0.99796			0.982571	1.01587			0.99993				0.9991					0.988116	0.99595		1.01538				1.00164			1.02168
P53621	COPA	Coatomer subunit alpha OS=Homo sapiens OX=9606 GN=COPA PE=1 SV=2	2.74068	1.00472	1.00105	0.564925	1.00026	1.00492	1.00877	1.00976	0.607191	0.826574	0.787031	0.98125	1.01095	1.01916	0.992286	0.995537	0.997449	0.992286	0.997606	0.996218	1.01987	0.655642	0.967962	0.592812	1.03274	1.0045	1.02029	1.00026	1.01965	0.989423	1.00653	1.00158	1.01887	1.03308	0.996788	0.764462	0.663133	1.00242	1.00022	0.99871	0.959319	0.405214	1.01884	0.607191	1.01221	0.985496	1.17838
P53618	COPB1	Coatomer subunit beta OS=Homo sapiens OX=9606 GN=COPB1 PE=1 SV=3	1.03987	1.00077	1.00351	1.01612	1.00584	1.02186	0.993635	1.0045	0.985911	0.912829	0.87648	0.734383	1.0871	1.01183	1.00174		0.993721	1.00174		0.991807	1.02447	1.00209	0.983062	0.983501	1.01393	1.03221		1.00226	1.00434			1.00269	0.995298	0.987106		1.00949	0.948644	0.998387	1.01173	1.00707				0.985911	1.02551		1.01019
P35606	COPB2	Coatomer subunit beta' OS=Homo sapiens OX=9606 GN=COPB2 PE=1 SV=2	2.46527	1.00743	0.999625	0.602322	1.00253	0.971298	0.993417	1.00346	0.959356	0.883575	0.674331	0.76535	1.05557	1.01365	1.01602	1.00988	0.992307	1.01602	1.00783	0.994435	1.01191	1.00378	0.960017	0.59958	1.02898	1.01025	1.00078	1.0013	0.963914	0.988899	1.04353	1.00016	0.993634	1.00952	0.942994	1.01142	0.623502	1.03162	1.01568	1.00033	1.00662	0.73303	1.02195	0.959356	1.02436	1.00323	1.03386
O14579	COPE	Coatomer subunit epsilon OS=Homo sapiens OX=9606 GN=COPE PE=1 SV=3	1.7303	1.00206	1.00908	1.00591	1.00689	1.01503	1.00866	1.00845	0.978447	0.986226	0.992166	0.970322	1.39024	0.998542	1.01635		1.0059	1.01635		0.993257	1.01153	0.984482	1.00609	0.973054	1.0359	1.01052		1.00008	1.00065			1.00183	1.00035	1.01275		0.99662	1.00069	1.00429	1.01156	0.991959				0.978447	0.996612		0.968047
Q9Y678	COPG1	Coatomer subunit gamma-1 OS=Homo sapiens OX=9606 GN=COPG1 PE=1 SV=1	1.04557	0.999643	1.00471	0.965623	1.00432	0.918032	1.00704	1.01426	0.983664	0.969289	1.00894	0.994463	1.04756	1.01605	0.652559	1.02351	0.995845	0.652559	0.983022		0.998913			0.99817	0.993993		1.01022	0.989378		0.980816	0.775289	0.999873			0.969693		0.985892	1.00036		1.00251	0.94519	0.976016	1.0309	0.983664		0.99396	1.04551
P31146	CORO1A	Coronin-1A OS=Homo sapiens OX=9606 GN=CORO1A PE=1 SV=4	1.45461	0.877205	0.85307	1.02191	0.790604	1.01981	0.889995	0.891165	0.984126	0.828211	0.993033	0.952247	0.166596	0.524213	1.00221	1.01406	0.129326	1.00221	0.997615		0.003582			0.939477	1.01514		0.991432	0.415369		0.98441	0.16462	0.245773			1.01513		0.985161	1.0108		0.823861	1.00424	0.989553	1.01733	0.984126		0.997168	1.01073
Q9ULV4	CORO1C	Coronin-1C OS=Homo sapiens OX=9606 GN=CORO1C PE=1 SV=1	2.31222	1.00213	0.998074	1.02683	1.00929	1.01695	1.00106	1.00815	0.978457	0.997827	0.990514	0.990507	1.08183	1.00087	1.00077		0.997634	1.00077		0.998394	0.988807	0.989847	0.973392	1.00014	1.03312	1.00577		1.00185	0.886256			0.996895	1.00231	0.918009		1.00849	0.983343	0.997059	1.01662	1.00733				0.978457	0.984202		0.979456
Q14019	COTL1	Coactosin-like protein OS=Homo sapiens OX=9606 GN=COTL1 PE=1 SV=3	1.3387	0.817582	0.764269	0.969427	0.751114	1.019	0.863133	0.842632			0.963228	0.9799	1.4653	1.01437		1.027			0.981572	0.953297		1.00395	1.00652			1.02643	1.01132		1.00504	0.796967	0.48626		0.575209	1.0155	0.999097	0.670791			0.907551		0.468746	0.984609	1.0207		0.989025	1.00012
P13073	COX4I1	Cytochrome c oxidase subunit 4 isoform 1, mitochondrial OS=Homo sapiens OX=9606 GN=COX4I1 PE=1 SV=1	1.26438	0.891263	0.886643	1.01618	0.811231	1.00347	0.88201	0.870871	0.968807	0.991236	0.933432	0.991317	1.08762	0.853137	0.98866		0.995602	0.98866		0.995303	1.01368	1.01139	0.96855	0.794259	0.612727	1.02997		0.993897	0.988877			0.9932	0.856116	0.85197		0.776763	0.977051	1.05138	0.961459	1.00293				0.968807	0.989377		1.10439
P10606	COX5B	Cytochrome c oxidase subunit 5B, mitochondrial OS=Homo sapiens OX=9606 GN=COX5B PE=1 SV=2	1.31257	1.0135	0.997424	1.00389	0.998885	1.01786	1.01106	1.00875	0.996386	1.01379	0.99812	0.978151	1.20833	1.00284	0.991536		0.992893	0.991536		0.989977	1.00035	1.00387	0.960998	0.999907	1.03393	0.999955		0.999237	1.00504			0.899999	1.00935	1.02318		1.01553	0.998486	0.998873	1.01933	1.0136				0.996386	0.99141		0.958519
P09669	COX6C	Cytochrome c oxidase subunit 6C OS=Homo sapiens OX=9606 GN=COX6C PE=1 SV=2	1.07046	0.995732	0.999452	1.00491	0.973155	1.0107	1.00264	0.99461					1.01611	0.999846						0.999443		0.978733	0.999101			1.013			1.0206				1.02134	1.02061		1.01536			1.01601						0.984269
P24311	COX7B	Cytochrome c oxidase subunit 7B, mitochondrial OS=Homo sapiens OX=9606 GN=COX7B PE=1 SV=2	1.7009	0.972129	0.970633	1.0199	0.929564	1.01274	0.899355	0.92016	0.985103	0.939595	0.837323	0.961946	1.03029	0.987517	0.996102		1.00434	0.996102			0.997278			0.932171	0.613701			0.999592				1.00077					0.93444	1.03823		0.991285				0.985103			0.996971
P15954	COX7C	Cytochrome c oxidase subunit 7C, mitochondrial OS=Homo sapiens OX=9606 GN=COX7C PE=1 SV=1	4.6701	1.01214	0.998673	1.02895	0.977171	0.918424	0.979589	0.991846	0.997266	1.00098	1.01948	0.737624	1.07889	0.999316	1.02009		0.947078	1.02009			1.01283			1.00339	1.0147			0.750605				0.940849					1.00973	0.995216		0.83231				0.997266			1.00573
P00450	CP	Ceruloplasmin OS=Homo sapiens OX=9606 GN=CP PE=1 SV=1	2.75499	1.01539	0.996165	0.226314	1.00569	0.670685	1.00614	1.00513	0.992195	0.857338	0.441095	0.60745	1.05042	1.02276	0.955231	0.691997	0.979227	0.955231	1.00434	0.335013	0.369353	1.00033	0.972468	0.719435	0.849571	0.912651	0.816322	0.960693	0.879068	1.01246	1.00633	0.245785	0.909451	0.78231	1.01966	0.137076	0.623824	0.974807	1.00257	0.376033	0.958687	0.792999	1.01043	0.992195	0.999761	0.74188	1.01046
P15088	CPA3	Mast cell carboxypeptidase A OS=Homo sapiens OX=9606 GN=CPA3 PE=1 SV=2	3.36758	1.00265	1.00371	1.02258	1.00126	1.0195	0.993125	1.0036	1.00524	0.995336	0.909649	0.828199	1.20767	1.02507	0.733871		1.01435	0.733871			1.01181			0.988942	0.916149			0.995157				0.996747					0.960162	1.00004		1.00049				1.00524			1.05328
Q96IY4	CPB2	Carboxypeptidase B2 OS=Homo sapiens OX=9606 GN=CPB2 PE=1 SV=2	2.03245	1.00301	1.00339	0.885781	0.991153	0.904205	1.00102	1.00749	1.01741	1.00124	0.999375	0.981669	1.47647	1.00129	0.993484	0.8921	1.00966	0.993484	0.991802	1.00313	0.114083	0.94894	0.934897	0.922124	0.963075	1.01166	0.988205	1.00014	1.00686	0.234008	0.942655	0.588383	0.678807	0.685475	1.00066	0.20226	0.887693	1.04368	1.00904	0.4521	0.0215825	0.982439	1.00046	1.01741	0.998076	1.01222	0.987734
P14384	CPM	Carboxypeptidase M OS=Homo sapiens OX=9606 GN=CPM PE=1 SV=2	0.0202434	1.61006e-05	2.41042e-09	1.52219e-06	2.39649e-05	1.01826	0.000373522	9.04189e-07	3.65979e-06	0.989954	0.0608428	0.967886	1.21172e-05	1.00642	2.37559e-09		6.79798e-07	2.37559e-09		0.000321753	5.64585e-07	0.54341	0.885568	0.0530501	0.346644	0.00471485		2.06559e-07	0.000394646			6.64356e-05	0.381326	0.00047069		0.136975	0.431212	0.00636615	0.0140812	0.000319605				3.65979e-06	0.993953		0.149444
P15169	CPN1	Carboxypeptidase N catalytic chain OS=Homo sapiens OX=9606 GN=CPN1 PE=1 SV=1	3.80824	0.975732	0.909671	0.546557	0.977129	1.00414	1.00889	0.977748	0.996134	0.981711	0.672886	0.903679	1.48019	1.00305	1.01252	0.99779	1.00183	1.01252	0.972578	0.324752	1.02111	1.01106	0.951253	0.986604	0.940472	0.999599	1.0116	0.995427	0.989002	0.987788	0.949478	0.783217	0.978916	0.793547	1.0193	0.489038	0.827762	0.991268	1.00075	0.939394	0.927286	0.888531	1.02115	0.996134	0.996384	0.957732	0.999465
P22792	CPN2	Carboxypeptidase N subunit 2 OS=Homo sapiens OX=9606 GN=CPN2 PE=1 SV=3	3.19843	0.867479	0.773566	0.326548	0.846193	1.01526	0.898221	0.873431	0.987376	0.999708	0.441083	0.831152	1.4445	1.02437	0.831736	0.922355	0.994175	0.831736	0.92434	0.751259	0.99625	0.987037	0.894369	0.723429	0.631546	1.0072	0.939675	0.998226	1.00572	0.980539	1.04174	0.791624	0.973672	0.860351	0.7835	0.488561	0.658709	0.960919	1.009	1.00203	0.998363	0.727688	0.965433	0.987376	0.993357	0.999915	0.994379
Q99829	CPNE1	Copine-1 OS=Homo sapiens OX=9606 GN=CPNE1 PE=1 SV=1	2.65587	1.00834	1.00017	0.997588	0.999414	1.01	0.99269	1.007	0.961312	0.860844	1.02031	1.00256	1.27859	1.02433	0.997677	0.979641	1.00532	0.997677	0.997931	1.00335	0.91871	0.991133	0.970973	1.00075	1.01547	1.002	0.995865	1.00369	1.00528	0.982034	1.03463	1.0085	1.0095	0.988148	1.01196	0.956679	0.987343	1.00193	1.00917	0.973489	1.00202	0.978819	1.0508	0.961312	0.996399	1.00234	1.04724
O75131	CPNE3	Copine-3 OS=Homo sapiens OX=9606 GN=CPNE3 PE=1 SV=1	1.21158	1.01651	1.01199	1.0208	0.98552	0.993468	0.999662	0.988251	0.982781	0.986686	0.994224	0.977409	1.03759	1.01642	0.996942	1.00051	0.943964	0.996942	0.99428	1.0041	0.978366	0.986761	0.981934	0.995104	1.02795	1.02742	1.0112	1.00384	1.01458	1.01262	0.922368	0.875099	0.985811	1.02902	0.899601	1.01294	1.00314	1.00256	1.01032	0.873997	0.657513	0.985268	1.01628	0.982781	0.998432	0.983976	0.997555
P50416	CPT1A	Carnitine O-palmitoyltransferase 1, liver isoform OS=Homo sapiens OX=9606 GN=CPT1A PE=1 SV=2	2.24443	0.999916	0.997435	1.00202	1.00276	1.02877	1.00121	1.01159	0.999094	0.999317	0.996525	0.973986	1.4896	0.998644	1.01817	1.0135	1.0016	1.01817	0.971176	0.547566	0.997122	1.01426	0.968221	1.0014	1.0338	0.94707	0.977309	1.00002	0.950849	0.983542	0.962777	1.0018	0.653511	0.844994	0.999469	0.731534	0.991185	1.00136	0.86836	0.996685	1.02266	1.00398	1.00512	0.999094	0.991246	0.989893	0.996797
P29373	CRABP2	Cellular retinoic acid-binding protein 2 OS=Homo sapiens OX=9606 GN=CRABP2 PE=1 SV=2	1.2475	1.0064	1.00184	1.01672	1.00183	1.02061	0.997394	1.00568	0.98543	1.00074	0.927922	0.678135	1.13398	1.01345	0.868604		0.99865	0.868604		0.997936	1.00135	1.00337	0.966996	0.997489	1.01931	1.00485		0.996993	0.884797			1.00509	0.982994	0.883177		1.00124	0.960649	1.00794	0.999581	0.997703				0.98543	0.977321		0.984599
Q5IJ48	CRB2	Protein crumbs homolog 2 OS=Homo sapiens OX=9606 GN=CRB2 PE=1 SV=2	2.99075	1.00064	0.962491	0.998318	0.988344	1.00703	1.00165	0.98791	0.979982	1.01145	1.01063	0.992049	1.09971	1.01288	0.935942	1.00869	0.997577	0.935942	0.972565	0.998558	1.00646	1.0018	0.962347	0.987622	1.02953	0.795871	0.993192	0.994135	0.895575	0.98178	1.03132	0.999716	0.99282	1.00781	1.00507	1.011	1.0069	1.00751	0.939918	1.00309	1.0148	0.994808	1.02607	0.979982	0.998323	1.00439	1.00825
P50238	CRIP1	Cysteine-rich protein 1 OS=Homo sapiens OX=9606 GN=CRIP1 PE=1 SV=3	0.00941097	0.0109569	7.72598e-05	1.00675	0.00784448	0.163679	0.0302314	0.000776853	0.114959	0.996716	0.657401	0.982527	0.955882	0.407887	0.744181	0.0073113	0.124814	0.744181	0.765648	0.996687	0.00147402	0.523868	0.866503	0.435477	0.521865	0.00287106	0.965329	0.0429072	0.101015	0.733976	0.11022	0.00198202	0.908279	0.169107	0.000161671	1.01156	0.948554	0.999101	0.036553	0.0109453	6.51246e-06	0.353125	0.748622	0.114959	0.0273066	0.73454	0.0171101
P52943	CRIP2	Cysteine-rich protein 2 OS=Homo sapiens OX=9606 GN=CRIP2 PE=1 SV=1	5.51955	0.39258	0.203601	1.00914	0.280858	0.734329	0.311706	0.193918	0.985689	0.229434	0.948114	0.985264	1.03812	0.271109	0.519963	0.808407	0.854448	0.519963	0.979029	0.96625	0.82204	0.430904	0.849126	0.834863	0.69922	0.00442423	0.979052	0.790949	0.00828855	0.982061	0.919393	0.957976	0.383827	0.0110881	0.246149	1.03157	0.975172	1.00853	0.00632003	1.00594	0.857284	0.965062	1.004	0.985689	0.0280213	1.00101	0.986265
P54108	CRISP3	Cysteine-rich secretory protein 3 OS=Homo sapiens OX=9606 GN=CRISP3 PE=1 SV=1	4.7407	0.192431	0.279674	0.0571651	0.264069	1.02805	0.268942	0.373464	1.00795	0.644473	0.674968	0.977063	0.320689	1.02623	0.216289		0.999951	0.216289		0.0132676	0.981516	0.778533	0.901932	0.905362	0.999811	0.597039		0.921899	0.0463154			0.992691	0.0143877	0.129513		0.0315725	0.833491	0.8548	0.151842	1.01097				1.00795	0.326853		1.00705
P46108	CRK	Adapter molecule crk OS=Homo sapiens OX=9606 GN=CRK PE=1 SV=2	1.31753	0.942697	0.903941	1.01086	0.911359	1.01772	0.978849	0.965599					1.39332	1.0119						1.00691		1.0017	0.963783			1.03128			1.00634				0.981199	1.01356		0.754772			0.998623						0.990799
P46109	CRKL	Crk-like protein OS=Homo sapiens OX=9606 GN=CRKL PE=1 SV=1	1.24856	0.335135	0.237676	0.381233	0.319892	1.02141	0.27729	0.222587	0.985977	0.0107486	0.155737	0.763034	1.09644	0.290655	1.02627	0.821396	0.952113	1.02627	0.810341	0.944681	0.980051	0.367883	0.948027	0.283538	0.528366	0.338793	0.817307	1.00009	0.539087	0.63733	0.890151	0.998883	0.315846	0.410906	1.01983	0.0104714	0.387281	0.267373	0.344945	0.940758	0.973184	1.01333	0.916732	0.985977	1.02274	0.944567	1.18946
P02741	CRP	C-reactive protein OS=Homo sapiens OX=9606 GN=CRP PE=1 SV=1	1.22543	0.331924	0.236936	0.514648	0.300778	0.0472362	0.327901	0.268198	0.979439	0.597556	0.995915	0.245212	0.650097	1.00188	0.985053	0.00154826	2.07322e-07	0.985053	0.923402	0.988286	7.09162e-05	0.975637	0.999775	0.983493	0.958507	0.000511141	0.987316	0.974292	0.00613769	0.639357	1.01922e-05	2.50352e-06	1.01012	6.07522e-06	1.77466e-08	0.806532	0.715803	0.629616	0.545474	5.03626e-09	0	0.978978	0.919551	0.979439	1.02498	0.876107	1.10858
P02511	CRYAB	Alpha-crystallin B chain OS=Homo sapiens OX=9606 GN=CRYAB PE=1 SV=2	1.56477	1.01838	0.994104	0.99757	0.994308	1.02171	1.00944	1.01201	0.976425	0.986527	0.963863	0.997442	1.189	1.01409	0.999149	1.00945	1.00461	0.999149	1.00201	0.996273	0.998802	0.981557	0.947315	0.070054	0.934986	1.00921	1.00861	0.392165	1.00298	0.988594	1.02817	1.00016	0.655996	1.01326	1.02675	1.01217	0.97551	1.00921	1.01746	0.996448	1.01572	0.99851	1.01908	0.976425	0.986885	0.987687	0.994308
Q08257	CRYZ	Quinone oxidoreductase OS=Homo sapiens OX=9606 GN=CRYZ PE=1 SV=1	1.08874	1.01915	0.996965	1.00932	0.999099	1.02232	1.0071	1.01181	0.981315	0.988467	1.01113	0.983545	1.22473	1.01077	1.00704		0.997665	1.00704			1.00787			0.983963	1.01834			0.998716				1.00265					1.00378	1.00638		0.999763				0.981315			1.00777
P48729	CSNK1A1	Casein kinase I isoform alpha OS=Homo sapiens OX=9606 GN=CSNK1A1 PE=1 SV=2	1.7433	1.00083	1.00431	1.00464	1.00336	1.00815	0.997093	1.00173					1.01541	1.00385						0.999212		0.984894	0.952466			0.995539			0.992388				1.01042	1.01193		1.02285			1.01917						0.992411
P68400	CSNK2A1	Casein kinase II subunit alpha OS=Homo sapiens OX=9606 GN=CSNK2A1 PE=1 SV=1	1.09453	0.999947	1.00791	1.00328	1.00705	1.01884	0.991459	1.00656	1.01159	0.999671	0.99272	0.938403	1.08297	1.00969	0.985191		1.00118	0.985191			1.01503			0.995842	1.0258			0.99647				0.998157					0.999583	0.998396		1.00931				1.01159			0.966003
P67870	CSNK2B	Casein kinase II subunit beta OS=Homo sapiens OX=9606 GN=CSNK2B PE=1 SV=1	1.28069	0.992112	0.993297	1.01943	0.934338	0.984983	0.981637	0.985903					1.16208	0.975113						0.992633		1.01062	0.970227			1.00783			1.0153				0.991321	1.00866		0.64376			1.00371						1.01698
P21291	CSRP1	Cysteine and glycine-rich protein 1 OS=Homo sapiens OX=9606 GN=CSRP1 PE=1 SV=3	2.25516	0.803469	0.697694	0.982951	0.710975	1.01116	0.69661	0.584084	0.97128	0.113395	0.960637	0.997667	1.09844	0.773054	0.737911		0.9446	0.737911		0.997778	1.01111	0.714396	0.883455	0.994842	0.920308	0.399108		0.860726	0.354506			0.926492	0.424015	0.319107		0.911573	0.992239	1.00817	0.147675	0.912355				0.97128	0.206666		1.00695
P01034	CST3	Cystatin-C OS=Homo sapiens OX=9606 GN=CST3 PE=1 SV=1	1.40338	0.88531	0.83199		0.849836		0.962969	0.906583			0.992807	0.990754				0.817295			1.02902								1.00981			0.950607	0.906559				0.98446						0.999683	0.978273	1.0251			1.00236
P01040	CSTA	Cystatin-A OS=Homo sapiens OX=9606 GN=CSTA PE=1 SV=1	1.32485	1.01846	0.99859	0.960379	1.00466	1.0118	1.008	1.01757	0.980106	1.0073	0.856089	0.921849	1.18952	0.993687	0.997934	0.986973	1.00105	0.997934	1.01163		1.01439			0.981258	1.03027		0.975453	0.999178		0.770664	1.01043	1.00084			1.01421		0.960339	1.00321		0.996826	1.00933	0.979186	1.03476	0.980106		0.999988	1.02908
P04080	CSTB	Cystatin-B OS=Homo sapiens OX=9606 GN=CSTB PE=1 SV=2	2.39038	1.00818	1.0038	1.00523	1.00503	1.02258	1.00603	1.0123	0.98705	0.998603	1.00947	0.997857	1.28227	1.0082	0.695343	0.999715	0.936969	0.695343	1.00213	0.998215	1.0125	1.0012	0.982247	0.955368	1.00889	1.02697	1.00874	1.00083	0.905531	0.383476	0.991695	1.00203	1.018	0.710897	1.02138	1.02148	1.00314	1.03976	0.962075	0.997604	1.00614	0.99841	0.801534	0.98705	0.995068	0.657529	0.998467
Q9GZU7	CTDSP1	Carboxy-terminal domain RNA polymerase II polypeptide A small phosphatase 1 OS=Homo sapiens OX=9606 GN=CTDSP1 PE=1 SV=1	1.48813	1.00676	1.00081	1.00235	0.981966	1.02062	1.00718	1.01294	0.982825	0.996066	0.99667	0.978435	1.51036	0.992859	0.884102		0.998692	0.884102			0.819832			0.998246	1.01696			0.998727				0.992112					0.992828	0.995914		1.00691				0.982825			0.994681
P35221	CTNNA1	Catenin alpha-1 OS=Homo sapiens OX=9606 GN=CTNNA1 PE=1 SV=1	1.46645	1.01744	0.996399	1.02313	0.987022	0.993305	1.00519	0.999412	0.979137	0.993333	1.01003	0.991612	1.10746	1.00506	0.988578	0.991803	0.997843	0.988578	1.01413	0.992007	0.994831	0.976114	0.960901	0.999957	0.967761	1.02433	0.98058	1.00317	1.01517	0.957347	1.01805	1.00073	1.00384	1.02919	1.01245	1.01135	0.990282	1.00301	1.0098	1.00985	0.997111	1.01187	1.02776	0.979137	0.985777	0.990898	1.00273
P26232-2	CTNNA2	Isoform 2 of Catenin alpha-2 OS=Homo sapiens OX=9606 GN=CTNNA2	2.03519	1.00044	1.00441	1.01254	1.00177	1.01967	1.00199	1.00935	0.979336	0.999943	1.00712	1.00916	1.28385	0.990846	0.996003		0.993349	0.996003			1.00614			0.980854	1.02865			0.939694				1.00139					1.00946	1.00633		1.00469				0.979336			0.980427
P35222	CTNNB1	Catenin beta-1 OS=Homo sapiens OX=9606 GN=CTNNB1 PE=1 SV=1	1.11813	0.981614	0.977437	1.01493	0.937108	0.99448	0.984713	0.965881	1.00686	0.990598	1.00888	0.979127	1.1092	0.991782	1.00051	0.986822	0.94324	1.00051	0.987325	0.994692	0.983074	0.97507	0.97262	0.987631	0.987297	1.00157	0.973063	0.995613	0.957005	0.952242	1.03051	1.00136	0.988953	1.0161	0.971094	1.00933	0.99824	1.00086	0.996981	0.959777	0.78409	1.00213	1.0385	1.00686	0.991373	0.979846	1.00889
O60716	CTNND1	Catenin delta-1 OS=Homo sapiens OX=9606 GN=CTNND1 PE=1 SV=1	1.23789	1.02031	1.0005	1.01582	0.983269	1.01386	0.995868	0.98698	0.996197	0.987324	1.00938	0.992423	1.19493	1.01895	0.998455	1.00733	0.997042	0.998455	0.992225	0.955451	1.02494	1.00654	0.977378	0.986862	0.845149	1.0276	1.01344	0.999628	0.996122	0.989919	1.00018	0.975657	0.988894	1.02937	0.813844	1.01229	1.00956	0.990271	1.00581	1.00798	0.77276	0.984053	1.00727	0.996197	0.759648	0.899535	0.984817
P07858	CTSB	Cathepsin B OS=Homo sapiens OX=9606 GN=CTSB PE=1 SV=3	1.07007	0.982827	0.963123	0.999255	0.972057	1.00867	1.0065	0.991969	0.977941	0.978286	0.966598	0.979301	1.455	1.02552	0.99629	1.00941	1.01287	0.99629	0.984285		0.88454			0.983849	1.03188		1.00188	0.975977		0.613849	1.01158	1.00524			1.02837		0.909739	1.01406		1.00724	0.805835	0.995503	1.00931	0.977941		0.98573	1.16635
P07339	CTSD	Cathepsin D OS=Homo sapiens OX=9606 GN=CTSD PE=1 SV=1	2.55951	0.961835	0.958897	1.01362	0.883008	1.01255	0.915152	0.957257	0.997654	0.973949	0.99519	0.981035	1.02344	0.975692	1.00235	0.997898	0.889777	1.00235	0.994217	0.996774	1.00972	0.999603	1.00543	0.939746	0.938995	0.171256	0.981073	0.358577	1.00583	0.0984326	0.99866	0.786509	1.00363	1.01429	0.580299	1.01254	0.976665	1.03205	0.998547	0.904549	0.795717	0.97896	1.00627	0.997654	1.0086	1.00281	0.966657
P08311	CTSG	Cathepsin G OS=Homo sapiens OX=9606 GN=CTSG PE=1 SV=2	2.1184	1.0168	0.999449	1.01307	0.977917	1.00916	0.999659	1.00808	0.994468	0.979654	1.00904	0.992937	1.18121	1.01456	1.00079	0.802576	0.879951	1.00079	0.312655	0.996535	1.01246	0.718632	0.869514	0.98552	0.749445	1.01785	1.01222	0.974232	0.865661	1.00283	1.01001	1.00371	0.995673	1.02631	1.01879	1.00529	1.00824	1.00179	1.00776	0.000363661	1.01409	0.989588	1.02007	0.994468	1.00035	0.91653	1.05066
P25774	CTSS	Cathepsin S OS=Homo sapiens OX=9606 GN=CTSS PE=1 SV=3	2.28285	0.995919	1.01459	0.998709	0.935471	0.75544	0.982822	0.980202					1.41927	0.72176						0.986811		1.01181	0.983047			1.02385			1.01287				1.00113	1.0208		1.0348			1.01327						0.986356
Q13618	CUL3	Cullin-3 OS=Homo sapiens OX=9606 GN=CUL3 PE=1 SV=2	1.99797	1.00006	1.01013	1.02452	1.00052	1.01077	0.991868	1.00415	0.979147	0.978098	1.0099	0.969581	1.00669	1.01075	1.00208		1.0112	1.00208			1.00132			0.998419	1.03316			1.00125				0.996626					1.00337	1.00527		0.999096				0.979147			1.00083
Q9HCG8	CWC22	Pre-mRNA-splicing factor CWC22 homolog OS=Homo sapiens OX=9606 GN=CWC22 PE=1 SV=3	1.19737	1.00115	0.969931		0.984919		0.9957	0.993674			1.02087	1.00181				1.01547			0.922351								0.966751			0.987647	0.99649				1.01324						0.987783	0.783378	1.00284			0.911351
P25024	CXCR1	C-X-C chemokine receptor type 1 OS=Homo sapiens OX=9606 GN=CXCR1 PE=1 SV=2	1.19383	1.00834	1.00534		1.00496		0.994952	0.998599			0.993575	0.991529				0.983531			0.978279								1.0113			0.985995	1.01237				1.01143						0.991075	1.00068	1.02354			0.811438
P00167	CYB5A	Cytochrome b5 OS=Homo sapiens OX=9606 GN=CYB5A PE=1 SV=2	1.69329	1.0078	1.00368	1.02367	1.00451	1.02627	1.00119	0.99454	0.986241	0.988331	0.997299	0.990911	1.09175	1.00407	1.01252	0.817709	0.991793	1.01252	1.00409	0.990647	1.01375	0.97321	0.966102	0.979314	1.01795	1.0039	0.998988	0.940691	1.01377	0.998703	0.627866	0.990344	1.01035	1.02933	0.925908	1.02308	0.946352	0.999565	1.02019	1.00073	0.563494	0.974875	0.906446	0.986241	1.01881	1.00035	1.00677
O43169	CYB5B	Cytochrome b5 type B OS=Homo sapiens OX=9606 GN=CYB5B PE=1 SV=3	1.65455	0.978417	0.95893	0.919364	0.968902	1.00681	0.987567	0.98135	0.978935	0.999709	0.814534	1.01405	1.11723	1.00002	0.999832	1.00563	1.01805	0.999832	0.988601	1.00551	1.01402	0.716093	0.893066	0.882607	0.809485	1.00094	1.01312	1.00146	0.996924	0.977973	1.01642	0.986296	0.983298	1.00314	1.02234	0.781398	0.905096	1.04063	1.0011	1.00148	0.768656	0.979211	1.00733	0.978935	0.989471	1.00629	0.999864
P00387	CYB5R3	NADH-cytochrome b5 reductase 3 OS=Homo sapiens OX=9606 GN=CYB5R3 PE=1 SV=3	1.39447	0.997875	1.00222	0.998166	0.990912	1.00898	1.00938	0.991121	0.939746	1.00087	0.996739	0.982374	1.40382	1.01537	0.984481	0.98535	1.01667	0.984481	1.01414	0.993285	0.986357	0.997692	0.953712	0.860187	0.695835	1.00493	0.97716	0.919613	1.01433	0.980966	1.03797	1.00351	1.02116	1.02408	1.01429	1.00788	0.989671	1.02573	1.02312	1.00383	0.998898	0.983882	1.01787	0.939746	1.02051	0.986885	1.11
P13498	CYBA	Cytochrome b-245 light chain OS=Homo sapiens OX=9606 GN=CYBA PE=1 SV=3	1.19201	0.326789	0.224261	0.624012	0.297533	1.01992	0.442393	0.376857	0.995689	0.527847	0.365692	0.977884	0.874997	1.00985	0.620115	0.550934	0.360947	0.620115	0.0852191		0.179723			0.69223	0.349394		0.886485	0.661715		0.992078	0.875018	0.998155			0.00211259		0.938355	1.03898		1.00104	0.995805	0.335541	0.18884	0.995689		0.930174	1.00775
P04839	CYBB	Cytochrome b-245 heavy chain OS=Homo sapiens OX=9606 GN=CYBB PE=1 SV=2	1.66327	0.660385	0.608156	0.749086	0.603915	1.02021	0.723808	0.6958	0.987465	0.736008	0.68746	0.977369	1.5892	0.994801	0.199352	0.973468	0.385924	0.199352	0.442474	0.99325	0.0917665	0.593311	0.957916	0.919885	0.622782	0.407279	0.964608	0.939243	1.01283	0.995599	0.869952	0.876898	0.258246	0.765977	0.207039	0.584214	0.93252	1.02959	0.552245	0.913267	1.0249	0.783899	0.916552	0.987465	0.993808	1.00346	1.00821
Q9BQA9	CYBC1	Cytochrome b-245 chaperone 1 OS=Homo sapiens OX=9606 GN=CYBC1 PE=1 SV=1	1.13675	1.00341	0.995838		0.975004		1.00431	0.992138			0.992912	1.00641				0.974515			0.679993								0.917451			0.988159	0.996542				1.02451						1.00638	0.718791	1.00788			1.00446
Q53TN4	CYBRD1	Plasma membrane ascorbate-dependent reductase CYBRD1 OS=Homo sapiens OX=9606 GN=CYBRD1 PE=1 SV=1	1.09886	0.823507	0.769962	0.890339	0.691571	0.421203	0.767898	0.704621	0.996439	0.913912	0.995145	0.938719	1.39318	0.435446	1.01	0.538526	0.908943	1.01	0.991647	0.440996	1.00583	0.951434	0.961931	0.992903	1.02828	0.173879	1.00813	0.998597	0.122399	0.246146	0.294984	0.86167	0.739019	0.0422835	0.0582921	1.01537	1.0045	1.00903	0.060413	0.912507	0.0119034	0.988214	1.04833	0.996439	0.0261229	0.593011	1.1049
Q7L576	CYFIP1	Cytoplasmic FMR1-interacting protein 1 OS=Homo sapiens OX=9606 GN=CYFIP1 PE=1 SV=1	1.25881	1.00821	1.00014	1.00242	1.00383	1.00755	0.998101	1.00414	0.993633	1.02158	0.994018	0.99346	1.10946	1.00461	1.00503	0.989132	1.00759	1.00503	1.00866	0.992594	0.996095	0.999136	0.981158	0.99742	1.01464	1.00391	1.00396	1.00121	1.00746	0.993168	0.833677	0.991459	1.00457	1.01933	1.00905	1.00133	0.993951	1.00055	1.00743	1.00057	1.00902	0.994262	1.02517	0.993633	0.993897	0.986894	0.980592
Q6VVX0	CYP2R1	Vitamin D 25-hydroxylase OS=Homo sapiens OX=9606 GN=CYP2R1 PE=1 SV=1	2.55581	0.961667	0.969999	1.02351	0.7977	0.749008	0.97679	0.981258	0.981642	0.857956	1.00936	0.803701	0.120975	0.268756	1.01671		0.969421	1.01671			0.00608563			0.998511	0.626303			0.959109				0.598311					1.00622	1.00474		0.223208				0.981642			1.00731
P78329	CYP4F2	Cytochrome P450 4F2 OS=Homo sapiens OX=9606 GN=CYP4F2 PE=1 SV=1	1.10237	0.999659	0.99881	0.962918	1.00453	0.996775	0.997642	1.00396	0.985392	0.9842	0.992237	0.979066	1.08053	1.00782	0.993496	1.00897	1.00041	0.993496	0.922761		1.02099			0.982081	1.01613		1.00333	1.00058		0.988993	1.01289	0.989061			1.02627		0.989236	1.03263		1.0056	1.01169	0.997839	1.02388	0.985392		0.984917	1.16897
Q9NUQ9	CYRIB	CYFIP-related Rac1 interactor B OS=Homo sapiens OX=9606 GN=CYRIB PE=1 SV=1	1.19065	1.00585	1.00285	1.00817	1.00933	1.00624	1.01178	0.997667	0.979421	0.946673	0.998296	0.976254	1.02438	1.01272	0.840215	1.00654	0.995441	0.840215	0.993886	1.00707	0.99933	1.00385	1.00153	0.984053	1.01472	1.00492	1.01529	1.00128	0.992898	0.989354	0.908698	1.00206	0.993341	1.01512	0.940874	1.01783	1.00236	1.00443	1.01518	0.993239	1.00635	0.97821	1.00568	0.979421	0.9774	0.983635	1.00758
Q9H1C7	CYSTM1	Cysteine-rich and transmembrane domain-containing protein 1 OS=Homo sapiens OX=9606 GN=CYSTM1 PE=1 SV=1	3.12046	0.889802	0.912926	0.758392	0.676206	0.263631	0.81562	0.814588	0.55128	0.90791	0.995503	0.847721	1.21078	0.98111	0.478272		0.542957	0.478272		0.959765	0.43945	1.00258	0.969691	0.998891	0.955647	0.542025		0.998184	0.846234			0.495658	0.999003	0.845539		1.01235	0.986196	1.00165	0.498522	0.453573				0.55128	0.851719		0.708262
P61803	DAD1	Dolichyl-diphosphooligosaccharide--protein glycosyltransferase subunit DAD1 OS=Homo sapiens OX=9606 GN=DAD1 PE=1 SV=3	1.43532	1.01047	1.00388	1.01547	1.00358	1.01503	1.00859	1.00832	0.985476	0.986387	1.01441	1.01331	1.01259	1.02511	0.998876		0.992495	0.998876		0.997714	1.02504	1.00052	0.982526	0.978658	0.943735	1.00873		0.990912	1.00635			0.999774	1.00522	1.0243		1.00925	1.00591	0.997837	0.85187	1.0043				0.985476	0.993011		0.967792
P53355	DAPK1	Death-associated protein kinase 1 OS=Homo sapiens OX=9606 GN=DAPK1 PE=1 SV=6	1.73671	0.876692	0.886025	0.324546	0.939418	0.804895	0.975	0.974511	0.994169	0.988847	0.0943019	0.007757	1.17027	0.901807	0.996686		1.00765	0.996686			1.00744			0.602973	1.02973			0.999218				0.999859					0.396781	0.271791		1.00477				0.994169			0.982812
P14868	DARS1	Aspartate--tRNA ligase, cytoplasmic OS=Homo sapiens OX=9606 GN=DARS1 PE=1 SV=2	1.24399	0.999895	1.00347	1.00368	1.00296	1.01866	0.994084	1.00383	0.97727	0.989503	1.01781	0.998214	1.51004	0.970848	1.00017	0.962481	0.896129	1.00017	1.01644		0.827922			0.836547	1.00979		0.988885	0.998616		0.927932	1.03978	0.721245			0.976145		0.834308	0.742971		1.00369	0.970954	0.991765	1.02242	0.97727		0.877345	1.00471
Q16643	DBN1	Drebrin OS=Homo sapiens OX=9606 GN=DBN1 PE=1 SV=4	1.30339	0.930995	0.888941	1.03579	0.846568	1.01955	0.974766	0.932237	0.982623	0.997018	1.01509	0.99928	1.5662	1.03175	1.00437		0.999294	1.00437			0.707658			0.929344	0.94176			0.974489				0.992835					1.01457	1.00091		0.915591				0.982623			1.02902
Q9UJU6	DBNL	Drebrin-like protein OS=Homo sapiens OX=9606 GN=DBNL PE=1 SV=1	1.26099	0.888537	0.852786	0.804369	0.854581	1.02365	0.898032	0.880261	0.999876	0.997947	0.820535	1.00743	1.01356	0.978769	0.887512	0.99029	0.936125	0.887512	0.989943		1.0009			0.983174	0.961955		1.00478	1.00451		0.991888	0.721134	0.978648			1.01729		0.963295	1.03281		0.917838	0.0914907	1.0152	1.04476	0.999876		0.983487	1.01506
Q58WW2	DCAF6	DDB1- and CUL4-associated factor 6 OS=Homo sapiens OX=9606 GN=DCAF6 PE=1 SV=1	1.50233	1.0047	1.01212		0.98376		0.999941	0.991098			0.999136	1.00837				0.982762			1.01146								1.00837			0.983847	0.911734				1.00527						0.820877	0.999592	1.00419			0.978202
P81605	DCD	Dermcidin OS=Homo sapiens OX=9606 GN=DCD PE=1 SV=2	3.88754	1.02116	1.00466	1.00747	0.997874	0.992438	1.00958	1.01328	0.983472	0.581954	1.01297	0.955208	1.4606	1.01289	0.951419	1.00184	0.993145	0.951419	0.99289		0.828497			0.886403	0.965569		1.00965	0.885071		0.669254	1.01237	0.895882			0.0238861		0.889375	0.898816		0.884488	0.39846	0.982527	1.00886	0.983472		0.877552	1.00673
M0R2J8	DCDC1	Doublecortin domain-containing protein 1 OS=Homo sapiens OX=9606 GN=DCDC1 PE=1 SV=1	5.4355	0.00229282	0.000279877	0.000117948	0.000889441	0	0.00546242	0.00137216			0.479294	0.981427	2.60265e-05	0		0.377231			1.01327	2.70454e-08		0.852183	0.939304			0.00524471	1.00677		8.22765e-05	0.185204	3.79709e-06		0.341476	3.4294e-05	0.0177989	1.0063			0.02107		0.0015928	0.792109	0.22622		1.04521	0.97853
P07585	DCN	Decorin OS=Homo sapiens OX=9606 GN=DCN PE=1 SV=1	1.30948	0.806022	0.761311	0.437367	0.764616	1.01897	0.813281	0.784924	1.00258	0.910283	0.740332	0.981682	1.15426	0.919547	0.985932	1.0019	0.992478	0.985932	0.930127	0.955135	1.01841	0.987602	0.969388	0.309325	1.01704	1.02403	0.79888	0.928587	1.01585	0.983983	0.43733	0.779643	0.376445	1.00828	0.981596	0.11003	0.67625	0.15176	1.00937	0.995966	1.02514	0.0481769	1.00792	1.00258	0.997849	0.999706	0.982218
Q14203	DCTN1	Dynactin subunit 1 OS=Homo sapiens OX=9606 GN=DCTN1 PE=1 SV=3	1.31531	0.962539	0.940632	1.01472	0.884584	1.00363	0.959038	0.957142			0.997074	0.957275	1.06808	1.01538		1.00087			1.00477	0.999338		0.948549	0.896255			0.881711	1.01215		1.00786	0.991475	1.02834		0.716486	0.981327	0.99459	0.530164			0.897603		1.00009	0.972474	1.00576		1.00067	0.986646
Q13561	DCTN2	Dynactin subunit 2 OS=Homo sapiens OX=9606 GN=DCTN2 PE=1 SV=4	1.23942	0.978562	0.950427	0.781218	0.994579	1.02225	1.01081	1.00159					1.43612	1.01147						0.587629		0.996679	0.983741			1.00854			1.00673				1.0005	1.0279		0.776884			0.996426						0.986994
O95865	DDAH2	N(G),N(G)-dimethylarginine dimethylaminohydrolase 2 OS=Homo sapiens OX=9606 GN=DDAH2 PE=1 SV=1	1.33958	1.00827	1.00001	0.944508	1.00435	1.01442	1.00539	1.00697	1.00917	0.937109	0.918086	0.957984	1.18187	1.01191	0.949952	0.981393	0.99714	0.949952	0.996507	0.990426	1.01348	0.982838	0.971839	0.984509	1.00129	0.986721	1.00315	0.994139	1.0025	0.989796	1.01002	0.949832	0.979413	1.02866	1.01401	1.00583	0.989116	1.04308	0.22952	1.00715	1.03097	0.988386	1.02191	1.00917	0.979923	1.00639	1.11512
Q16531	DDB1	DNA damage-binding protein 1 OS=Homo sapiens OX=9606 GN=DDB1 PE=1 SV=1	2.30075	0.976739	0.904321	0.602086	0.985344	0.994412	1.01042	0.984806	0.989845	0.971134	0.878825	0.900451	1.4307	1.01338	0.572652		0.934991	0.572652			0.962271			0.990437	1.02316			0.999838				0.955379					0.945524	1.00476		1.01601				0.989845			0.997821
Q5TDH0	DDI2	Protein DDI1 homolog 2 OS=Homo sapiens OX=9606 GN=DDI2 PE=1 SV=1	1.67367	0.887019	0.855825	1.01679	0.781247	0.994877	0.879921	0.869464					1.10489	1.00536						0.996506		1.00595	0.907599			0.959135			0.985976				0.990897	0.637218		1.00458			0.585071						0.983458
P39656	DDOST	Dolichyl-diphosphooligosaccharide--protein glycosyltransferase 48 kDa subunit OS=Homo sapiens OX=9606 GN=DDOST PE=1 SV=4	1.19236	0.974454	0.965282	0.998787	0.945624	1.01978	0.984258	0.968976	0.986815	1.00802	0.996165	0.992086	1.03421	1.0157	0.985216	1.01015	0.99647	0.985216	0.911865	0.996453	1.00036	1.00752	0.948232	0.933942	0.894126	1.00661	0.713079	1.00092	0.995003	0.996027	1.00717	0.993281	1.00783	1.02046	1.02053	0.93836	0.964207	1.01046	1.0245	1.00561	0.999347	0.768325	1.0092	0.986815	0.997204	1.00131	0.984822
A8MPP1	DDX11L8	Putative ATP-dependent RNA helicase DDX11-like protein 8 OS=Homo sapiens OX=9606 GN=DDX11L8 PE=1 SV=1	1.32101	0.038624	0.0230482	1.01658	0.00788386	0.114282	0.0298243	0.017268					1.11915	0.0565947						0.994708		1.01089	0.972335			1.00653			1.11475e-05				0.00794524	0.000269222		0.928191			0.042018						0.990871
O00571	DDX3X	ATP-dependent RNA helicase DDX3X OS=Homo sapiens OX=9606 GN=DDX3X PE=1 SV=3	1.29401	1.00531	1.01158	1.0087	1.00085	1.00996	0.998134	1.00785	0.988508	0.998867	1.00161	0.978958	1.12317	1.03044	0.990307		0.995743	0.990307			1.00924			0.992697	1.00738			0.997325				1.00222					0.992436	0.98975		0.989193				0.988508			0.998214
Q6ZUT9	DENND5B	DENN domain-containing protein 5B OS=Homo sapiens OX=9606 GN=DENND5B PE=1 SV=2	4.46547	1.00505	0.997389	1.0161	1.00101	1.01605	0.996891	1.00362	0.984359	1.00345	0.994594	0.987111	1.04902	1.01378	0.989613		0.991709	0.989613			1.00391			0.995991	0.942182			0.999435				0.997521					0.991383	1.00084		0.99532				0.984359			1.00903
Q9Y315	DERA	Deoxyribose-phosphate aldolase OS=Homo sapiens OX=9606 GN=DERA PE=1 SV=2	2.232	0.978551	0.968191	1.02832	0.92935	0.895184	0.977159	0.970821	0.977838	0.944128	0.995746	1.00116	1.2039	0.92078	1.00168	0.818816	0.997003	1.00168	0.955791	0.98955	1.01331	0.976587	0.96091	0.995405	1.02663	1.00756	0.805357	1.00001	1.005	0.589838	0.896317	0.997981	0.973219	0.982246	0.613413	1.03308	1.01245	1.01003	1.01788	0.959918	1.00782	0.734466	0.998796	0.977838	1.01256	1.00768	1.00882
Q9UBM7	DHCR7	7-dehydrocholesterol reductase OS=Homo sapiens OX=9606 GN=DHCR7 PE=1 SV=1	1.93321	1.01832	1.00282	0.944838	0.991995	1.01529	1.01808	1.0071	0.984025	0.984038	0.144883	0.00291236	1.25076	1.01379	0.998137		0.935894	0.998137		0.994615	0.586709	0.969746	0.952794	0.435794	0.492309	0.8294		0.94267	0.809253			0.794391	0.626677	1.00518		0.599624	0.473926	0.344604	0.940234	0.979539				0.984025	0.935873		0.999404
Q9Y394	DHRS7	Dehydrogenase/reductase SDR family member 7 OS=Homo sapiens OX=9606 GN=DHRS7 PE=1 SV=1	1.08038	0.99763	0.999647	1.02019	0.973136	0.984774	0.989403	0.985498	0.97838	1.00223	0.997523	0.998819	1.01708	1.00731	0.90182	0.996165	1.01446	0.90182	1.00039	0.998751	1.00805	1.03425	0.995915	0.998248	1.01394	0.427239	1.00186	1.00039	0.345549	0.982439	1.02981	1.0005	0.979915	0.0403476	1.00785	1.02818	0.985617	0.994645	0.392647	0.994101	1.02367	0.996853	1.02679	0.97838	1.02812	0.998897	1.11125
Q08211	DHX9	ATP-dependent RNA helicase A OS=Homo sapiens OX=9606 GN=DHX9 PE=1 SV=4	1.14526	1.00821	1.00422	1.02972	1.00483	1.02859	1.00117	0.996031					1.20464	1.01673						1.00828		0.987088	0.983453			1.00265			0.995462				0.990536	0.981491		1.0123			1.02109						1.00546
P10515	DLAT	Dihydrolipoyllysine-residue acetyltransferase component of pyruvate dehydrogenase complex, mitochondrial OS=Homo sapiens OX=9606 GN=DLAT PE=1 SV=3	1.55422	1.00015	1.00475	0.926845	1.00273	0.81752	1.01904	1.0114					1.54188	0.813437						0.907313		0.989173	0.973489			0.962771			1.00465				1.00376	1.01713		1.0146			1.01208						0.996256
P36957	DLST	Dihydrolipoyllysine-residue succinyltransferase component of 2-oxoglutarate dehydrogenase complex, mitochondrial OS=Homo sapiens OX=9606 GN=DLST PE=1 SV=4	1.00919	0.891629	0.879226	1.02337	0.836621	1.01727	0.885278	0.880497	0.9698	0.985445	0.991539	0.977524	1.02123	0.918362	0.999894	0.975246	0.99478	0.999894	0.970287	0.99174	1.01653	0.758347	0.969166	0.0141141	0.976188	0.967648	0.981408	0.660637	1.01257	0.986876	1.03315	0.272462	0.340103	1.0163	0.993087	0.148834	0.94868	0.995972	0.919522	0.996188	1.00884	0.980981	1.00382	0.9698	1.01609	1.00294	1.00074
Q9UGM3	DMBT1	Deleted in malignant brain tumors 1 protein OS=Homo sapiens OX=9606 GN=DMBT1 PE=1 SV=2	1.16241	1.02114	0.992106	1.01557	1.00332	1.0164	1.00531	0.999225	0.972129	0.925504	0.902906	0.813904	1.56344	0.950453	0.552047	0.995443	3.60052e-05	0.552047	0.970497		0.712707			0.992552	1.03207		0.980527	0.796394		0.893387	1.02753	0.971578			0.994928		0.932976	0.749713		1.00546	1.01779	0.787718	1.00482	0.972129		0.980237	1.00478
P11532	DMD	Dystrophin OS=Homo sapiens OX=9606 GN=DMD PE=1 SV=3	3.84304	0.807377	0.619322	1.02285	0.568517	0.533873	0.819283	0.68762	0.848632	0.996109	0.994989	0.839621	0.355362	0.790773	1.023		0.3316	1.023			0.0379885			0.985449	0.877023			0.74288				0.497519					0.991507	0.945148		0.655521				0.848632			1.01378
Q08495	DMTN	Dematin OS=Homo sapiens OX=9606 GN=DMTN PE=1 SV=3	1.40956	1.00363	0.991352		0.984629		1.00412	0.994405			1.00323	1.00943				0.989878			0.980244								1.00139			0.979555	1.00781				0.999141						1.00196	0.98764	1.0174			1.00589
P51530	DNA2	DNA replication ATP-dependent helicase/nuclease DNA2 OS=Homo sapiens OX=9606 GN=DNA2 PE=1 SV=3	0.0403937	0.998232	0.417114		0.996518		0.997799	0.611514			1.01352	0.982952				0.273297			0.997608								0.983243			0.885736	0.691911				0						1.00851	1.01268	1.01472			0.98658
Q9P225	DNAH2	Dynein axonemal heavy chain 2 OS=Homo sapiens OX=9606 GN=DNAH2 PE=1 SV=3	4.46476	0.792169	0.526218	1.51972e-06	0.720027	5.46319e-05	0.821448	0.672802					1.45864e-07	3.40253e-06						1.45439e-11		0.3972	0.661073			0.97246			1.00405				0.903089	0.985796		0.169305			0.995383						0.983465
Q9UBS4	DNAJB11	DnaJ homolog subfamily B member 11 OS=Homo sapiens OX=9606 GN=DNAJB11 PE=1 SV=1	4.65677	0.972724	0.915402	1.00538	0.935168	1.02055	0.95922	0.899711	0.985123	0.644343	0.99644	1.01112	1.18739	0.992371	0.887648	0.99952	1.00156	0.887648	1.01089	1.00219	1.00574	0.552486	0.904493	0.236665	0.766214	1.0355	1.01207	0.996488	1.00362	0.961188	0.0415761	0.985806	0.986356	0.74005	1.02158	0.831152	1.00296	0.991031	1.01302	1.01052	0	0.972062	1.00879	0.985123	0.984968	1.00205	1.09471
Q9H3Z4	DNAJC5	DnaJ homolog subfamily C member 5 OS=Homo sapiens OX=9606 GN=DNAJC5 PE=1 SV=1	0	3.331e-10	0.992899	7.78593e-07	8.84215e-10	1.02037	3.22276e-07	1.0163	8.07276e-07	0.988075	0.159264	0.984945	3.11377e-06	1.01116	3.05311e-14		5.53826e-07	3.05311e-14			5.49771e-10			0.11022	0.790411			3.05311e-13				0.000227205					0.481301	0.00619641		9.06105e-07				8.07276e-07			0.118949
P50570	DNM2	Dynamin-2 OS=Homo sapiens OX=9606 GN=DNM2 PE=1 SV=2	1.67786	1.01341	1.00059	0.9986	0.998918	1.01679	1.00394	1.00713	0.983467	0.910431	0.995093	0.99144	1.14988	1.02416	1.01151	0.986469	1.00478	1.01151	1.00794	0.976432	1.01045	1.00523	0.879777	0.98608	1.01493	0.996897	1.0111	1.00019	0.992887	0.99108	0.906106	1.00052	0.989351	1.02249	0.992833	0.91028	1.01265	1.03798	1.0175	1.00692	0.963971	0.999483	1.01385	0.983467	1.01574	0.879503	0.980039
Q6XZF7	DNMBP	Dynamin-binding protein OS=Homo sapiens OX=9606 GN=DNMBP PE=1 SV=1	2.7045	0.693495	0.725732	0.726955	0.657131	1.00884	0.695967	0.725495	0.785359	0.996405	0.365117	0.429357	1.13148	0.881352	1.00137		1.01796	1.00137			1.00788			0.796814	0.823299			0.688631				0.993944					0.616156	0.88845		0.585019				0.785359			1.00758
Q9ULA0	DNPEP	Aspartyl aminopeptidase OS=Homo sapiens OX=9606 GN=DNPEP PE=1 SV=2	1.35992	1.00004	0.974869	1.01553	0.9405	0.997129	0.986628	0.981606	1.01612	0.997851	1.012	0.985211	1.0516	1.00251	0.998805	0.00835946	0.994576	0.998805	0.978284	0.970665	0.981249	0.983868	0.966	0.997059	1.01825	1.00587	0.980523	0.569456	0.995341	0.775266	0.993052	1.00101	1.00523	1.01986	0.996109	1.00216	0.985801	0.993137	1.01339	0.92239	0.689068	0.99416	1.02417	1.01612	0.980987	0.996128	1.0063
O43598	DNPH1	2'-deoxynucleoside 5'-phosphate N-hydrolase 1 OS=Homo sapiens OX=9606 GN=DNPH1 PE=1 SV=1	1.45035	0.990814	0.96484	0.993611	0.987765	0.999413	1.0028	0.975917	0.981551	0.937981	0.963653	0.969158	1.32484	1.01564	1.00475		1.02012	1.00475		0.992954	1.02283	0.976564	1.00155	1.00161	1.03001	1.03174		0.99856	1.02038			1.00192	0.976372	1.01687		0.935436	0.99025	1.04749	1.00141	1.00416				0.981551	0.996537		0.997843
Q5JSL3	DOCK11	Dedicator of cytokinesis protein 11 OS=Homo sapiens OX=9606 GN=DOCK11 PE=1 SV=2	1.07975	1.00648	1.00091		1.00879		1.01522	1.00439			0.997514	0.980181				0.995144			1.00047								1.00652			0.988603	0.998037				1.00756						1.02217	0.997215	1.00365			0.997044
Q92608	DOCK2	Dedicator of cytokinesis protein 2 OS=Homo sapiens OX=9606 GN=DOCK2 PE=1 SV=2	1.13191	0.330736	0.242388		0.329191		0.458804	0.379463			0.913863	0.975266				0.375277			0.798275								1.00749			0.992899	0.626624				0.090744						0.972887	0.529755	0.96597			1.01204
Q9H3H5	DPAGT1	UDP-N-acetylglucosamine--dolichyl-phosphate N-acetylglucosaminephosphotransferase OS=Homo sapiens OX=9606 GN=DPAGT1 PE=1 SV=2	1.03449	0.950719	0.909181	0.99852	0.847189	0.599629	0.896469	0.900885			0.993658	0.997469	1.43277	0.465153		0.949121			1.0337	0.989023		0.973763	0.971618			1.0025	0.969005		0.995133	1.00251	0.911252		1.00886	1.01262	0.428348	1.00359			1.01888		0.746069	0.934939	1.00878		0.998246	0.986344
Q9NY33	DPP3	Dipeptidyl peptidase 3 OS=Homo sapiens OX=9606 GN=DPP3 PE=1 SV=2	3.13493	0.998043	1.00398	1.03092	1.00824	1.01731	1.01878	0.994506	0.982676	0.999028	1.00057	0.986412	1.12319	1.02326	1.00045		0.997867	1.00045			1.00957			0.999319	1.03244			0.994851				1.0011					1.00965	1.0032		0.990295				0.982676			1.00126
P27487	DPP4	Dipeptidyl peptidase 4 OS=Homo sapiens OX=9606 GN=DPP4 PE=1 SV=2	1.76272	0.0421427	0.0059687	0.998048	0.015518	0.0890067	0.0422677	0.0119113	0.182663	0.862872	1.01235	0.138344	1.11422	0.321149	1.00188	0.00372554	0.080068	1.00188	0.551642	0.993967	0.00264604	0.521993	0.916234	0.599066	0.702184	0.0203404	1.00336	0.00871166	0.0275106	0.0292352	2.12275e-06	0.00724252	0.208338	0.141858	2.2132e-06	1.00062	1.01082	1.03356	0.0461314	0.0325528	1.03134e-07	0.293941	0.751483	0.182663	0.060853	0.642497	0.558851
Q16555	DPYSL2	Dihydropyrimidinase-related protein 2 OS=Homo sapiens OX=9606 GN=DPYSL2 PE=1 SV=1	1.35445	1.02219	0.999611	1.01997	0.982175	1.01112	0.995062	0.991295	0.988984	0.913128	1.01045	0.991791	1.28496	0.998015	0.997459	0.872812	0.993226	0.997459	0.993888	0.857382	1.00607	1.00011	0.999863	1.00027	1.00931	0.765929	1.01333	0.997893	0.818525	0.988025	0.939358	0.998011	0.987887	0.977477	0.932789	1.0106	0.990484	1.001	0.968837	1.0065	0.770999	0.983821	1.00408	0.988984	1.00007	1.00392	1.00453
Q14195	DPYSL3	Dihydropyrimidinase-related protein 3 OS=Homo sapiens OX=9606 GN=DPYSL3 PE=1 SV=1	2.32421	0.998218	1.00083	1.02736	1.00825	1.02964	1.0101	1.00639	0.981299	0.996663	1.01388	0.997446	1.05255	1.01219	0.988991	0.98102	0.995494	0.988991	0.982422		1.0104			0.982582	1.01516		0.978464	1.00352		0.861313	1.03161	1.00119			1.0192		0.988636	0.992712		0.998055	0.999111	1.0229	1.03478	0.981299		1.00404	0.975157
Q08554	DSC1	Desmocollin-1 OS=Homo sapiens OX=9606 GN=DSC1 PE=1 SV=2	1.09008	1.00983	0.998405	1.01909	0.994322	1.0115	1.01037	1.00398	0.981348	0.986472	0.904813	0.833458	1.08375	1.00337	0.55975		1.0016	0.55975			1.01836			0.983486	0.980618			0.999531				0.992559					0.956492	1.00477		1.0011				0.981348			1.00663
Q02487	DSC2	Desmocollin-2 OS=Homo sapiens OX=9606 GN=DSC2 PE=1 SV=1	4.26944	0.993659	1.00027	0.496838	0.998052	0.818312	1.01648	1.00159	0.981737	0.984346	1.01185	0.908053	1.44556	0.996677	0.0014365		0.995252	0.0014365			0.901423			0.995725	1.01446			0.914862				0.97925					1.00196	1.0053		1.00849				0.981737			0.998561
Q14126	DSG2	Desmoglein-2 OS=Homo sapiens OX=9606 GN=DSG2 PE=1 SV=2	1.00969	1.01173	1.00161	1.00377	0.988337	1.01293	0.997426	0.990906					1.03287	1.01433						1.00673		0.975506	0.985438			1.00363			0.995079				1.00581	1.02337		1.01392			1.00944						0.994093
P32926	DSG3	Desmoglein-3 OS=Homo sapiens OX=9606 GN=DSG3 PE=1 SV=2	0.0565174	1.00479	0.764927	0.994982	1.00847	0.98613	1.00082	0.752735					1.45736	0.970164						0.951255		1.00283	0.906631			0.483742			0.795618				1.01991	1.02181		1.0144			1.01983						0.309834
P15924	DSP	Desmoplakin OS=Homo sapiens OX=9606 GN=DSP PE=1 SV=3	4.04515	1.00247	1.00223	0.917848	1.00309	0.973274	1.00874	1.00983	0.97712	0.984213	1.01558	0.979538	1.2678	0.9996	0.997238	0.964997	0.998679	0.997238	0.998018	0.746109	1.01639	0.999105	0.987636	0.995476	1.01122	0.251163	1.00908	0.056827	0.566718	0.770395	1.03452	0.989009	1.01822	1.00485	0.971089	1.02809	0.985146	1.00356	0.985264	1.00933	1.00755	0.9921	1.00608	0.97712	0.907669	1.00682	0.999983
Q03001-3	DST	Isoform 3 of Dystonin OS=Homo sapiens OX=9606 GN=DST	0.882182	1.0167	0.617356	0.487334	1.00078	0.45959	0.992253	0.886281					0.798835	0.402616						0.216		1.00253	0.833892			0.8334			1.01546				1.0052	0.898748		0.287356			0.795326						0.994562
P60981	DSTN	Destrin OS=Homo sapiens OX=9606 GN=DSTN PE=1 SV=3	3.0569	0.725608	0.689398	0.88877	0.652989	1.01071	0.755645	0.724849	0.980899	0.989991	0.915305	0.999781	1.48593	1.01357	0.632866	0.947563	0.464035	0.632866	0.991438	1.00315	0.382639	1.00007	0.965496	0.813099	1.00371	1.02639	1.0087	0.42204	0.913687	0.9839	0.891673	0.304602	0.883549	0.654317	0.814651	1.01312	0.944908	0.891648	0.880441	0.415756	0.782356	0.983336	1.02408	0.980899	0.983075	0.982678	1.00737
Q14204	DYNC1H1	Cytoplasmic dynein 1 heavy chain 1 OS=Homo sapiens OX=9606 GN=DYNC1H1 PE=1 SV=5	2.97361	1.01256	1.0013	0.788676	1.00426	1.00973	1.00043	1.00673	0.956894	0.923639	1.00414	1.00538	1.28231	1.01527	1	0.985923	0.992202	1	0.980284	0.991544	0.982797	1.01032	0.974603	0.976238	1.00292	1.0048	1.00295	0.9981	1.01929	0.981901	1.01534	0.996502	1.00301	1.01471	1.0224	0.931976	0.90824	1.00183	1.00289	0.992557	0.997189	0.973305	1.01241	0.956894	0.996454	1.0124	1.06173
Q13409	DYNC1I2	Cytoplasmic dynein 1 intermediate chain 2 OS=Homo sapiens OX=9606 GN=DYNC1I2 PE=1 SV=3	1.24022	0.0418605	0.0297533	0.00452439	0.0630534	1.01288	0.127447	0.113726	0.478045	0.995586	0.0268674	0.00703673	0.387877	0.996627	0.07749		0.890036	0.07749		0.375566	0.255145	0.554154	0.905146	0.115682	0.693908	0.49991		0.219319	0.936563			0.546206	0.418452	1.02099		0.0405939	0.175715	0.0903641	0.559835	0.994581				0.478045	0.998452		0.994102
O43237	DYNC1LI2	Cytoplasmic dynein 1 light intermediate chain 2 OS=Homo sapiens OX=9606 GN=DYNC1LI2 PE=1 SV=1	1.00861	1.00812	1.00039	1.02837	1.00683	1.02957	1.00101	0.999465	0.987683	0.990572	0.994593	0.989503	1.11587	1.01061	0.988614		1.00094	0.988614			1.00975			0.993244	1.01634			0.99412				1.00085					0.990076	0.996466		0.960838				0.987683			0.967883
P63167	DYNLL1	Dynein light chain 1, cytoplasmic OS=Homo sapiens OX=9606 GN=DYNLL1 PE=1 SV=1	1.73511	1.01089	1.00068	1.02281	0.98943	0.995612	1.00113	0.987801			0.961663	0.970407	1.15188	1.01642		0.92363			0.97301	0.994371		0.978193	0.9736			1.00504	1.01153		1.0084	0.987576	0.952371		1.0205	1.01271	0.997594	1.02162			0.99828		0.748886	0.989802	1.02204		1.00744	1.00139
Q9NP97	DYNLRB1	Dynein light chain roadblock-type 1 OS=Homo sapiens OX=9606 GN=DYNLRB1 PE=1 SV=3	4.4999	0.964443	0.998532	0.965214	0.935848	1.00536	0.907103	0.982408	0.993987	0.771727	0.983485	0.99859	1.34916	1.02968	0.982807		0.999949	0.982807			0.988429			0.979582	0.935465			1.00133				0.987771					1.00284	0.992042		0.990039				0.993987			1.16764
Q86YF9	DZIP1	Cilium assembly protein DZIP1 OS=Homo sapiens OX=9606 GN=DZIP1 PE=1 SV=1	1.55133	0.0906105	0.0439962	0.995289	0.0412736	0.533	0.096071	0.0582302					1.46689	0.451934						0.998532		0.433449	0.944434			0.684729			0.855183				0.0384439	0.662094		0.505958			0.352192						1.00001
Q16610	ECM1	Extracellular matrix protein 1 OS=Homo sapiens OX=9606 GN=ECM1 PE=1 SV=2	1.62762	1.00237	0.999626	0.995291	1.00237	1.01496	0.992379	1.00507	0.985633	0.982528	1.00313	0.994524	1.20637	1.01233	0.984712	0.983057	0.99217	0.984712	0.992423	0.99774	0.829311	1.00847	0.978421	0.996178	1.03223	0.998566	1.00831	1.00313	1.00956	0.997382	1.0075	0.997277	0.996082	1.01091	1.02337	1.02141	1.00292	1.00974	1.01266	0.8487	0.998689	0.998339	1.0152	0.985633	0.993491	0.843145	1.12658
Q15075	EEA1	Early endosome antigen 1 OS=Homo sapiens OX=9606 GN=EEA1 PE=1 SV=2	1.0408	0.738523	0.668309	0.565016	0.765431	1.01713	0.863894	0.814152					0.981724	0.989773						0.339799		0.430977	0.882658			1.03079			1.00614				0.601852	1.01418		0.53027			0.999394						0.98383
P68104	EEF1A1	Elongation factor 1-alpha 1 OS=Homo sapiens OX=9606 GN=EEF1A1 PE=1 SV=1	3.23174	1.01522	0.998297	0.724083	1.00452	0.993791	1.0055	1.01002	0.993093	0.855472	0.963156	1.01393	1.35559	1.02149	0.468353	1.01992	1.00254	0.468353	1.01216	0.94164	1.00348	1.00422	0.967565	0.930466	1.0139	1.01545	1.00784	0.997088	1.00575	0.946555	0.966629	0.999085	1.00177	1.00384	1.00045	0.932901	1.00729	1.01966	1.00989	0.942581	1.02515	0.98051	1.01862	0.993093	0.947239	0.956823	1.1539
P24534	EEF1B2	Elongation factor 1-beta OS=Homo sapiens OX=9606 GN=EEF1B2 PE=1 SV=3	1.00791	1.00059	0.999264	1.02417	1.00201	1.02601	1.0032	0.994348	0.939922	0.749197	1.00746	0.996378	1.25968	0.989757	1.00178	0.955064	1.00447	1.00178	0.97217		1.01124			0.997185	1.00526		0.962104	0.394605		0.959101	0.967712	1.00261			0.826666		1.00772	1.00572		0.731267	1.00562	1.00403	0.964229	0.939922		1.00947	1.10141
P26641	EEF1G	Elongation factor 1-gamma OS=Homo sapiens OX=9606 GN=EEF1G PE=1 SV=3	1.1691	1.00547	1.00283	1.0162	0.990355	1.00046	1.01748	0.998145	1.00566	1.01024	1.00131	0.905838	1.32248	1.02761	1.01931		0.991942	1.01931			0.989721			0.978621	1.03764			0.960598				0.997688					1.00193	1.00881		1.002				1.00566			1.07745
P13639	EEF2	Elongation factor 2 OS=Homo sapiens OX=9606 GN=EEF2 PE=1 SV=4	2.05803	1.00681	1.0057	0.861038	1.00236	0.997095	0.998114	1.00434	0.999178	1.00305	0.998315	1.0095	1.40691	1.02553	0.614216	0.980624	0.998434	0.614216	0.993071	0.966038	1.00866	0.998647	1.00659	0.974492	1.01091	1.00905	1.00493	0.996144	1.01149	0.999521	1.01377	1.00158	1.02129	1.01605	1.01926	1.00829	1.01138	1.0035	1.00323	0.913196	1.03405	0.994159	1.00666	0.999178	1.015	1.00224	1.07921
Q12805	EFEMP1	EGF-containing fibulin-like extracellular matrix protein 1 OS=Homo sapiens OX=9606 GN=EFEMP1 PE=1 SV=2	1.05964	1.00664	1.00044	1.02217	1.00504	1.01272	1.0181	1.00962	0.86821	0.833209	0.972235	0.928069	1.26472	1.01537	1.00135	1.01128	0.893649	1.00135	0.984929	0.992039	0.627399	1.00124	0.977365	0.996914	1.01444	1.0028	0.964676	0.940462	1.01476	0.987879	1.02574	0.934203	1.02036	0.735297	1.00873	1.01215	1.00544	0.994388	0.868697	0.813667	1.00469	0.99688	1.03361	0.86821	1.00112	1.00232	1.02011
Q14156	EFR3A	Protein EFR3 homolog A OS=Homo sapiens OX=9606 GN=EFR3A PE=1 SV=2	1.29928	1.02282	0.998725	1.0275	1.00227	1.00692	1.00786	1.01432	0.979361	1.01683	1.0112	0.981128	1.20995	1.00057	1.01248		0.996112	1.01248			1.01822			0.980012	1.00701			0.998684				0.998286					1.00322	1.01023		0.998133				0.979361			1.00869
P00533	EGFR	Epidermal growth factor receptor OS=Homo sapiens OX=9606 GN=EGFR PE=1 SV=2	4.96657	0.880564	0.906458	1.00679	0.795949	1.01365	0.815729	0.852772	0.980596	0.662916	0.963692	0.995369	1.39223	1.01258	1.00506		0.99458	1.00506		0.994859	1.01585	0.985464	0.978955	0.979966	0.978822	0.673052		0.99659	0.554709			0.999344	0.621333	0.79365		0.835169	0.9882	1.04248	0.643271	1.00922				0.980596	0.734573		1.07581
Q9H4M9	EHD1	EH domain-containing protein 1 OS=Homo sapiens OX=9606 GN=EHD1 PE=1 SV=2	1.12606	1.00938	0.998473	0.971262	0.997411	0.997461	1.01281	1.0049	0.992035	0.999259	0.962558	0.945505	1.00208	1.01218	0.649015	1.01632	1.01645	0.649015	1.00831	0.994304	1.01876	1.00173	0.96784	0.99328	1.01568	0.700239	0.99952	0.998604	0.86897	0.981061	1.02513	0.999258	0.965228	0.975311	1.02531	1.01308	1.01691	1.00633	0.89295	0.998817	1.0059	0.996674	1.03233	0.992035	0.98374	0.986996	0.999249
Q9NZN4	EHD2	EH domain-containing protein 2 OS=Homo sapiens OX=9606 GN=EHD2 PE=1 SV=2	1.76467	1.00313	1.00149	0.763452	1.00609	0.973618	1.00544	1.00844	0.99637	0.927948	0.930698	0.958794	1.10434	1.02692	1.0021	1.00226	0.997247	1.0021	0.991302	0.998972	1.00113	0.987031	0.965139	0.999626	1.01988	0.969409	1.00988	0.994973	0.963996	1.01265	1.00167	1.00018	0.994434	1.00488	1.01127	1.02391	0.868236	0.972807	0.935246	1.00677	0.999052	1.0081	1.02575	0.99637	0.983388	0.973981	1.00008
Q9NZN3	EHD3	EH domain-containing protein 3 OS=Homo sapiens OX=9606 GN=EHD3 PE=1 SV=2	1.02913	1.00052	1.00285	1.00823	0.999393	1.01392	0.993368	1.0037	0.994023	0.988315	1.01138	0.996812	1.05497	1.01214	0.996938		0.99816	0.996938			1.00731			0.977957	1.0324			0.998847				0.99238					0.996684	1.00294		1.00278				0.994023			0.986728
Q9H223	EHD4	EH domain-containing protein 4 OS=Homo sapiens OX=9606 GN=EHD4 PE=1 SV=1	1.72712	1.01707	0.998598	0.994265	1.00054	1.02122	0.997352	0.999422	1.00958	0.795822	1.00891	0.978316	1.21006	1.02284	1.00071	0.989383	1.00486	1.00071	0.91644	0.993274	1.00831	0.981896	0.963635	0.996346	0.960792	1.00451	0.9715	0.999308	0.998193	0.822703	1.02616	1.00091	1.00181	1.01137	1.00836	1.00453	1.00226	1.03484	1.02137	1.01305	1.0096	0.993238	1.00792	1.00958	0.997154	0.987664	0.985153
Q14152	EIF3A	Eukaryotic translation initiation factor 3 subunit A OS=Homo sapiens OX=9606 GN=EIF3A PE=1 SV=1	2.29905	0.997692	0.998918	0.989461	0.976413	1.00323	1.00386	0.997592	1.00417	0.990057	0.924329	0.979437	1.33229	1.02643	0.993941		1.01208	0.993941		0.972607	0.994758	1.01159	0.966349	0.995824	0.982095	0.539486		1.00146	0.998329			1.00016	0.999321	1.02892		0.600981	0.972047	1.04082	0.878791	1.00881				1.00417	0.999606		0.977813
P55884	EIF3B	Eukaryotic translation initiation factor 3 subunit B OS=Homo sapiens OX=9606 GN=EIF3B PE=1 SV=3	1.57862	0.100955	0.0823354	0.158516	0.10459	1.018	0.144421	0.132087	0.86952	0.776953	0.0857771	0.130806	1.26593	0.773809	0.844171		0.00787023	0.844171		0.932491	0.709771	0.53847	0.89648	0.108533	0.898687	0.966116		3.00364e-07	0.993379			0.43061	0.975482	0.959331		0.553489	0.377267	0.0255963	1.02122	0.463121				0.86952	0.992175		1.00887
B5ME19	EIF3CL	Eukaryotic translation initiation factor 3 subunit C-like protein OS=Homo sapiens OX=9606 GN=EIF3CL PE=1 SV=1	1.02885	1.01881	0.996364	1.01679	0.993773	1.00153	1.00126	0.986022	0.98953	0.988649	0.994794	0.97878	1.3294	1.01202	0.98065		0.934069	0.98065			0.987962			0.99257	1.00979			0.718599				0.993807					0.98622	0.996623		1.002				0.98953			1.03139
P60228	EIF3E	Eukaryotic translation initiation factor 3 subunit E OS=Homo sapiens OX=9606 GN=EIF3E PE=1 SV=1	1.56785	1.02187	1.01159	1.01627	0.983617	1.00193	0.998535	0.991314					1.10181	0.992417						0.995713		0.971556	0.969862			1.02699			1.01226				1.01708	0.980144		1.00581			1.00385						0.999111
O00303	EIF3F	Eukaryotic translation initiation factor 3 subunit F OS=Homo sapiens OX=9606 GN=EIF3F PE=1 SV=1	1.13269	0.816972	0.773186	0.997113	0.72746	1.00299	0.806481	0.769462	1.00092	0.923569	1.00683	0.995644	1.41574	1.02718	0.99711		0.73548	0.99711		0.888666	0.842782	0.519758	0.865616	0.991745	1.01695	0.964605		0.556297	1.00435			0.993424	0.915341	0.683438		0.604224	0.996224	1.03072	1.00806	0.814939				1.00092	1.01206		1.00477
O15372	EIF3H	Eukaryotic translation initiation factor 3 subunit H OS=Homo sapiens OX=9606 GN=EIF3H PE=1 SV=1	1.15572	0.997015	0.961544	1.01593	0.972261	1.01837	0.997393	0.98568	1.00249	0.978752	0.995571	1.00331	1.11168	1.00632	0.949416		1.02085	0.949416		0.994526	0.131806	0.9677	0.97281	0.997073	0.901465	0.894525		1.00038	1.01069			0.547564	1.00704	0.853591		1.0299	0.992706	0.992823	0.232446	0.901203				1.00249	0.993403		0.906671
Q13347	EIF3I	Eukaryotic translation initiation factor 3 subunit I OS=Homo sapiens OX=9606 GN=EIF3I PE=1 SV=1	4.9482	0.0666497	0.131412	0.162738	0.0769085	1.00404	0.0777652	0.131326	0.969404	0.395153	0.243832	0.71912	0.948182	0.996675	0.487536		0.278764	0.487536			0.225657			0.305694	0.946351			3.90997e-05				0.941891					0.628519	0.237557		0.877257				0.969404			0.970834
Q9UBQ5	EIF3K	Eukaryotic translation initiation factor 3 subunit K OS=Homo sapiens OX=9606 GN=EIF3K PE=1 SV=1	1.13315	0.991293	0.969952	1.01548	0.973093	1.01436	0.999715	0.996493			1.01003	0.993427	1.15624	1.03745		0.979096			0.993151	0.992907		0.987766	0.962701			1.02469	0.979376		1.01351	0.989256	1.01797		0.992085	1.01493	1.02734	1.00687			1.02241		1.02506	0.994987	1.0073		1.0438	1.00179
Q7L2H7	EIF3M	Eukaryotic translation initiation factor 3 subunit M OS=Homo sapiens OX=9606 GN=EIF3M PE=1 SV=1	1.10454	1.01418	0.997073	0.957051	1.00847	1.01213	0.997526	0.995142	1.01599	0.79232	0.837277	0.748133	1.24533	0.974289	1.02183		0.993199	1.02183			1.02261			0.991392	1.02783			0.995987				1.00053					0.930542	0.999055		1.00539				1.01599			1.1154
Q14240	EIF4A2	Eukaryotic initiation factor 4A-II OS=Homo sapiens OX=9606 GN=EIF4A2 PE=1 SV=2	1.8503	1.0104	1.0016	1.02353	1.01152	1.00234	1.00049	1.00398	0.983461	0.981347	0.876084	0.951119	1.18326	1.0115	0.997773	1.00813	0.993652	0.997773	1.00041	0.991942	1.00296	1.00347	0.968208	0.995269	1.02567	1.0271	1.00875	1.00104	1.00778	0.986612	0.990336	0.986974	0.999927	1.03324	0.638286	1.00579	0.998602	0.994059	0.959056	1.00548	0.79531	0.984044	0.483842	0.983461	0.985644	0.983826	1.02058
P23588	EIF4B	Eukaryotic translation initiation factor 4B OS=Homo sapiens OX=9606 GN=EIF4B PE=1 SV=2	5.39401	0.97606	0.993844	0.90527	0.986998	1.00269	1.00222	0.996056			0.965956	0.989116												0.990633	1.02634												0.988787	0.994944		1.00952
P63241	EIF5A	Eukaryotic translation initiation factor 5A-1 OS=Homo sapiens OX=9606 GN=EIF5A PE=1 SV=2	1.13741	1.01905	0.999462	0.854516	0.984352	0.766122	1.00507	0.994138	0.992138	0.998275	0.992716	0.98736	1.31404	0.969282	0.88027	1.00467	1.01903	0.88027	1.00383	0.950672	1.0046	1.00195	0.965486	0.997355	1.02217	0.963878	1.0021	1.00363	0.778144	0.981951	0.907544	0.931806	0.994353	0.778903	0.894511	1.01283	1.01691	1.0125	0.618969	1.01096	0.945958	1.0088	1.01133	0.992138	0.983929	0.984034	0.984072
P08246	ELANE	Neutrophil elastase OS=Homo sapiens OX=9606 GN=ELANE PE=1 SV=1	1.10908	0.997686	0.996588	1.00209	0.977759	0.770303	1.00494	0.989956			0.96148	1.00251	1.44041	0.757874		0.386045			0.838738	0.995782		1.00428	0.957274			0.994666	0.99904		1.01555	0.984047	0.996762		1.02334	1.02932	0.996204	1.01037			1.00118		1.01236	0.982055	0.99234		0.990299	0.996222
Q8IZ81	ELMOD2	ELMO domain-containing protein 2 OS=Homo sapiens OX=9606 GN=ELMOD2 PE=1 SV=1	1.17759	1.02164	1.00028	0.945853	1.00276	1.0184	1.00704	1.01464	1.00411	0.848195	1.01182	0.99659	1.01121	1.02572	0.093984		1.01044	0.093984		0.997201	0.966166	1.00141	0.986712	0.973998	1.0158	1.00147		0.559659	1.00823			0.790542	0.981239	1.03465		1.01815	1.01705	1.00309	1.00029	1.01197				1.00411	0.996198		1.05892
Q9Y6C2	EMILIN1	EMILIN-1 OS=Homo sapiens OX=9606 GN=EMILIN1 PE=1 SV=3	1.25321	1.00319	0.999865		1.00537		1.01457	1.0118			1.00965	1.00268				1.00462			1.00542								1.00453			0.985761	1.01723				1.02068						0.998796	0.979528	1.0051			0.998762
Q9BXX0	EMILIN2	EMILIN-2 OS=Homo sapiens OX=9606 GN=EMILIN2 PE=1 SV=3	2.22917	0.978692	0.964166		0.950509		0.985108	0.984495			0.992821	0.983575				0.967248			1.01928								1.00229			0.999587	0.950391				1.01754						0.946561	1.01916	1.01999			0.959249
P54851	EMP2	Epithelial membrane protein 2 OS=Homo sapiens OX=9606 GN=EMP2 PE=1 SV=1	1.77204	0.9987	1.0073	0.887553	0.995615	0.90101	1.00819	1.00694	1.00876	1.00555	1.00362	0.92192	1.13319	1.02261	1.02056		0.911471	1.02056		0.849725	0.969031	0.985432	0.985463	0.996825	0.900749	1.03078		0.560259	1.01179			1.00157	0.988435	0.968745		0.911238	1.00458	1.00265	1.00865	0.937473				1.00876	0.454898		0.890927
P54852	EMP3	Epithelial membrane protein 3 OS=Homo sapiens OX=9606 GN=EMP3 PE=1 SV=1	1.87218	0.629496	0.432071		0.571666		0.757174	0.662382			0.729751	0.986434				1.0067			1.0036								0.978406			0.991953	0.225537				0.367197						0.998729	0.869955	0.668063			0.955889
O94919	ENDOD1	Endonuclease domain-containing 1 protein OS=Homo sapiens OX=9606 GN=ENDOD1 PE=1 SV=2	1.19816	1.00152	1.00693	1.00827	1.01069	1.00303	1.01782	1.00839	0.988289	0.994028	1.0045	0.977646	1.06813	1.01127	0.998355	0.894077	0.99507	0.998355	0.993889		1.01366			0.986205	0.730242		1.00329	0.993884		0.988553	0.898671	0.996515			0.998688		1.0146	1.01525		1.00192	0.794408	0.987176	1.00984	0.988289		0.991088	0.986072
P17813	ENG	Endoglin OS=Homo sapiens OX=9606 GN=ENG PE=1 SV=2	4.63542	0.815604	0.6678	0.99487	0.689377	0.455982	0.759364	0.633587	1.0002	0.91255	0.932509	0.991251	1.53073	0.231028	0.923653	0.973534	0.998732	0.923653	1.00169	0.621415	1.00221	0.805586	0.892805	0.835972	0.740715	0.541686	0.94977	1.00183	0.976028	0.573164	0.284469	0.997672	0.482716	1.01605		0.676518	0.988596	1.03932	1.01683		0.827452	0.97963	0.997204	1.0002	0.997213	0.997941	0.981351
P06733	ENO1	Alpha-enolase OS=Homo sapiens OX=9606 GN=ENO1 PE=1 SV=2	4.73118	0.996004	0.989609	1.00777	0.937264	0.996936	0.980939	0.983546	0.962586	0.981831	0.995261	0.986049	1.02706	1.00189	0.980396	0.990167	0.789815	0.980396	1.03551	0.997628	0.985715	0.989218	0.979064	0.987206	0.968371	1.02609	0.969589	0.999847	1.01771	0.981897	1.01493	0.997773	0.987442	1.01859	0.970845	1.00713	1.01628	1.04039	0.929237	0.579362	0.969221	1.0106	1.01076	0.962586	0.988024	0.952087	1.16302
P11171	EPB41	Protein 4.1 OS=Homo sapiens OX=9606 GN=EPB41 PE=1 SV=4	1.06624	0.994192	0.970291	0.426594	0.983858	0.998429	1.00806	0.995412	1.00188	0.990184	1.01084	0.975678	0.899899	0.998227	1.00041	1.0099	0.912882	1.00041	0.994145	0.00440375	1.00022	1.00793	0.879977	0.933877	0.10773	1.03133	0.578893	0.996152	0.998254	0.994608	1.0243	0.994059	1.0137	1.01978	1.0082	0.936803	0.946974	0.986542	1.00049	1.0079	1.02183	0.99535	1.04782	1.00188	0.996795	0.896855	1.00684
O43491	EPB41L2	Band 4.1-like protein 2 OS=Homo sapiens OX=9606 GN=EPB41L2 PE=1 SV=1	2.1214	1.01793	1.003	1.03164	0.997316	1.00425	1.00553	1.00722	0.984534	0.87215	0.960396	0.991125	1.45954	0.965587	0.99929	0.986238	0.992034	0.99929	1.01661	1.00545	0.689114	1.00305	0.960858	0.983414	0.944042	1.01052	0.916937	1.00107	1.01164	0.985114	1.03251	0.993658	0.994655	1.0174	0.891656	1.01026	0.990515	0.994421	0.99969	0.967992	1.01208	0.981844	1.01054	0.984534	0.985917	0.961622	0.965838
Q9Y2J2	EPB41L3	Band 4.1-like protein 3 OS=Homo sapiens OX=9606 GN=EPB41L3 PE=1 SV=2	4.09244	0.565211	0.65553	0.801705	0.48339	1.02742	0.432952	0.457906	0.998765	0.0619765	0.741812	0.996597	1.20955	1.0275	0.996031		0.456257	0.996031			0.358854			0.724305	0.495388			0.939605				0.726863					0.886975	0.924785		0.542515				0.998765			1.00538
P16452	EPB42	Protein 4.2 OS=Homo sapiens OX=9606 GN=EPB42 PE=1 SV=3	1.01983	1.0014	0.967715	0.489962	0.999648	1.00377	1.00245	0.996295	0.999346	0.995895	1.00912	0.978103	1.01224	1.00132	0.950332	1.00062	0.942872	0.950332	0.885822	0.00413534	1.00804	0.885598	0.836496	0.985334	0.293053	1.00066	0.408687	0.997198	1.00385	0.762395	1.01222	0.987475	0.998993	1.01523	1.0131	1.01342	0.956357	1.04437	1.02409	1.00149	0.958163	0.98252	1.02016	0.999346	0.991426	1.00457	0.984372
P16422	EPCAM	Epithelial cell adhesion molecule OS=Homo sapiens OX=9606 GN=EPCAM PE=1 SV=2	1.02916	1.00875	1.00633	1.02314	1.00605	1.02906	0.992395	1.00274			0.935866	0.873945	1.19304	1.01795		0.892699			0.981448	0.995889		0.972736	0.967548			1.02902	1.00926		1.00838	0.997398	0.998877		0.994498	1.01267	1.02348	1.02726			1.01087		1.03117	0.977595	0.980686		0.988906	0.998784
P07099	EPHX1	Epoxide hydrolase 1 OS=Homo sapiens OX=9606 GN=EPHX1 PE=1 SV=1	1.51831	0.977945	0.98003	0.391169	0.973269	0.999582	1.00607	0.995474	0.986963	0.998691	0.649147	0.957828	1.39913	1.01496	1.00968	1.0096	1.00531	1.00968	0.980171	0.993922	1.00936	0.906477	0.873226	0.678791	0.542848	1.026	1.00448	0.635702	1.01527	0.944974	1.02493	0.986236	0.999507	1.03121	1.00116	0.874122	0.633258	0.888813	1.01601	0.842944	1.0054	0.976615	1.00221	0.986963	1.00194	1.00414	1.00968
P58107	EPPK1	Epiplakin OS=Homo sapiens OX=9606 GN=EPPK1 PE=1 SV=3	1.96041	0.807945	0.768206	1.02151	0.693206	1.00532	0.819068	0.782531					1.29953	0.998093						0.999005		0.940697	0.901579			0.835449			1.01692				0.971397	1.0182		0.628653			1.01737						1.03536
P07814	EPRS1	Bifunctional glutamate/proline--tRNA ligase OS=Homo sapiens OX=9606 GN=EPRS1 PE=1 SV=5	2.38655	1.0002	1.00917	0.997384	1.00251	1.01632	1.00562	1.00287	0.989659	0.992784	1.01245	0.929715	1.24211	1.01012	0.73599		0.935748	0.73599		1.00072	0.989092	1.00394	0.994462	0.986688	1.0334	0.708635		0.838315	0.978768			0.970605	0.931067	0.921009		0.926884	1.00967	1.03274	0.692874	0.993799				0.989659	0.991873		0.998424
Q12929	EPS8	Epidermal growth factor receptor kinase substrate 8 OS=Homo sapiens OX=9606 GN=EPS8 PE=1 SV=1	1.70411	0.973597	0.945227	0.803266	0.978923	1.01711	0.977618	0.96038	0.977256	0.995697	1.00884	0.979989	1.17622	1.01301	0.978787	1.00992	1.00019	0.978787	1.01484		1.02392			0.938442	0.97244		0.979189	0.930764		0.996186	1.01545	0.991816			1.01725		0.946074	0.984535		1.00435	1.00009	1.00604	1.02317	0.977256		0.999205	0.984336
Q8TE68	EPS8L1	Epidermal growth factor receptor kinase substrate 8-like protein 1 OS=Homo sapiens OX=9606 GN=EPS8L1 PE=1 SV=3	3.12503	0.494215	0.429996	1.02566	0.339317	0.401667	0.473094	0.424929	0.872125	0.985927	0.189457	0.00266635	1.59306	0.976269	0.981387	0.372725	0.355706	0.981387	1.03082	0.996651	0.155011	1.00791	0.994623	0.67349	0.874345	0.706501	1.00187	0.170075	0.632282	0.986069	0.0463197	0.626017	0.992025	0.658587	0.130202	1.00645	1.01355	1.00741	0.218921	0.471658	0.64032	1.00626	8.76417e-06	0.872125	0.689754	0.431526	0.121768
Q9H6S3	EPS8L2	Epidermal growth factor receptor kinase substrate 8-like protein 2 OS=Homo sapiens OX=9606 GN=EPS8L2 PE=1 SV=2	5.49087	0.797245	0.812679	0.990552	0.605834	0.349713	0.620595	0.663025	0.978751	0.993541	0.458544	0.0349499	1.2256	0.312977	0.219596	0.514139	0.809941	0.219596	0.990304		1.00999			1.00071	0.74568		0.984511	0.633824		0.987821	0.414407	0.59697			0.279157		1.00898	1.03652		0.87918	0.806981	0.991617	0.0011966	0.978751		0.653015	1.11688
Q9NZ08	ERAP1	Endoplasmic reticulum aminopeptidase 1 OS=Homo sapiens OX=9606 GN=ERAP1 PE=1 SV=3	1.11246	0.999639	0.958604	0.946472	0.846255	0.457546	0.906057	0.889827					1.53159	0.393375						0.90502		0.941038	0.964408			1.02177			1.01116				0.989007	1.01785		0.768894			0.874906						0.995375
Q96RT1	ERBIN	Erbin OS=Homo sapiens OX=9606 GN=ERBIN PE=1 SV=2	1.05044	0.915382	0.875676	1.01834	0.798288	0.817259	0.881428	0.843182					1.16161	0.796749						0.992207		1.00945	0.9709			0.975274			1.01849				0.978626	0.976445		1.0104			0.879508						0.98918
Q969X5	ERGIC1	Endoplasmic reticulum-Golgi intermediate compartment protein 1 OS=Homo sapiens OX=9606 GN=ERGIC1 PE=1 SV=1	1.71836	0.979983	0.968386	0.801672	0.971705	1.01579	0.993527	0.981178	1.00051	0.697631	0.777225	0.954603	1.53891	1.01117	1.01571	0.913832	0.990182	1.01571	0.98915	0.904233	1.01882	0.983147	0.969347	0.982213	0.944126	0.997903	1.01951	1.00058	1.00103	0.989858	0.831992	0.998503	1.01335	1.02333	0.480412	1.01242	0.90251	0.984048	1.0023	1.00346	0.445326	1.01512	1.02525	1.00051	1.02391	0.987542	1.16865
Q9Y282	ERGIC3	Endoplasmic reticulum-Golgi intermediate compartment protein 3 OS=Homo sapiens OX=9606 GN=ERGIC3 PE=1 SV=1	2.00032	0.915244	0.956068	0.948436	0.881834	1.00278	0.933611	0.966304	0.983828	1.01942	0.758488	0.865701	1.44203	1.01138	0.999011		0.914092	0.999011			0.916584			0.81191	0.94192			0.994571				0.990265					0.89881	0.984404		1.01038				0.983828			0.998922
Q5RHP9	ERICH3	Glutamate-rich protein 3 OS=Homo sapiens OX=9606 GN=ERICH3 PE=1 SV=1	2.23519	0.726508	0.696917	0.910155	0.690174	1.02228	0.772508	0.771169					1.56271	1.01672						0.908193		0.94235	0.957297			1.01663			1.00612				0.883712	0.967572		0.662888			0.941335						1.01035
O75477	ERLIN1	Erlin-1 OS=Homo sapiens OX=9606 GN=ERLIN1 PE=1 SV=2	1.80338	0.999776	1.00228	1.034	0.978103	0.991687	0.98465	0.984369	0.97906	0.996593	0.990494	0.969906	1.04739	0.999031	0.989087	0.997314	1.01325	0.989087	0.913237		1.00656			1.00154	1.02964		0.950032	1.00092		0.985438	0.939484	0.991771			1.03022		0.982963	1.00139		0.888285	1.00241	1.01761	1.01026	0.97906		0.986841	0.979721
O94905	ERLIN2	Erlin-2 OS=Homo sapiens OX=9606 GN=ERLIN2 PE=1 SV=1	2.24809	1.00431	1.00898	1.01727	0.985633	1.01568	1.00417	0.993518	0.982085	1.01726	1.01243	0.992298	1.12006	1.01742	1.01954	0.987789	1.00838	1.01954	1.01634	1.00253	1.01594	1.00277	0.95356	0.991898	0.940847	1.01111	0.994099	0.934832	0.99864	0.98637	1.02795	0.999449	1.02029	1.00726	1.01529	0.980821	0.985163	0.999687	1.02492	1.00475	1.01	0.977315	1.02273	0.982085	0.991353	0.989228	1.15569
Q96PL5	ERMAP	Erythroid membrane-associated protein OS=Homo sapiens OX=9606 GN=ERMAP PE=1 SV=1	1.35163	1.02312	0.996569	1.00391	1.01083	1.01269	1.00302	0.993344	1.00601	0.851128	1.01215	0.965731	1.21148	1.00372	0.574503		0.811278	0.574503			1.0173			0.995918	0.878157			0.998195				1.00012					0.999653	1.0013		0.79587				1.00601			1.04
Q7Z2K6	ERMP1	Endoplasmic reticulum metallopeptidase 1 OS=Homo sapiens OX=9606 GN=ERMP1 PE=1 SV=2	1.02909	1.00687	1.00167	1.01539	0.985721	1.01038	1.00219	0.980965	0.986616	1.00426	0.994579	0.993046	1.03645	1.00334	0.993807		1.01701	0.993807			0.997509			1.00323	1.0252			1.00118				0.874643					1.00542	1.00516		0.941357				0.986616			1.02294
P30040	ERP29	Endoplasmic reticulum resident protein 29 OS=Homo sapiens OX=9606 GN=ERP29 PE=1 SV=4	1.28715	1.02298	1.00124	1.02827	0.999138	1.02044	1.01246	1.01585	0.969878	1.00962	0.997416	0.980959	1.10315	1.02661	1.00497	0.993196	1.01599	1.00497	0.97369	0.997631	1.01557	1.00784	0.972921	0.879385	0.817588	1.00192	1.00243	0.998735	0.995818	0.950317	1.01093	0.982384	1.02149	1.00572	0.997716	1.01156	1.00203	1.00651	1.00363	0.91019	0.997427	0.973429	1.00163	0.969878	0.989841	1.0024	1.00819
Q9BS26	ERP44	Endoplasmic reticulum resident protein 44 OS=Homo sapiens OX=9606 GN=ERP44 PE=1 SV=1	1.01406	1.0094	1.00141	1.02144	0.976072	1.02229	0.994941	0.991033	1.00407	0.99717	1.00175	0.979621	1.04712	1.02482	0.981669	0.982838	0.997464	0.981669	1.00756	0.995456	0.98548	1.00788	0.961789	0.862934	0.976717	1.02274	0.990476	0.938273	1.0099	0.980313	1.03023	0.991923	1.01991	1.02904	1.00607	0.912812	0.938218	1.00837	1.00107	0.998537	0.996744	0.936967	1.01469	1.00407	1.02165	0.995917	0.998839
P10768	ESD	S-formylglutathione hydrolase OS=Homo sapiens OX=9606 GN=ESD PE=1 SV=2	2.78168	1.02036	0.995755	1.01151	0.984773	1.01081	1.00566	0.981632	0.983574	0.928753	1.00345	0.992137	1.21108	0.993809	1.00522		0.997887	1.00522		1.00011	1.01325	0.97127	1.00417	0.998524	1.0165	0.832356		0.999145	0.900409			1.00012	0.999227	0.867157		1.00315	0.995315	1.0002	0.917419	1.00262				0.983574	0.990376		1.00759
Q9BSJ8	ESYT1	Extended synaptotagmin-1 OS=Homo sapiens OX=9606 GN=ESYT1 PE=1 SV=1	1.01012	1.01934	0.997162	1.02686	0.995989	1.01245	0.997877	0.995286	0.996345	0.788714	0.991987	0.978396	1.07931	1.01829	0.998637	0.872149	1.00695	0.998637	0.989732	0.996058	1.01126	1.0009	0.972081	0.99683	1.03455	0.962094	1.01276	1.00368	0.928925	0.946061	0.902179	0.999071	0.977142	1.0166	0.989559	0.89632	0.958519	0.994591	1.01031	1.0083	0.803859	0.992784	0.858702	0.996345	1.02532	0.997797	1.10706
A0FGR8-2	ESYT2	Isoform 2 of Extended synaptotagmin-2 OS=Homo sapiens OX=9606 GN=ESYT2	1.16686	0.327328	0.230305	0.0313986	0.408034	0.596925	0.473023	0.397232	0.865402	1.00847	0.308774	0.962698	0.752384	1.01754	0.774885	0.987479	0.72231	0.774885	0.993587		0.137102			0.00124614	0.0929592		0.0648059	0.229013		0.989608	0.967149	0.876449			1.02579		0.196183	0.00919297		1.00887	0	0.00755837	1.00558	0.865402		0.932289	1.00838
P13804	ETFA	Electron transfer flavoprotein subunit alpha, mitochondrial OS=Homo sapiens OX=9606 GN=ETFA PE=1 SV=1	1.17877	0.730348	0.650579	0.640378	0.692575	1.02248	0.757592	0.693421	0.984762	0.862399	0.833859	0.985227	1.58923	1.01287	0.618731		0.952014	0.618731			0.656175			0.920009	0.857037			0.807661				0.752845					0.926836	0.978381		0.966355				0.984762			1.00824
O60645	EXOC3	Exocyst complex component 3 OS=Homo sapiens OX=9606 GN=EXOC3 PE=1 SV=3	0	0.606422	8.03844e-10	0.139052	0.748869	0.505339	0.85113	1.67222e-06					0.125772	0.448844						0.0114213		1.00389	0.964189			1.02089			1.00615				0.0362362	0.94469		0.250419			1.0216						3.55191e-06
Q06265	EXOSC9	Exosome complex component RRP45 OS=Homo sapiens OX=9606 GN=EXOSC9 PE=1 SV=3	1.40652	0.998915	0.998178	0.438229	0.998187	0.734184	0.992921	0.999446	0.380218	0.214502	0.552398	0.137419	1.15562	1.03519	0.624509		1.0061	0.624509			1.00548			0.858704	0.481137			0.0936446				0.678608					0.746345	0.974653		0.997819				0.380218			0.887138
P15311	EZR	Ezrin OS=Homo sapiens OX=9606 GN=EZR PE=1 SV=4	2.04782	0.0142396	0.00168073	0.945753	0.00369593	0.00476511	0.00968401	0.00170564	0.14932	0.683188	1.00915	0.381598	0.00821589	1.00014	1.00234	0.00016505	2.9537e-06	1.00234	0.199347	0.0499842	1.92731e-06	0.547384	0.829614	0.760611	0.338448	0.0161478	0.717036	0.0328552	0.046449	0.787421	0.000439228	0.00213021	0.471239	0.00216234	2.54038e-05	1.00163	0.990296	1.00233	0.0045645	6.58426e-05	5.50268e-07	0.508194	1.01668	0.14932	0.0284468	0.643608	0.00691
P00742	F10	Coagulation factor X OS=Homo sapiens OX=9606 GN=F10 PE=1 SV=2	1.90801	1.007	0.999841	0.563325	0.999393	0.773386	0.998945	0.99827	0.990575	1.00139	0.775171	0.6678	1.30062	1.0037	0.884034	0.985829	0.0565561	0.884034	0.999036	0.965163	0.99883	0.99918	0.96763	0.845028	1.03759	1.01404	1.00835	1.00876	1.01277	0.654099	0.99472	0.87622	0.9934	0.852614	1.00217	0.885453	0.778256	1.02349	1.02666	0.995961	0.758122	0.983064	1.02494	0.990575	0.998747	0.792083	1.01028
P03951	F11	Coagulation factor XI OS=Homo sapiens OX=9606 GN=F11 PE=1 SV=1	1.14123	1.01119	1.01404		0.987494		0.996636	0.991705			0.993466	0.98796				0.987278			0.993953								0.991189			0.956984	1.02958				0.997546						0.966564	0.979697	1.01491			0.648125
Q9Y624	F11R	Junctional adhesion molecule A OS=Homo sapiens OX=9606 GN=F11R PE=1 SV=1	1.00342	1.00299	0.999555	1.02586	0.985022	1.01576	1.0057	0.990319	0.995951	0.855008	0.94621	0.992578	1.23862	1.02378	1.01409	0.948687	0.997715	1.01409	1.00093	0.946547	1.00445	1.00156	0.953414	1.00039	0.91587	1.01431	0.955814	1.00182	0.993371	0.797361	1.04207	1.00204	0.995926	0.997225	1.0196	0.939337	1.00205	1.00298	1.00787	1.01588	1.00716	0.990403	0.965733	0.995951	0.999437	0.889841	0.997586
P00748	F12	Coagulation factor XII OS=Homo sapiens OX=9606 GN=F12 PE=1 SV=3	1.82575	0.802233	0.676603	0.233808	0.783807	0.99602	0.852803	0.776428	0.979217	0.229235	0.346056	0.669836	1.36365	1.00149	0.807967	0.819215	0.998551	0.807967	0.817271	0.25023	1.00172	0.550606	0.818984	0.88346	0.70198	0.969058	0.853605	0.997671	0.382463	1.01535	0.991493	0.860975	0.647134	1.02265	1.02323	0.139425	0.658493	0.982832	0.753117	0.603783	1.00594	0.787567	0.660795	0.979217	0.990148	0.843609	0.713058
P00488	F13A1	Coagulation factor XIII A chain OS=Homo sapiens OX=9606 GN=F13A1 PE=1 SV=5	1.7477	1.00887	1.00295	0.707311	1.00518	0.99782	0.992727	0.997858	1.00093	1.00311	0.994706	0.999197	1.52639	0.991528	0.362831	0.976625	1.01311	0.362831	0.97891	0.931485	0.98915	0.973061	0.966113	0.996971	1.00056	1.02521	1.00729	0.9999	1.00883	0.999496	1.01112	1.00414	1.02683	1.02264	1.00427	1.01058	1.00006	1.01236	0.994603	0.994404	1.00139	0.974265	1.0234	1.00093	0.992727	0.998021	0.969087
P00734	F2	Prothrombin OS=Homo sapiens OX=9606 GN=F2 PE=1 SV=2	2.16417	1.02142	1.0009	1.02735	0.997062	1.01853	1.0044	1.01288	0.959525	0.999321	1.01287	0.99969	1.13697	1.01546	0.998606	1.00881	0.192119	0.998606	1.01573	0.94407	0.534143	0.995724	1.00123	1.0034	1.00097	1.00506	0.970897	0.998651	1.01305	0.957122	0.961522	0.998668	0.96648	0.731082	1.01955	0.830009	0.999847	1.03258	0.900054	0.928384	0.68904	0.979868	1.00952	0.959525	0.906811	0.875612	1.17573
P12259	F5	Coagulation factor V OS=Homo sapiens OX=9606 GN=F5 PE=1 SV=4	2.25169	1.00338	0.999617	1.00828	0.999897	1.01925	0.994401	1.00256	0.980227	0.98558	0.988688	0.979921	1.01583	1.01342	1.02031	1.00973	0.995183	1.02031	0.970122	0.993891	1.00033	0.988952	0.966672	0.991619	0.890717	0.999348	0.981661	0.99767	0.996043	0.98475	1.00006	1.00282	0.996824	1.01908	0.996474	1.00306	0.996056	0.997319	1.02371	0.998767	1.03728	0.988562	1.01889	0.980227	1.00328	1.00233	1.0064
P00451-2	F8	Isoform 2 of Coagulation factor VIII OS=Homo sapiens OX=9606 GN=F8	1.14666	0.775401	0.664165	1.00768	0.667021	0.766635	0.75841	0.675833			1.01108	1.00936	1.04801	0.702107		0.949523			0.975712	1.00684		0.991192	0.963915			0.319633	1.01922		0.265485	0.988058	0.973092		0.602765	0.174558	0.816861	0.875881			0.394586		0.87244	0.991772	1.00278		0.325485	0.995246
P00740	F9	Coagulation factor IX OS=Homo sapiens OX=9606 GN=F9 PE=1 SV=2	1.94393	1.00703	1.00889	0.825864	1.00129	0.987932	0.993997	1.00404	0.986919	1.00083	0.997585	0.981251	1.0744	1.01384	0.998702	1.01315	0.474521	0.998702	0.990892	0.944649	0.973881	0.984602	0.965389	0.926417	1.02818	0.996842	1.00894	0.915826	1.00625	0.345628	1.0112	0.939814	0.882375	1.01443	1.01088	0.80803	0.948287	0.994981	0.913715	1.01025	0.0589748	0.982616	1.00032	0.986919	0.995339	0.98282	1.02648
O00519	FAAH	Fatty-acid amide hydrolase 1 OS=Homo sapiens OX=9606 GN=FAAH PE=1 SV=2	1.58516	0.890783	0.865544		0.849979		0.978239	0.964961			0.963999	1.00683				0.998082			1.0057								1.00551			0.919505	0.871633				1.02069						0.946856	0.997098	1.03971			0.793087
P15090	FABP4	Fatty acid-binding protein, adipocyte OS=Homo sapiens OX=9606 GN=FABP4 PE=1 SV=3	1.27634	1.00339	1.00262		0.975361		1.00607	0.985928			0.993245	0.993601				1.01454			0.979925								1.01308			0.987086	1.02008				0.867499						1.01098	1.01177	1.01431			0.954827
Q01469	FABP5	Fatty acid-binding protein 5 OS=Homo sapiens OX=9606 GN=FABP5 PE=1 SV=3	4.76671	0.513458	0.471291	0.996414	0.29506	0.215653	0.463621	0.432507	0.034228	0.793222	1.02141	0.968011	1.45308	0.799179	0.924798	0.947546	0.292145	0.924798	1.00062	0.897804	0.0569352	0.949517	0.900412	0.762801	0.902368	0.686935	0.983047	0.139232	0.536341	0.573823	0.0582845	0.096527	0.654941	0.145759	0.698455	1.01076	0.993749	0.996775	0.349082	0.0455101	0.294755	0.998545	1.04686	0.034228	0.655417	0.878972	0.78559
Q96A26	FAM162A	Protein FAM162A OS=Homo sapiens OX=9606 GN=FAM162A PE=1 SV=2	2.13497	0.975466	0.96463	1.03205	0.931744	1.01283	0.982431	0.982243					1.21427	1.02818						0.989547		1.01145	0.991558			1.03176			1.00901				0.977801	1.00647		0.891596			1.00661						1.0216
Q8IYM0	FAM186B	Protein FAM186B OS=Homo sapiens OX=9606 GN=FAM186B PE=1 SV=2	3.60498	0.515612	0.302138	1.0166	0.349536	0.686992	0.472428	0.328898					1.10991	0.621632						0.99756		0.895335	0.913438			0.227529			0.843878				0.991978	0.920279		0.503301			0.701368						1.03759
Q92520	FAM3C	Protein FAM3C OS=Homo sapiens OX=9606 GN=FAM3C PE=1 SV=1	1.12922	0.990975	0.965378	1.00423	0.955843	1.01894	1.00081	0.982062	0.986728	0.987465	0.772793	1.00238	1.152	0.98353	1.00054	0.96733	0.936491	1.00054	0.984524	0.990128	1.01623	0.999096	0.960944	0.79475	1.01547	1.026	0.724589	0.893162	0.924627	0.983704	0.901508	0.942887	0.908193	1.01446	0.969932	0.99617	0.94431	1.00195	0.907227	1.00327	1.02882	0.368181	1.0246	0.986728	1.02407	0.99916	1.04139
Q8NCA5	FAM98A	Protein FAM98A OS=Homo sapiens OX=9606 GN=FAM98A PE=1 SV=2	1.00524	1.01076	1.0008	0.996248	1.00638	1.017	1.00834	1.0156	0.996511	0.982085	0.962077	0.939839	1.32722	0.983901	1.00422		0.999788	1.00422			0.982814			1.00274	1.02674			0.994853				1.00016					0.990046	1.03967		1.00261				0.996511			1.08953
Q12884	FAP	Prolyl endopeptidase FAP OS=Homo sapiens OX=9606 GN=FAP PE=1 SV=5	2.31536	1.0008	0.997251	1.01757	1.00446	1.00279	1.00597	1.01043			0.997207	0.996342	1.09035	1.00231		0.997986			0.993864	0.993192		1.00154	0.970468			1.0244	1.009		0.999363	0.985569	0.911336		0.989221	0.815153	1.02057	0.957259			0.998024		1.0221	0.975792	1.00918		1.01875	0.983378
P25445	FAS	Tumor necrosis factor receptor superfamily member 6 OS=Homo sapiens OX=9606 GN=FAS PE=1 SV=1	2.31791	1.01984	0.994847	0.936125	0.998778	0.670306	1.00753	0.98625					1.51726	0.632527						0.906649		0.991291	0.965947			0.997882			0.69788				1.0141	1.01824		1.01366			0.721417						1.0345
P49327	FASN	Fatty acid synthase OS=Homo sapiens OX=9606 GN=FASN PE=1 SV=3	1.74979	0.890747	0.884032	0.751853	0.880137	1.02195	0.896298	0.899449	0.976017	0.294602	0.66718	0.961525	1.10147	0.883225	0.872305	0.804374	0.991795	0.872305	0.998324		1.01719			0.984615	1.03007		1.01112	0.996746		0.981484	0.5812	0.998667			0.706025		0.901381	0.991714		1.0121	0.476868	0.981751	0.917983	0.976017		0.999027	1.12841
Q6V0I7	FAT4	Protocadherin Fat 4 OS=Homo sapiens OX=9606 GN=FAT4 PE=1 SV=2	1.47437	1.01992	0.998054	0.995662	0.978422	0.800815	0.977361	0.962123	0.980346	0.857361	1.00233	0.985024	1.19337	1.02553	0.241068		0.956591	0.241068			1.01576			0.985527	1.02992			1.00425				0.995064					1.00449	1.0297		1.00941				0.980346			1.00656
P23142	FBLN1	Fibulin-1 OS=Homo sapiens OX=9606 GN=FBLN1 PE=1 SV=4	1.14217	1.02059	0.997598	0.654388	1.00759	0.997536	1.01785	1.01355	0.963301	0.767129	0.975634	1.00509	1.41417	1.02077	0.841353	1.00581	0.860552	0.841353	1.00658	0.610636	1.00975	1.00784	0.954013	0.996167	0.877054	1.00553	0.916844	0.997902	0.854945	0.90577	1.03089	0.688808	1.00364	0.456995	1.0086	0.936523	0.963988	1.00868	1.0208	0.490848	0.956259	1.02118	1.01346	0.963301	1.01136	0.992726	1.11531
P35555	FBN1	Fibrillin-1 OS=Homo sapiens OX=9606 GN=FBN1 PE=1 SV=4	1.12308	0.775343	0.716237	0.749227	0.708714	1.00311	0.756721	0.690856	0.984233	0.772004	0.959197	0.98831	1.43539	0.994128	0.977208	0.472514	0.972309	0.977208	0.19269		0.946715			0.983137	0.458756		0.544137	0.9974		0.939497	0.965628	0.999149			0.0727862		0.899565	0.996342		0.849082	0.796489	0.984249	1.00258	0.984233		1.00363	1.00036
Q9Y3I1	FBXO7	F-box only protein 7 OS=Homo sapiens OX=9606 GN=FBXO7 PE=1 SV=1	4.83656	1.00687	1.00095	1.00561	1.00514	1.0064	1.00162	0.998888	0.992049	0.789238	1.00842	0.988208	1.40631	1.0174	0.993714		0.998029	0.993714		1.0067	0.881273	0.990352	0.896278	0.998317	1.01369	1.00347		1.00285	1.01697			0.998886	0.998654	1.02345		1.00359	1.00719	0.991402	1.00094	1.00833				0.992049	1.01681		1.15854
P30273	FCER1G	High affinity immunoglobulin epsilon receptor subunit gamma OS=Homo sapiens OX=9606 GN=FCER1G PE=1 SV=1	4.71061	0.129852	0.130155	1.03192	0.0639859	0.316972	0.127693	0.144173	0.991516	0.0192587	0.533027	0.974666	1.2876	0.633524	0.793135	0.0318558	0.259428	0.793135	0.558557	0.994072	0.0193203	0.522782	0.901197	0.88102	0.761747	0.0131578	0.972812	0.652097	0.205001	0.986695	0.00181812	0.977013	0.00202694	0.0698578	0.000274059	0.321527	0.985486	1.00778	0.260671	0.876782	0.963068	0.217732	0.032307	0.991516	0.985	1.00719	0.997538
Q9Y6R7	FCGBP	IgGFc-binding protein OS=Homo sapiens OX=9606 GN=FCGBP PE=1 SV=3	2.45136	1.00337	1.0008	1.00483	0.976188	0.917948	0.998247	0.991222	0.966054	0.996728	1.00879	0.979455	1.11963	1.01841	0.999235	1.02182	0.0374384	0.999235	1.02908	1.00355	1.01449	0.991302	0.966179	0.995315	1.00405	0.998198	0.972842	0.558237	1.1645e-08	0.775275	0.872819	2.78779e-06	0.00823958	3.60293e-05	1.01534	0.950193	1.00234	1.00533	0.0412831	0.114751	0.932633	0.996076	0.564747	0.966054	0.98311	0.158696	1.00765
P31994-2	FCGR2B	Isoform IIB2 of Low affinity immunoglobulin gamma Fc region receptor II-b OS=Homo sapiens OX=9606 GN=FCGR2B	3.79909	1.01204	0.987325	1.01428	1.00033	1.01325	1.00287	0.963832	0.979304	0.8317	1.01363	0.979607	1.11699	1.00574	0.999527		0.996058	0.999527		0.9912	1.00842	0.977194	0.983555	0.938352	0.695314	0.996965		1.00046	1.00618			0.492153	0.988459	1.00025		1.01204	1.01675	0.998698	1.01481	1.01203				0.979304	0.996629		1.0031
P08637	FCGR3A	Low affinity immunoglobulin gamma Fc region receptor III-A OS=Homo sapiens OX=9606 GN=FCGR3A PE=1 SV=2	1.62113	0.653235	0.603787	1.00402	0.606636	0.760053	0.66648	0.635338	0.819532	0.993853	1.01296	0.978893	1.45396	0.968513	0.884354	0.801796	0.206934	0.884354	0.206284	0.997248	0.276418	0.721209	0.977848	0.99623	0.244503	0.715022	0.990045	0.837445	0.555536	0.984789	0.996976	0.464471	0.82072	0.187643	0.113732	1.00212	0.985914	0.999762	0.539345	0.410847	0.851482	0.793714	0.979918	0.819532	1.01111	0.987787	1.00126
P55899	FCGRT	IgG receptor FcRn large subunit p51 OS=Homo sapiens OX=9606 GN=FCGRT PE=1 SV=1	1.20358	1.01478	1.01455	1.00709	0.993382	1.00607	1.00794	1.00716	0.99792	0.979046	1.01228	0.989915	1.35362	1.00743	1.0004	0.996614	1.00894	1.0004	1.00083	0.995915	0.715855	0.988789	0.992974	0.877385	0.721338	1.02682	0.999099	0.999951	1.01148	1.01242	1.02978	0.993256	1.00211	1.01674	1.02041	1.01217	0.974294	1.00817	0.950009	1.01012	1.00741	0.980117	1.00543	0.99792	0.954693	1.00643	0.960626
O00602	FCN1	Ficolin-1 OS=Homo sapiens OX=9606 GN=FCN1 PE=1 SV=2	1.31945	1.01493	0.996516	1.00347	0.989865	1.00167	1.01826	1.01095	1.00723	0.985771	0.989865	0.994284	1.11562	1.00912	0.795089	0.987323	0.992292	0.795089	0.937455	0.99738	0.958865	0.990724	0.985746	0.976952	0.98294	1.0016	1.0039	0.999345	0.987301	1.01419	1.02827	1.00045	1.00705	1.01708	0.984136	1.0067	0.948541	1.03363	1.02004	1.00036	0.823846	0.99861	0.0600996	1.00723	1.02588	0.979448	1.03217
Q15485	FCN2	Ficolin-2 OS=Homo sapiens OX=9606 GN=FCN2 PE=1 SV=2	1.3718	1.00253	1.00036	0.672564	1.00699	0.85861	1.01399	0.997818	0.89808	0.642114	1.01349	0.987525	1.23962	1.0108	0.0390116	1.01153	0.997589	0.0390116	0.978085	0.99388	0.650133	0.990232	0.999331	0.973254	0.929735	0.648942	0.979459	0.547615	0.0809791	0.984096	0.98283	0.000190191	0.924344	0.0152121	0.632776	1.01779	1.00583	1.03461	1.29054e-05	0.175749	0.997581	0.991051	1.00328	0.89808	1.0059	0.987936	1.0459
O75636	FCN3	Ficolin-3 OS=Homo sapiens OX=9606 GN=FCN3 PE=1 SV=2	1.24263	0.866311	0.828282	0.765435	0.562656	0.227817	0.551382	0.49356	0.997427	0.091753	0.962691	0.382468	1.01021	0.456973	0.829831	0.802831	0.511166	0.829831	0.999056	1.00831	0.999667	0.990974	0.979472	1.00216	0.822553	0.19552	1.01181	0.215019	0.000400422	0.982171	0.242704	0.00260612	0.0357594	0.000284794	0.0465501	1.00019	0.888232	1.00492	0.00271206	0.0514099	0.0227877	1.0135	1.02298	0.997427	0.984183	0.956604	0.99368
P14324	FDPS	Farnesyl pyrophosphate synthase OS=Homo sapiens OX=9606 GN=FDPS PE=1 SV=4	1.31884	0.963737	0.933144		0.930924		0.973414	0.962969			0.997764	0.998339				0.649285			1.00337								1.01689			1.00512	1.00932				0.746711						1.01422	0.975779	1.00581			1.00293
Q9BSK4	FEM1A	Protein fem-1 homolog A OS=Homo sapiens OX=9606 GN=FEM1A PE=1 SV=1	1.15181	0.518005	0.407918	0.966936	0.327605	0.140748	0.444021	0.372419	0.997177	0.612965	1.00975	0.902824	1.22627	1.0252	1.02006	0.79259	0.0735722	1.02006	1.00887		0.367247			0.981347	0.93783		0.972299	0.999791		0.471909	0.000117754	0.0292793			0.102243		0.938221	0.994907		0.0177211	0.0239587	0.991016	0.512854	0.997177		1.00038	0.971853
Q86UX7	FERMT3	Fermitin family homolog 3 OS=Homo sapiens OX=9606 GN=FERMT3 PE=1 SV=1	3.09298	1.00515	0.998187	1.0268	1.00325	1.01199	1.00075	1.00554	0.99	0.988079	1.01078	0.979563	1.12701	1.00711	1.01612	1.02062	0.994376	1.01612	0.980858	0.99722	1.01693	1.0027	0.992142	1.00304	0.900949	1.01236	1.00051	0.996615	1.01018	0.981721	0.998902	0.989825	1.00724	1.02052	1.02165	1.02882	1.00481	0.996191	1.01014	1.00273	1.02833	0.991913	1.00637	0.99	0.997953	0.984336	1.00031
Q9UGM5	FETUB	Fetuin-B OS=Homo sapiens OX=9606 GN=FETUB PE=1 SV=2	1.04953	0.537785	0.414223	0.484019	0.559037	1.01553	0.701092	0.624164					0.727239	1.0207						0.117116		0.952614	0.96861			0.691627			0.971015				0.605788	0.697606		0.360846			0.925784						0.990208
P02671	FGA	Fibrinogen alpha chain OS=Homo sapiens OX=9606 GN=FGA PE=1 SV=2	1.0582	0.997461	0.998866	0.00358509	0.847103	0.0107308	0.897942	0.889253	0.111825	0.00515848	0.958348	0.657458	0.0906906	0.0277436	4.05715e-06	0.964021	0.46195	4.05715e-06	0.977525	0.00774405	0.115097	0.996903	0.98626	0.860148	0.527338	0.42386	0.976973	0.000107953	0.00254445	0.671555	0.616847	0.0293134	0.593294	0.0214914	0.382816	1.02091	0.664546	1.0105	0.266357	0.144353	0.00203188	0.975529	0.810274	0.111825	1.02119	0.86566	1.00783
P02675	FGB	Fibrinogen beta chain OS=Homo sapiens OX=9606 GN=FGB PE=1 SV=2	1.52194	0.794131	0.726718	0.360906	0.561881	0.0869348	0.66728	0.633194	1.00165	0.170009	1.02125	0.552549	1.2362	0.771984	0.769359	0.852339	0.0678588	0.769359	0.994089	0.201585	0.0153127	0.986641	0.970339	0.996066	0.70553	0.0306187	0.967911	0.820953	0.00534855	0.957447	2.30544e-07	0.000787314	0.929616	0.000433058	0.0981585	1.00861	0.898086	0.996721	0.0750072	0.0024663	0.0183601	0.980775	1.02987	1.00165	0.99266	0.959827	0.985811
P02679	FGG	Fibrinogen gamma chain OS=Homo sapiens OX=9606 GN=FGG PE=1 SV=3	1.65616	0.299297	0.230298	0.327096	0.177174	0.0107436	0.268501	0.229817	1.0008	0.0202917	0.996927	0.558926	1.16435	0.265235	0.845295	0.326873	0.00935201	0.845295	1.00643	0.0835447	0.011269	0.997153	0.96587	0.995681	0.7362	0.000982427	1.01305	0.895921	1.29701e-05	0.767292	5.59149e-09	0.000103801	0.605063	1.56563e-06	0.00425277	1.02279	0.894578	1.00629	0.0178867	0.000109453	2.56342e-06	0.991361	0.272724	1.0008	0.98938	0.94781	0.994367
Q14314	FGL2	Fibroleukin OS=Homo sapiens OX=9606 GN=FGL2 PE=1 SV=1	1.60471	1.01012	0.996606	1.00147	1.00016	0.984974	0.990441	0.999996	1.00923	0.926821	0.931208	0.753055	0.0465953	0.0277	0.999579		0.916819	0.999579			0.00040196			0.981957	1.00647			0.996831				0.917972					0.974176	1.00596		0.880469				1.00923			1.00315
Q13642-1	FHL1	Isoform 1 of Four and a half LIM domains protein 1 OS=Homo sapiens OX=9606 GN=FHL1	1.57411	1.00165	0.987978	0.872448	0.948467	0.737266	1.0057	0.983786	1.00054	0.989064	0.991455	0.984139	1.20628	0.979109	1.001	0.820263	1.01485	1.001	0.989351	0.791929	0.98784	0.99508	0.966593	0.998138	0.932833	0.707746	1.00183	1.00186	0.906684	0.76248	0.900729	0.999819	0.97931	0.772216	1.0069	1.01097	0.955288	1.02765	0.878168	1.0131	0.972001	0.980219	0.862879	1.00054	0.989365	0.987608	0.967545
Q9Y3D6	FIS1	Mitochondrial fission 1 protein OS=Homo sapiens OX=9606 GN=FIS1 PE=1 SV=2	1.21014	0.885766	0.88641	1.03151	0.803032	1.0066	0.865697	0.845456	0.864903	0.983923	0.937511	0.996157	1.01484	0.952237	1.02216		1.01401	1.02216			1.00053			0.882647	0.836963			1.00004				0.841381					0.972594	1.02053		0.665409				0.864903			0.992685
Q9NYL4	FKBP11	Peptidyl-prolyl cis-trans isomerase FKBP11 OS=Homo sapiens OX=9606 GN=FKBP11 PE=1 SV=1	1.1202	0.970506	0.960104	1.01696	0.930704	1.012	0.977222	0.964493	0.969481	0.997178	0.936587	0.976849	1.01576	0.985546	0.999019	0.99996	0.996617	0.999019	0.996885	1.00188	0.998244	1.0138	0.979807	0.938573	1.01556	1.01558	0.975965	0.996987	1.01161	0.712092	0.922947	1.00024	0.99531	0.965368	1.02172	0.83316	0.943211	0.996218	1.02266	1.00123	0.94728	0.988318	1.02275	0.969481	0.985144	1.00338	1.11388
P62942	FKBP1A	Peptidyl-prolyl cis-trans isomerase FKBP1A OS=Homo sapiens OX=9606 GN=FKBP1A PE=1 SV=2	1.41275	1.02324	1.00043	0.910342	1.00476	0.994827	0.997557	0.992446	0.985158	0.648235	0.792495	0.689824	1.24177	0.987224	1.01153		0.995658	1.01153			1.00965			0.900559	0.846375			0.996604				0.998276					0.899227	1.00275		0.959713				0.985158			1.03423
P26885	FKBP2	Peptidyl-prolyl cis-trans isomerase FKBP2 OS=Homo sapiens OX=9606 GN=FKBP2 PE=1 SV=2	1.3635	0.998799	0.982666	1.01535	0.904885	0.991408	0.983844	0.961277	0.740216	0.92572	0.996348	1.0099	1.05421	0.987502	1.01724		0.125312	1.01724			1.00827			0.999982	1.009			1.0001				0.992887					0.987708	1.01345		0.999687				0.740216			1.15544
P20930	FLG	Filaggrin OS=Homo sapiens OX=9606 GN=FLG PE=1 SV=3	2.07422	1.02017	0.997947	0.938734	1.00044	0.920694	0.995196	1.00572	0.998672	0.793233	1.00286	0.994522	1.30305	1.00047	0.983008	1.01609	0.99479	0.983008	0.998047	0.937129	0.996156	0.997566	0.993405	0.995228	1.01688	0.00891787	1.00739	0.0183169	0.936291	0.00538352	1.02685	0.897767	1.00629	1.01367	1.01852	1.01253	1.00037	0.93685	1.01954	1.00642	0.29389	0.998066	1.02354	0.998672	0.841712	0.996747	0.992385
Q5D862	FLG2	Filaggrin-2 OS=Homo sapiens OX=9606 GN=FLG2 PE=1 SV=1	2.51249	0.976864	0.980926	0.996486	0.885079	0.999193	0.951953	0.968789	0.998099	1.00685	1.00769	0.994494	1.05356	1.00669	1.00908	0.997532	1.00037	1.00908	1.00194	0.99682	1.00628	1.00111	1.00142	1.00328	1.03028	0.0132472	1.00327	0.55848	1.00733	0.192166	1.02761	0.750224	1.01934	0.935806	0.636319	1.01786	0.987667	1.00087	0.86653	0.996989	0.15366	0.798961	1.00419	0.998099	1.00446	0.999755	0.982599
P21333	FLNA	Filamin-A OS=Homo sapiens OX=9606 GN=FLNA PE=1 SV=4	1.51728	1.00577	1.00383	1.01492	1.00461	0.999955	1.00191	0.999791	0.987635	1.02103	0.997275	0.983755	1.20456	1.01108	0.986137	1.01165	0.992208	0.986137	0.986155	0.933906	1.01041	1.00848	0.961056	0.999645	0.942642	1.03186	1.0056	0.994586	0.994729	0.983141	1.02237	0.992263	0.988278	1.01153	1.0066	1.01637	0.984206	0.990066	1.00015	0.990137	1.01053	0.992978	1.00398	0.987635	0.995008	0.997842	0.998907
O75369	FLNB	Filamin-B OS=Homo sapiens OX=9606 GN=FLNB PE=1 SV=2	1.21745	1.0074	1.00215	1.01422	1.00342	1.00283	0.999663	0.999781	0.990169	0.997696	0.995995	0.992748	1.26641	1.02502	0.80578	0.984745	1.01329	0.80578	1.02081	0.774411	1.01201	0.981277	0.990312	0.979384	1.01264	0.993315	0.987209	0.935964	0.99564	0.946281	1.00122	0.992355	1.00951	1.01271	1.00525	1.01984	1.0184	1.00604	1.01881	1.01298	0.953158	0.977104	1.00342	0.990169	1.00067	1.01174	0.998018
Q14315	FLNC	Filamin-C OS=Homo sapiens OX=9606 GN=FLNC PE=1 SV=3	2.19494	1.01827	0.993557	1.01979	0.99661	1.02293	1.00748	1.0028	1.00588	0.988391	0.994838	0.980645	1.41416	1.0149	0.955286	1.01434	0.952568	0.955286	0.991275	0.991263	0.898339	1.0003	0.960806	0.97975	1.00335	0.992925	1.0083	1.00327	1.02179	1.00026	1.01513	0.884236	1.00529	0.99677	1.01925	1.01559	0.985499	0.997193	1.01745	0.919219	1.01254	0.993066	1.01734	1.00588	0.986736	0.990581	0.977318
O75955	FLOT1	Flotillin-1 OS=Homo sapiens OX=9606 GN=FLOT1 PE=1 SV=3	1.86982	0.994455	0.990643	0.48862	0.987989	1.00976	0.997536	0.988588	0.985821	0.980292	0.950638	0.990041	1.37316	1.00919	0.748985	1.00742	0.992681	0.748985	0.98422	0.474293	1.01838	1.00091	0.955937	0.972565	0.562696	1.00235	0.902325	1.00229	1.01029	1.01496	1.02722	1.00133	1.00073	1.02043	1.00069	1.0071	0.94389	1.00617	0.998668	1.00599	1.02618	0.971814	1.00605	0.985821	0.982971	0.950217	1.00253
Q14254	FLOT2	Flotillin-2 OS=Homo sapiens OX=9606 GN=FLOT2 PE=1 SV=2	1.40458	1.00686	0.999417	0.75501	0.997688	1.01817	0.995556	1.00896	1.00386	0.983788	0.994016	0.977701	1.42178	1.00065	0.983871	1.01415	0.971102	0.983871	1.02342	0.934116	1.01895	0.992076	0.953737	0.997827	0.615267	1.00418	0.976473	0.995209	1.00197	0.984691	0.979725	0.992578	1.00203	1.02613	1.02298	1.03455	0.971405	0.996956	1.01615	0.998842	1.00794	0.999061	1.00293	1.00386	0.989404	0.984378	1.0071
P02751-1	FN1	Isoform 1 of Fibronectin OS=Homo sapiens OX=9606 GN=FN1	1.45266	0.947879	0.910199	0.947095	0.825233	0.66344	0.874277	0.838493	0.777643	0.0703881	0.994529	0.948223	1.0017	0.89929	0.142825	0.37861	0.972188	0.142825	0.955928	1.00175	1.01353	1.01037	0.897915	0.976083	0.964878	0.453815	0.99555	0.357536	0.26586	0.981316	0.497045	1.00042	0.912749	0.164905	0.744176	0.926315	1.0077	0.993523	0.170558	1.01354	0.108687	0.93451	1.00369	0.777643	0.995561	1.00511	0.989284
Q9H479	FN3K	Fructosamine-3-kinase OS=Homo sapiens OX=9606 GN=FN3K PE=1 SV=1	1.23425	1.01741	0.997573	1.00604	1.00143	1.01762	1.00941	1.00632					1.04289	1.01452						1.0066		0.99694	0.962431			1.0048			0.99443				1.02176	1.03179		1.00177			1.01516						0.994167
Q9HA64	FN3KRP	Ketosamine-3-kinase OS=Homo sapiens OX=9606 GN=FN3KRP PE=1 SV=2	2.54529	0.814828	0.326457	0.946588	0.546142	0.215276	0.677656	0.245316					1.52305	0.153371						0.936908		0.990577	0.967068			0.583139			0.106408				0.817656	0.634144		1.03153			0.264164						0.0653397
P15328	FOLR1	Folate receptor alpha OS=Homo sapiens OX=9606 GN=FOLR1 PE=1 SV=3	0.0162266	0.197934	0.000752956		0.00184526		0.00795597	6.64992e-06			0.928532	0.00640351				0.729167			0.278269								0.367223			0.989696	6.06582e-05				0.000261687						0.071321	0.783424	0.957915			0.205679
A2A2Y4	FRMD3	FERM domain-containing protein 3 OS=Homo sapiens OX=9606 GN=FRMD3 PE=1 SV=1	1.32373	0.811863	0.779936		0.769266		0.818466	0.7844			0.998418	0.925132				0.871147			1.03121								0.990177			0.98962	0.917287				0.240576						1.00025	0.977217	1.00416			0.924504
Q16658	FSCN1	Fascin OS=Homo sapiens OX=9606 GN=FSCN1 PE=1 SV=3	1.05788	1.00181	1.00806	1.00616	1.00863	1.01693	1.00108	0.999711	0.993237	1.01715	1.01275	1.00871	1.2468	1.01223	1.01216	0.991504	1.00484	1.01216	1.00295	0.999777	0.991145	0.997604	0.970601	0.994602	1.01558	1.02736	1.02017	0.998137	1.00754	0.955962	0.872765	0.994038	0.993607	1.01648	0.0714112	1.01812	1.00261	0.993842	1.00685	0.958952	0.999548	0.973838	1.01032	0.993237	0.99819	0.999276	1.00614
Q5CZC0	FSIP2	Fibrous sheath-interacting protein 2 OS=Homo sapiens OX=9606 GN=FSIP2 PE=2 SV=4	1.42033	0.406201	0.323606	1.02164	0.279897	0.753	0.392272	0.352564					1.24413	0.707492						0.992037		0.994895	0.886195			0.459936			0.544353				0.222286	0.341011		1.02079			0.667175						1.00983
P02794	FTH1	Ferritin heavy chain OS=Homo sapiens OX=9606 GN=FTH1 PE=1 SV=2	1.77576	0.104887	0.0670998	0.484093	0.110847	0.948562	0.142823	0.11445	0.884911	0.53199	0.156143	1.01065	1.48235	0.34018	0.549545	0.866978	7.57047e-07	0.549545	0.999297	0.988195	0.0803473	0.589248	0.979235	0.00147506	1.01717	0.26941	1.00329	1.26494e-05	0.0650714	0.00117027	0.491098	0.0628017	0.000354475	0.392804	0.970256	0.030413	0.621359	0.136777	0.122047	0.000111598	0.0248437	0.63473	0.239635	0.884911	0.986359	0.998526	0.881501
P02792	FTL	Ferritin light chain OS=Homo sapiens OX=9606 GN=FTL PE=1 SV=2	1.20555	0.242462	0.189763	1.00404	0.227439	0.600642	0.269126	0.220406	0.975567	0.480057	0.400205	0.980189	1.44746	0.452872	0.950365	0.374662	6.90597e-06	0.950365	1.00163	0.887758	0.0407848	0.749458	1.00129	0.0012665	1.02827	0.122995	0.996048	0.232657	0.000250883	1.6528e-09	0.593126	0.197386	4.66471e-11	0.154974	0.984254	0.00145443	0.954908	0.846382	0.0547101	0.00136237	3.68372e-13	0.72528	0.0785046	0.975567	0.999358	0.961073	1.1709
O00168	FXYD1	Phospholemman OS=Homo sapiens OX=9606 GN=FXYD1 PE=1 SV=2	5.21129	1.00006	1.00181	0.222124	0.975448	0.226656	0.997363	0.957504	1.0118	0.782649	0.677733	0.145811	1.55865	0.770842	0.89586		0.908285	0.89586		0.0521443	0.857294	0.98131	0.9676	0.93017	1.01058	0.707693		1.00136	0.830836			0.566753	1.02104	0.633711		0.35267	0.830606	1.00886	0.344975	0.659837				1.0118	0.0507472		0.998414
P11413	G6PD	Glucose-6-phosphate 1-dehydrogenase OS=Homo sapiens OX=9606 GN=G6PD PE=1 SV=4	1.14431	1.01646	1.01042	0.964529	0.993247	1.01458	1.00749	1.0104			1.01854	0.995957	1.49947	1.01443		0.992285			0.976858	0.941509		1.00035	0.960794			0.998678	1.01357		1.01366	0.981678	1.00166		0.990805	1.02882	1.00205	1.02212			0.927612		1.00608	0.98165	1.02133		1.00066	0.959079
O14976	GAK	Cyclin-G-associated kinase OS=Homo sapiens OX=9606 GN=GAK PE=1 SV=2	1.11577	1.01835	0.996107	0.826039	0.985064	0.508513	1.0043	0.990611			1.00873	0.906313	1.52081	0.383652		0.616015			0.92247	0.709434		0.995187	0.977096			0.125069	0.958259		0.0588587	0.731282	1.04576		0.726538	0.442695	0.989535	1.01163			0.136083		0.218892	0.980972	1.00269		0.991723	1.00486
Q10472	GALNT1	Polypeptide N-acetylgalactosaminyltransferase 1 OS=Homo sapiens OX=9606 GN=GALNT1 PE=1 SV=1	1.58746	1.01625	1.00171	0.426397	1.00622	0.615976	1.01866	1.01125	0.985083	0.796166	0.478862	0.168912	1.15844	1.00399	0.747255		0.989994	0.747255			1.00461			0.840482	1.017			1.00202				1.00385					0.673891	1.01665		0.978384				0.985083			0.997873
Q10471	GALNT2	Polypeptide N-acetylgalactosaminyltransferase 2 OS=Homo sapiens OX=9606 GN=GALNT2 PE=1 SV=1	2.50073	0.654917	0.493294	0.621524	0.606045	1.01675	0.69843	0.618247	0.98097	0.433976	0.762027	0.978728	0.986191	1.0122	0.813182	1.00848	0.907878	0.813182	1.0057	0.994614	0.066909	0.244092	0.850342	0.136335	0.731285	0.936239	1.01143	0.783895	0.995057	0.982762	1.03414	0.990054	0.341398	0.622589	1.00448	0.376991	0.672585	0.9289	0.523182	0.980477	1.00566	0.982152	1.0049	0.98097	0.982974	0.995976	1.0071
Q86SF2	GALNT7	N-acetylgalactosaminyltransferase 7 OS=Homo sapiens OX=9606 GN=GALNT7 PE=1 SV=1	3.70291e-08	0.723684	0.850888	0.0752697	0.851745	0.225878	0.928932	0.723187					0.053794	0.152954						0.00390751		1.00195	0.970881			0.998944			0.166975				0.804392	1.01644		1.00617			0.583436						0.0675306
Q14697	GANAB	Neutral alpha-glucosidase AB OS=Homo sapiens OX=9606 GN=GANAB PE=1 SV=3	1.55999	0.977774	0.965773	1.02211	0.930938	1.01181	0.978483	0.970908	1.0002	0.9988	0.993358	1.01237	1.20992	0.999663	0.994683	1.01522	0.823719	0.994683	1.02406	1.00476	0.990648	1.01436	0.955042	0.986773	0.900652	1.02341	0.99919	0.762302	1.01496	0.991158	1.01193	0.752418	0.98955	1.03411	1.00776	0.933485	1.00723	1.00584	1.02069	0.912917	1.01673	1.01392	1.02217	1.0002	0.986896	1.00717	0.987766
P04406	GAPDH	Glyceraldehyde-3-phosphate dehydrogenase OS=Homo sapiens OX=9606 GN=GAPDH PE=1 SV=3	4.42274	1.01345	0.994042	0.959734	1.00914	1.01031	1.01301	1.01055	0.998827	0.857184	0.959511	1.01021	1.15073	1.00443	0.746972	0.870127	0.970609	0.746972	0.997463	0.934236	1.01829	1.00231	0.967948	0.996256	1.02762	1.02848	1.01186	0.998748	1.01377	0.583358	1.02422	0.997642	1.00415	1.00599	1.02081	0.936961	0.982727	1.00902	0.876508	0.936039	0.870503	0.997245	0.913527	0.998827	0.99221	0.992342	1.10261
Q14C86	GAPVD1	GTPase-activating protein and VPS9 domain-containing protein 1 OS=Homo sapiens OX=9606 GN=GAPVD1 PE=1 SV=2	2.34078	1.00447	1.01242	1.02123	0.984637	0.999045	0.996064	1.01112					1.27384	1.00059						1.00246		1.00872	0.972781			1.00844			0.995998				0.995474	1.02434		0.901361			1.01199						1.02438
P54826	GAS1	Growth arrest-specific protein 1 OS=Homo sapiens OX=9606 GN=GAS1 PE=2 SV=2	4.73171	0.367137	0.430949	0.802799	0.28662	1.00097	0.35716	0.400948	0.96667	0.901802	1.00926	0.960098	1.06895	1.02689	0.480921		0.358987	0.480921			0.294595			0.823797	0.733619			0.327109				0.409011					1.01384	0.991028		0.35739				0.96667			0.975643
O75879	GATB	Glutamyl-tRNA(Gln) amidotransferase subunit B, mitochondrial OS=Homo sapiens OX=9606 GN=GATB PE=1 SV=1	2.43384	0.999223	0.995901	0.823229	1.00178	0.789124	0.99458	1.00738					1.51826	0.77052						0.706441		0.998526	0.973895			1.01144			0.999225				1.01672	0.851535		1.00114			0.49335						1.02299
P02774	GC	Vitamin D-binding protein OS=Homo sapiens OX=9606 GN=GC PE=1 SV=2	2.79705	0.51507	0.239834	0.125791	0.596433	1.01422	0.508276	0.333043	0.999673	0.13549	0.298989	0.964142	1.03337	0.405966	0.491161	0.991016	0.998157	0.491161	0.82331	0.523079	0.319329	0.356134	0.873506	0.730501	0.694779	0.907482	0.720343	0.942361	0.602572	0.622359	0.990007	0.999828	0.134689	0.770959	0.96198	0.0548871	0.626283	0.906819	0.333366	0.996916	1.00533	0.675465	0.91077	0.999673	0.995793	1.00116	1.14947
P28676	GCA	Grancalcin OS=Homo sapiens OX=9606 GN=GCA PE=1 SV=2	1.87542	1.00416	1.00052	1.01547	1.00443	0.99859	0.999407	1.00668	0.966438	0.932005	0.996898	0.998283	1.16385	1.01156	1.01118	1.00595	1.01015	1.01118	0.433787	0.996825	1.01912	0.99403	0.965469	0.994856	0.537598	0.993768	1.00572	0.998982	0.99679	1.00874	0.798183	0.988266	1.00777	1.02178	1.00841	1.01845	0.987755	0.996596	1.01409	1.01515	0.660604	0.971624	1.02728	0.966438	0.99886	1.00937	0.981443
P48507	GCLM	Glutamate--cysteine ligase regulatory subunit OS=Homo sapiens OX=9606 GN=GCLM PE=1 SV=1	1.63904	1.01153	0.992717		1.01087		1.01482	1.01417			0.993022	0.980536				1.01137			1.01012								1.00868			0.988629	1.013				1.01484						1.02509	0.987035	1.02318			0.993629
Q8N6F7	GCSAM	Germinal center-associated signaling and motility protein OS=Homo sapiens OX=9606 GN=GCSAM PE=1 SV=1	1.0651	1.00989	1.00122	1.02946	1.00938	1.02191	1.00592	1.00902					1.22012	1.01459						0.993271		1.00193	0.966327			1.02723			0.993384				1.02064	1.03104		1.01209			1.01968						0.992132
Q9NZC3	GDE1	Glycerophosphodiester phosphodiesterase 1 OS=Homo sapiens OX=9606 GN=GDE1 PE=1 SV=1	1.15459	1.01159	1.00071		1.00683		1.00455	1.00139			1.00873	0.994489				1.02529			1.01269								1.01489			0.980594	1.04651				1.02419						1.01466	0.997809	1.00371			0.987844
P31150	GDI1	Rab GDP dissociation inhibitor alpha OS=Homo sapiens OX=9606 GN=GDI1 PE=1 SV=2	1.14293	0.998598	0.967236	1.02033	1.00001	1.00704	1.00206	0.995515			1.01559	0.994401	1.24318	1.00059		0.991366			1.03447	0.992599		0.998822	0.973673			1.02913	0.974		0.993058	0.987525	1.02716		0.994377	1.01965	0.996865	0.910739			1.01665		1.01524	0.97957	0.999238		1.02773	1.0031
P50395	GDI2	Rab GDP dissociation inhibitor beta OS=Homo sapiens OX=9606 GN=GDI2 PE=1 SV=2	3.03213	0.906999	0.904012	1.00668	0.820611	0.996299	0.89526	0.897391	0.973943	0.985803	1.01516	0.97913	1.23983	1.0208	0.999111	0.970486	0.912323	0.999111	0.999061	0.989375	0.79643	1.01389	0.980741	0.998384	1.01587	0.600365	1.00976	0.915267	0.700187	0.988154	0.92875	0.729255	0.991732	0.889558	0.74664	1.01054	1.00366	1.03471	0.467306	0.443112	0.61931	0.992037	1.00775	0.973943	0.987247	0.995858	1.16902
O43681	GET3	ATPase GET3 OS=Homo sapiens OX=9606 GN=GET3 PE=1 SV=2	1.54839	1.00721	1.00237	1.02362	1.00104	1.01719	1.00436	1.00752	0.987087	1.01549	0.995616	0.97682	1.05653	1.0262	0.988477		0.992137	0.988477			1.00674			1.00154	1.03031			0.998574				0.995815					0.985913	0.994805		0.996955				0.987087			0.988115
P19440	GGT1	Glutathione hydrolase 1 proenzyme OS=Homo sapiens OX=9606 GN=GGT1 PE=1 SV=2	1.24228	1.00558	1.00001	0.997982	1.00204	1.01353	0.990836	1.0054	0.9785	0.984383	0.736718	0.837784	1.08524	1.01129	2.07301e-06	1.02771	0.998632	2.07301e-06	1.00428	0.997436	0.957587	0.97647	0.966968	0.985012	1.00185	0.98602	0.996015	1.00089	0.990432	0.98761	1.02384	0.998325	1.00118	1.03586	0.99993	1.0018	0.958593	0.990426	0.998713	0.920936	0.969524	0.992086	0.00131129	0.9785	1.00567	0.990992	0.998508
P36269	GGT5	Glutathione hydrolase 5 proenzyme OS=Homo sapiens OX=9606 GN=GGT5 PE=1 SV=2	1.30818	1.01887	0.998662	0.997558	0.998851	1.01811	1.00856	1.00647	0.980749	1.00423	0.99696	0.991274	1.00751	1.02484	0.904868	1.01819	0.957293	0.904868	1.00306		1.00197			0.973645	1.01391		1.00969	1.0039		0.980837	1.00635	0.997064			1.03166		1.0081	1.0023		1.00681	1.03125	0.984764	1.00422	0.980749		0.979391	1.00419
Q8N2G8	GHDC	GH3 domain-containing protein OS=Homo sapiens OX=9606 GN=GHDC PE=1 SV=2	1.25654	1.00933	0.999121	1.02984	1.0059	1.0229	1.01365	1.00554	0.981007	0.998415	1.00901	0.990614	1.02474	1.01302	1.02533		1.02131	1.02533			0.997087			0.99927	1.02702			1.00002				0.991449					0.997969	0.996581		1.00537				0.981007			0.982966
P17302	GJA1	Gap junction alpha-1 protein OS=Homo sapiens OX=9606 GN=GJA1 PE=1 SV=2	1.5802	1.00697	1.00235	1.00927	1.00167	1.02225	0.992471	0.997424					1.39361	1.01383						1.00609		0.994585	0.999838			1.02227			1.00588				1.00368	1.0178		0.90083			1.01897						0.995945
Q92896	GLG1	Golgi apparatus protein 1 OS=Homo sapiens OX=9606 GN=GLG1 PE=1 SV=2	2.93351	0.824934	0.877765	0.997189	0.767897	1.00942	0.818265	0.875319	1.00162	0.990524	0.963215	0.974861	1.4745	1.02475	1.02433		0.908828	1.02433			0.842941			0.883612	1.02383			0.998664				0.627802					0.990413	1.04258		0.657222				1.00162			0.994548
Q9H4G4	GLIPR2	Golgi-associated plant pathogenesis-related protein 1 OS=Homo sapiens OX=9606 GN=GLIPR2 PE=1 SV=3	2.99504	0.944492	0.939374	0.387857	0.942893	1.0055	0.994725	1.01054	0.308282	0.3933	0.993729	0.980609	0.93213	1.00278	0.00994042	0.825217	0.648741	0.00994042	0.772994	0.950392	0.204747	1.0087	0.964888	0.936977	1.00623	0.992564	0.774143	0.000863397	1.00534	0.983683	1.01455	0.62635	0.910865	1.0218	0.925535	0.722376	0.972866	0.9774	0.876309	0.43673	0.999488	1.0217	1.02538	0.308282	1.04228	0.998579	0.314127
Q04760	GLO1	Lactoylglutathione lyase OS=Homo sapiens OX=9606 GN=GLO1 PE=1 SV=4	1.28901	0.996855	0.999965	1.02461	0.972336	1.01775	1.00774	0.993824	0.999518	0.987257	1.01265	0.992549	1.39486	1.01446	0.998584		0.998483	0.998584			0.980432			0.985443	1.0202			0.899181				0.99252					1.00425	0.997882		0.999985				0.999518			0.999381
Q9HC38	GLOD4	Glyoxalase domain-containing protein 4 OS=Homo sapiens OX=9606 GN=GLOD4 PE=1 SV=1	1.22651	0.977644	0.972099	0.751056	0.989971	1.01802	0.974502	0.962068	1.00774	0.650323	0.838375	0.937875	1.11461	0.988938	0.840504		0.981724	0.840504			1.0127			0.940697	0.962956			0.99869				0.990931					0.941398	0.976089		1.01099				1.00774			1.08499
P35754	GLRX	Glutaredoxin-1 OS=Homo sapiens OX=9606 GN=GLRX PE=1 SV=2	1.53715	0.999542	1.00786		1.00541		0.994156	1.00424			1.00976	1.01306				0.992208			0.990257								1.0122			0.948574	1.02851				1.01571						1.03224	0.971658	1.00159			0.998542
P00367	GLUD1	Glutamate dehydrogenase 1, mitochondrial OS=Homo sapiens OX=9606 GN=GLUD1 PE=1 SV=2	1.17545	0.884591	0.887215	0.983608	0.847043	1.02204	0.917704	0.929478	1.00795	1.00175	0.841489	0.981131	1.55565	1.02597	1.00424		0.99455	1.00424			0.557371			0.98552	0.920412			0.949691				0.909408					0.944015	0.190501		0.997322				1.00795			1.00638
P15104	GLUL	Glutamine synthetase OS=Homo sapiens OX=9606 GN=GLUL PE=1 SV=4	1.24921	0.474942	0.368265	0.801221	0.375633	0.999082	0.470672	0.405106	0.985374	0.537501	0.773216	0.979571	1.40887	1.00471	0.796999	0.566435	0.532045	0.796999	0.991683	1.00353	0.169374	0.4658	0.964497	0.933958	1.03122	0.0121408	1.00517	0.0471317	0.856917	0.982707	0.454168	0.238852	1.02028	0.189684	0.943756	1.01198	0.846422	1.01941	0	0.0339061	0.445447	0.787123	0.998054	0.985374	0.985643	0.986838	0.984896
Q96IJ6	GMPPA	Mannose-1-phosphate guanyltransferase alpha OS=Homo sapiens OX=9606 GN=GMPPA PE=1 SV=1	1.38503	1.01899	1.00096		1.00215		1.0055	1.01395			0.998041	1.00239				1.01255			1.01058								1.00497			0.952381	1.019				1.03445						0.957689	0.974438	1.00544			0.983783
P36959	GMPR	GMP reductase 1 OS=Homo sapiens OX=9606 GN=GMPR PE=1 SV=1	2.13975	0.655368	0.57015	1.00009	0.541542	1.01319	0.663812	0.636912					1.45638	1.00973						0.99975		0.880276	0.962335			0.655028			0.887375				0.960088	0.920848		0.579065			0.926371						1.03961
P29992	GNA11	Guanine nucleotide-binding protein subunit alpha-11 OS=Homo sapiens OX=9606 GN=GNA11 PE=1 SV=2	2.58255	0.54356	0.458621	1.02119	0.406026	0.764584	0.534452	0.496002	0.338874	0.979251	1.01311	0.972882	1.28208	1.00975	0.981795	0.710324	0.0801304	0.981795	0.993921	1.00679	0.0343593	0.96732	0.980795	0.878248	1.02914	0.324808	1.00882	0.0882013	0.298805	0.769506	0.488557	0.0467156	0.85985	0.361094	0.296563	0.890814	1.01426	0.989194	0.277127	0.0356916	0.128281	1.02334	1.0196	0.338874	1.02885	0.794051	0.278193
Q14344	GNA13	Guanine nucleotide-binding protein subunit alpha-13 OS=Homo sapiens OX=9606 GN=GNA13 PE=1 SV=2	1.06881	1.01635	1.00776	1.00508	0.976542	1.01621	0.9959	0.987633	0.984022	0.998903	0.996461	0.985126	1.03481	1.01614	1.00316	0.995813	0.988904	1.00316	0.991769	0.988766	0.916746	0.99566	1.00619	0.982983	1.00519	1.03217	1.00266	0.997973	0.998893	0.984479	1.00906	1.00714	0.999993	1.02177	1.03358	1.00324	1.00509	1.0158	1.01806	1.00979	1.00534	0.993491	1.01113	0.984022	1.01938	1.00198	0.970939
O95837	GNA14	Guanine nucleotide-binding protein subunit alpha-14 OS=Homo sapiens OX=9606 GN=GNA14 PE=1 SV=1	2.10351	0.89837	0.76576	1.00306	0.765794	0.973852	0.866598	0.77255					1.02389	0.974944						1.00138		0.997401	0.961823			0.853331			0.979672				0.994403	0.793517		1.01315			0.839291						0.950056
P63096	GNAI1	Guanine nucleotide-binding protein G(i) subunit alpha-1 OS=Homo sapiens OX=9606 GN=GNAI1 PE=1 SV=2	1.37663	0.997243	0.969899	1.01516	0.938575	1.02018	0.975482	0.954397	0.990699	0.920426	1.00826	0.991369	1.18303	0.997216	1.01665		0.965306	1.01665		1.00252	1.02294	1.01596	0.95161	0.961718	1.014	0.934709		1.00245	1.00869			0.996176	1.00327	1.01938		0.938847	1.00846	0.997658	1.01863	1.00363				0.990699	0.987617		0.998454
P04899	GNAI2	Guanine nucleotide-binding protein G(i) subunit alpha-2 OS=Homo sapiens OX=9606 GN=GNAI2 PE=1 SV=3	3.6353	0.814028	0.779303	1.00593	0.687901	0.790079	0.780051	0.767162	0.611457	0.981824	0.993681	0.970582	1.45451	1.00305	1.00229	0.912182	0.329119	1.00229	0.992822	0.991465	0.183435	1.01219	0.978164	0.998776	1.03359	0.39142	1.01253	0.573662	0.289993	0.761638	0.434761	0.216563	0.981951	0.450633	0.481821	1.02027	0.985866	0.999434	0.328142	0.116446	0.0192703	1.00099	1.00591	0.611457	0.953515	0.694333	0.243944
P08754	GNAI3	Guanine nucleotide-binding protein G(i) subunit alpha-3 OS=Homo sapiens OX=9606 GN=GNAI3 PE=1 SV=3	1.09063	1.00292	0.964326	1.02314	0.968776	1.02042	0.984202	0.964496	0.960513	0.394171	1.01631	1.00039	1.27948	1.02491	0.994302	1.0033	0.995386	0.994302	0.993758	0.996153	0.97975	1.01101	0.973935	1.00248	1.0281	0.967699	1.00407	1.00073	1.00375	0.937716	1.00616	0.971927	0.994734	0.977491	1.01895	0.935176	1.00665	1.02526	0.952314	0.947662	1.00723	0.999043	1.02392	0.960513	0.991594	0.991795	0.999856
P50148	GNAQ	Guanine nucleotide-binding protein G(q) subunit alpha OS=Homo sapiens OX=9606 GN=GNAQ PE=1 SV=4	1.16489	0.888755	0.84784	1.01328	0.809825	0.860571	0.878381	0.852447			0.998161	0.997134	1.11638	0.793596		0.9096			0.999686	0.996203		1.01234	0.961133			0.697474	1.0073		0.856375	0.953638	0.931732		0.932048	0.777773	0.605385	1.0107			0.851391		0.731236	0.979021	1.00767		0.994853	0.929354
P63092	GNAS	Guanine nucleotide-binding protein G(s) subunit alpha isoforms short OS=Homo sapiens OX=9606 GN=GNAS PE=1 SV=1	1.2582	0.722106	0.65436	1.00951	0.600894	0.804341	0.710013	0.664112	0.787758	0.995591	1.0104	0.9933	1.54955	1.01399	0.999974	0.855348	0.54399	0.999974	0.98939	0.998699	0.17242	0.968028	0.95454	0.937384	1.03426	0.176811	1.01003	0.317517	0.26898	0.904146	0.90167	0.358751	0.940232	0.174573	0.92444	1.01286	0.988102	0.995111	0.195345	0.312939	0.67122	0.99033	1.00955	0.787758	0.373917	0.929908	0.101172
P62873	GNB1	Guanine nucleotide-binding protein G(I)/G(S)/G(T) subunit beta-1 OS=Homo sapiens OX=9606 GN=GNB1 PE=1 SV=3	1.55769	1.02277	1.00103	0.967987	0.972328	0.696454	1.00302	0.97233					1.47936	0.658407						0.957564		0.992086	0.968553			0.847497			0.990516				1.01289	1.0211		1.02211			0.852211						0.504233
P62879	GNB2	Guanine nucleotide-binding protein G(I)/G(S)/G(T) subunit beta-2 OS=Homo sapiens OX=9606 GN=GNB2 PE=1 SV=3	1.17179	0.941259	0.907388	1.02439	0.853499	1.03037	0.894754	0.890945	0.979936	0.797538	0.967701	1.00014	1.46153	1.01559	1.00042		0.993526	1.00042		0.995776	0.835594	1.00912	0.967946	0.937543	0.999445	1.02361		1.00906	0.936621			1.00201	0.873495	0.980007		0.885074	1.00173	1.01249	0.927992	1.00975				0.979936	0.998475		0.984718
Q9HAV0	GNB4	Guanine nucleotide-binding protein subunit beta-4 OS=Homo sapiens OX=9606 GN=GNB4 PE=1 SV=3	4.44144	0.570671	0.384689	1.02486	0.394104	0.403534	0.518875	0.397633	0.0323682	0.794566	0.994112	0.738246	1.4804	0.888152	1.00048	0.887582	0.0135889	1.00048	1.00866	0.907161	0.0359516	1.00733	0.959453	0.971724	1.0143	0.0307839	1.00476	0.19425	0.0628654	0.760543	0.452791	0.0359303	1.0007	0.0114863	0.162652	1.00734	0.993651	1.00495	0.0217729	0.000388972	0.0187295	0.981909	1.00449	0.0323682	0.0334513	0.62835	0.00305003
Q9UBI6	GNG12	Guanine nucleotide-binding protein G(I)/G(S)/G(O) subunit gamma-12 OS=Homo sapiens OX=9606 GN=GNG12 PE=1 SV=3	2.99252	0.0495094	0.0234342	0.998578	0.024079	0.027245	0.0595149	0.0373065	0.186927	0.998231	0.995049	0.696215	0.798307	0.716988	0.728825	0.0591698	0.0108073	0.728825	0.764295	1.00024	0.00268578	0.649201	0.899255	0.934694	1.00485	0.12452	0.96407	0.083292	0.268892	0.734352	0.0526701	0.00692451	0.387448	0.136301	0.0189214	1.02986	0.983951	1.00513	0.144976	2.04241e-06	0.0218028	0.526068	0.81182	0.186927	0.866722	0.793828	0.0210691
P59768	GNG2	Guanine nucleotide-binding protein G(I)/G(S)/G(O) subunit gamma-2 OS=Homo sapiens OX=9606 GN=GNG2 PE=1 SV=2	1.25413	0.997211	0.998744	0.794242	0.985828	1.02024	0.98679	0.97475	0.941143	0.364204	0.891758	0.922761	1.11364	1.00006	0.858601		0.998292	0.858601			1.00948			0.986459	0.963048			1.00164				0.996435					0.951708	1.00383		0.996737				0.941143			1.04447
P63218	GNG5	Guanine nucleotide-binding protein G(I)/G(S)/G(O) subunit gamma-5 OS=Homo sapiens OX=9606 GN=GNG5 PE=1 SV=3	1.53995	1.00418	0.995265	1.02672	0.986234	1.01975	1.00604	0.991108	0.989828	0.995465	0.973704	0.981759	1.14062	1.01589	1.00068		1.00243	1.00068		0.991002	1.0022	0.994512	0.965021	0.978143	1.01479	0.915575		0.995253	0.993411			1.00202	0.998368	0.908066		1.00839	0.996118	1.01532	0.787039	0.998715				0.989828	1.00752		1.00054
O00461	GOLIM4	Golgi integral membrane protein 4 OS=Homo sapiens OX=9606 GN=GOLIM4 PE=1 SV=1	4.24969	0.392295	0.204759		0.38119		0.492233	0.339892											0.992588			0.546119	0.815493			0.837107	0.955885		0.934735	0.98215			0.992605			0.349826						0.729063
Q8NBJ4	GOLM1	Golgi membrane protein 1 OS=Homo sapiens OX=9606 GN=GOLM1 PE=1 SV=1	1.1195	1.00179	1.00097	1.03049	0.99859	1.00848	0.994451	1.00013					1.20828	1.0206						1.00803		1.00072	0.959689			1.00646			1.01522				1.00036	1.01995		1.01769			1.02197						0.99141
Q9H4A6	GOLPH3	Golgi phosphoprotein 3 OS=Homo sapiens OX=9606 GN=GOLPH3 PE=1 SV=1	1.64063	1.01906	0.99896		0.997533		1.00916	1.01336			1.01374	0.981418				1.01172			1.01384			0.983494	0.963224			1.027	1.00225		0.964485		0.951141		0.999354	1.02213	1.02629	1.02964						0.977006	1.00519		0.979126	0.990028
Q9Y3E0	GOLT1B	Vesicle transport protein GOT1B OS=Homo sapiens OX=9606 GN=GOLT1B PE=1 SV=1	1.74132	1.01618	1.00285	1.01658	0.994691	1.00963	1.00378	1.01023					1.13124	1.01128						0.9956		0.983328	0.972555			1.00601			1.01044				0.990075	1.01758		1.01494			1.01375						0.978196
Q9H8Y8	GORASP2	Golgi reassembly-stacking protein 2 OS=Homo sapiens OX=9606 GN=GORASP2 PE=1 SV=3	5.39308	1.00391	0.909961	0.491572	0.823848	0.0888343	0.894415	0.760544					0.790548	0.0415036						0.235531		0.784828	0.87075			0.204651			0.365228				0.992888	1.01306		0.89731			0.985476						1.01397
P13224	GP1BB	Platelet glycoprotein Ib beta chain OS=Homo sapiens OX=9606 GN=GP1BB PE=1 SV=1	2.7868	0.943308	0.962915	1.00473	0.863473	0.993619	0.88626	0.903048	0.997228	0.795184	0.995675	0.981829	1.12489	1.01477	0.999354	0.975715	0.78164	0.999354	0.991127		1.00691			0.981477	0.765139		0.97234	1.00513		0.984477	0.766821	0.996844			0.937636		0.987284	1.00154		0.919615	1.01545	1.01389	1.02043	0.997228		1.00114	1.00096
P14770	GP9	Platelet glycoprotein IX OS=Homo sapiens OX=9606 GN=GP9 PE=1 SV=3	2.34822	0.992705	0.927549	0.99574	0.97933	1.00693	0.975028	0.901748	0.987402	0.927165	0.83611	0.866281	1.16303	1.02708	1.00694		1.00373	1.00694			1.00678			0.87526	1.01707			0.77865				0.992346					0.931469	1.00018		1.00454				0.987402			0.99073
O75487	GPC4	Glypican-4 OS=Homo sapiens OX=9606 GN=GPC4 PE=1 SV=4	1.52825	0.744041	0.690007	0.982995	0.689883	1.01183	0.777602	0.741752					1.48412	1.02774						0.956596		0.997132	0.971772			0.798302			0.854287				0.855377	1.01777		0.874092			0.878054						1.00846
P43304	GPD2	Glycerol-3-phosphate dehydrogenase, mitochondrial OS=Homo sapiens OX=9606 GN=GPD2 PE=1 SV=3	2.41148	0.424381	0.436238	0.448918	0.427623	1.01133	0.35229	0.372456	1.00292	0.504898	0.744335	0.987631	1.19533	0.507706	0.394834		0.507136	0.394834			1.01982			0.463743	0.527905			0.736915				0.721524					0.883519	1.00506		0.273435				1.00292			0.990557
P06744	GPI	Glucose-6-phosphate isomerase OS=Homo sapiens OX=9606 GN=GPI PE=1 SV=4	1.27425	0.989594	0.969016	1.00394	0.972128	1.00457	0.983048	0.974075	0.980302	0.982906	1.0016	0.992707	1.38548	0.880725	1.0027	0.995143	1.00387	1.0027	0.98006	0.909581	0.999327	0.971582	0.972328	0.999215	1.02564	0.83491	0.995398	1.00201	0.851392	0.98686	0.988228	0.999664	0.974405	0.97692	0.749854	1.01251	1.00353	1.01773	0.708686	1.00799	0.891312	0.994884	1.02083	0.980302	0.996084	0.998624	1.00666
P51674	GPM6A	Neuronal membrane glycoprotein M6-a OS=Homo sapiens OX=9606 GN=GPM6A PE=1 SV=2	3.26836	0.0650677	0.0656	0.34894	0.045017	0.996725	0.148136	0.154509	0.342057	0.989713	0.879538	0.975765	0.359311	0.990535	0.00113763		0.0409296	0.00113763		0.995203	0.00137498	0.945617	0.89266	0.228463	0.521741	0.965179		0.00582709	0.729164			0.138164	0.467007	0.795565		0.66169	0.94615	1.003	0.778689	0.0940033				0.342057	0.99773		1.14641
Q14956	GPNMB	Transmembrane glycoprotein NMB OS=Homo sapiens OX=9606 GN=GPNMB PE=1 SV=2	1.55279	1.01961	0.994027	1.01674	1.00308	1.02025	1.01094	1.01384	1.00827	1.00052	1.00934	0.977969	1.01932	1.03443	1.00194		0.99686	1.00194			0.996998			0.996127	1.03278			0.915366				0.995694					1.00029	1.00145		0.99991				1.00827			1.13518
Q5VW38	GPR107	Protein GPR107 OS=Homo sapiens OX=9606 GN=GPR107 PE=1 SV=1	1.0284	0.802291	0.715193	1.01565	0.683516	0.998543	0.772404	0.721168					1.24339	1.00353						0.996588		1.01498	0.992592			0.958108			0.905138				0.909617	1.02242		1.02967			0.311277						0.988926
P46093	GPR4	G-protein coupled receptor 4 OS=Homo sapiens OX=9606 GN=GPR4 PE=1 SV=2	1.18083	1.01885	0.996508	1.00296	0.998592	1.01687	1.00863	1.01583					1.0244	1.02869						1.00274		1.00273	0.965043			0.999952			1.00278				0.935519	0.951742		0.742691			1.02106						0.994097
Q8NFJ5	GPRC5A	Retinoic acid-induced protein 3 OS=Homo sapiens OX=9606 GN=GPRC5A PE=1 SV=2	4.38075	0.817507	0.775693	1.01477	0.685313	0.647987	0.761442	0.734085	0.666806	0.0206704	0.0662418	0.00235459	0.0572707	0.00198403	0	0.171338	0.0391968	0	0.83296	0.907441	3.70365e-05	0.990186	0.884492	0.798155	0.500414	0.765888	0.970047	0.71875	1.00265	0.987722	0.643493	0.0748438	1.00664	1.01589	0.04713	1.00181	1.00044	0.990555	0.595151	0.475075	0.901747	0.975652	2.32535e-09	0.666806	0.992193	0.93116	1.17191
Q9NZH0	GPRC5B	G-protein coupled receptor family C group 5 member B OS=Homo sapiens OX=9606 GN=GPRC5B PE=2 SV=2	3.32262	1.0118	1.00215	0.67763	0.959155	0.408073	0.891845	0.9093	0.99007	0.996921	0.744031	0.393415	1.27825	0.649795	0.104818	1.00706	0.971784	0.104818	0.92022		1.01145			0.997031	1.01676		0.895608	0.657487		0.93637	0.953728	1.00264			0.841869		0.987392	1.00461		1.00831	1.02169	0.986438	0.423058	0.99007		1.00314	1.17719
Q9NQ84	GPRC5C	G-protein coupled receptor family C group 5 member C OS=Homo sapiens OX=9606 GN=GPRC5C PE=1 SV=2	1.46765	0.81691	0.771853	0.96168	0.757078	1.02751	0.860087	0.812478	0.700828	1.00319	0.958679	0.650952	1.45314	1.00446	0.749795	0.995767	0.949552	0.749795	0.970661	0.966543	1.00858	0.891429	0.952168	0.85045	0.728662	0.835232	0.997777	0.506049	1.01423	0.996967	0.998518	0.795457	0.997845	0.974677	0.968716	0.603074	0.87929	0.894586	0.93917	1.00844	0.998025	0.980184	0.00892015	0.700828	0.985849	0.832925	1.00386
Q13098	GPS1	COP9 signalosome complex subunit 1 OS=Homo sapiens OX=9606 GN=GPS1 PE=1 SV=4	1.05998	1.00426	1.00025	1.02073	0.985215	1.00939	1.00171	1.00625					1.27566	1.00926						0.996256		1.00189	0.885177			1.00916			1.00856				1.00738	1.01756		0.928884			1.01269						0.994339
P07203	GPX1	Glutathione peroxidase 1 OS=Homo sapiens OX=9606 GN=GPX1 PE=1 SV=4	2.26631	0.976486	0.965332	0.732331	0.955983	0.999386	0.974181	0.970522	0.99093	0.725798	0.728403	0.958033	1.20795	0.856706	0.898488	0.963899	0.99352	0.898488	0.993049		1.02189			0.93035	0.974813		0.992448	1.00149		0.983205	0.988563	0.992193			0.969986		0.872207	0.995638		1.00597	1.00429	1.02204	1.04182	0.99093		0.989748	1.12326
P22352	GPX3	Glutathione peroxidase 3 OS=Homo sapiens OX=9606 GN=GPX3 PE=1 SV=2	1.07398	1.0098	1.00296	1.00508	1.00351	1.02158	1.00576	0.993257	0.96734	0.61284	0.992757	0.977839	1.01007	1.00312	0.282583		0.935089	0.282583		0.88736	0.720425	0.947639	0.896995	0.984949	1.03461	1.00658		1.00052	1.00453			0.997401	0.904805	1.00648		0.777208	1.00364	1.01435	0.921667	1.00548				0.96734	1.00273		1.00677
P36969	GPX4	Phospholipid hydroperoxide glutathione peroxidase OS=Homo sapiens OX=9606 GN=GPX4 PE=1 SV=3	1.46512	1.01803	0.999805	1.03018	1.00035	1.01648	1.00585	1.00619			0.995962	0.978969	1.17303	0.991144		1.00352			1.00954	0.994858		0.982195	0.966995			1.00563	1.00693		1.01304	0.991063	1.03377		1.00939	1.02209	1.01423	1.02846			1.00205		1.00552	1.00657	1.045		0.987084	1.00102
A4D1B5	GSAP	Gamma-secretase-activating protein OS=Homo sapiens OX=9606 GN=GSAP PE=1 SV=2	2.35792	1.00997	1.00176	1.01452	1.00345	1.02627	1.00791	1.0079					1.07631	1.02393						0.998896		1.00056	0.964745			1.02298			1.01918				0.999099	1.01562		1.01344			1.01782						1.03907
P06396	GSN	Gelsolin OS=Homo sapiens OX=9606 GN=GSN PE=1 SV=1	2.89938	0.651603	0.470052	0.754137	0.574149	1.01404	0.636686	0.509803	0.977736	0.643684	0.726863	0.992594	1.24849	0.766834	0.988144	0.250155	1.00055	0.988144	0.978136	0.978273	1.00228	0.855515	0.897569	0.981409	1.02516	0.411179	0.978892	0.971049	0.220417	0.615847	0.237003	0.797621	0.668927	0.727444	0.394545	0.563789	0.946611	0.990297	0.56089	0.851306	0.479678	0.815068	0.959266	0.977736	0.994115	1.00013	1.02549
P00390	GSR	Glutathione reductase, mitochondrial OS=Homo sapiens OX=9606 GN=GSR PE=1 SV=2	1.5771	1.00202	1.00137	1.01891	1.00472	1.02043	1.0145	1.00797			0.98925	0.997289	1.13457	1.02067		1.01669			0.991715	0.994129		1.00278	1.0003			1.00987	1.00593		1.01068	0.990682	1.02331		1.00259	1.01358	1.02497	1.01129			0.360357		1.01391	0.999899	1.02736		1.04153	0.986052
P48637	GSS	Glutathione synthetase OS=Homo sapiens OX=9606 GN=GSS PE=1 SV=1	1.90515	1.01706	0.995812	1.00647	0.988201	1.01164	1.00325	1.01311	0.987628	0.989068	1.00871	0.942101	1.44945	1.02451	0.999739		0.966764	0.999739			0.917915			0.995765	1.03082			0.998631				0.628371					1.009	0.992049		0.734793				0.987628			0.984339
P09488	GSTM1	Glutathione S-transferase Mu 1 OS=Homo sapiens OX=9606 GN=GSTM1 PE=1 SV=3	1.25561	0.891681	0.809892		0.849053		0.951833	0.897233			0.958307	0.996995				0.986557			1.03937								0.975713			0.98671	1.03069				0.970586						0.996372	0.994004	1.0329			1.00266
P21266	GSTM3	Glutathione S-transferase Mu 3 OS=Homo sapiens OX=9606 GN=GSTM3 PE=1 SV=3	3.67079	0.888158	0.769534	1.0015	0.820052	1.01025	0.856598	0.760674	0.981947	0.708124	0.999285	0.999709	1.20846	0.984098	0.691699		0.946382	0.691699		0.999005	0.978441	0.849698	0.899803	0.969421	1.0364	0.521742		0.972952	0.587037			0.985833	0.702906	0.897719		1.00751	1.00296	0.997825	0.580579	1.01045				0.981947	1.00378		1.00057
P78417	GSTO1	Glutathione S-transferase omega-1 OS=Homo sapiens OX=9606 GN=GSTO1 PE=1 SV=2	1.01048	1.00239	0.993226	0.800032	0.999947	0.921979	0.996053	0.999966	0.981001	0.992058	0.997526	0.982761	1.12767	1.01256	0.904186	1.01259	0.996936	0.904186	1.00451		1.00796			0.976234	1.00171		1.01271	1.00045		0.657733	1.02381	1.00051			1.02282		0.93201	1.0323		0.615569	0.989482	0.994022	1.00692	0.981001		0.865997	0.963692
P09211	GSTP1	Glutathione S-transferase P OS=Homo sapiens OX=9606 GN=GSTP1 PE=1 SV=2	2.66231	0.766788	0.715326	1.00051	0.682609	0.993395	0.767783	0.75706	0.86862	0.996291	0.820359	0.977447	1.4989	0.998905	1.00813	1.02269	0.534602	1.00813	0.968585	0.99173	0.719341	0.968021	0.897533	0.885305	1.02572	0.804974	1.00712	0.409002	0.906544	0.990035	0.945249	0.476222	0.907305	0.97198	0.988551	0.707478	0.989085	0.97842	0.720222	0.415019	0.957897	0.934828	0.989154	0.86862	0.987501	1.00598	1.16832
Q9NYZ3	GTSE1	G2 and S phase-expressed protein 1 OS=Homo sapiens OX=9606 GN=GTSE1 PE=1 SV=3	1.75725	1.00767	1.00604	1.00573	1.0001	1.00468	1.00921	1.00389	1.00383	0.886077	1.01493	0.994219	1.43092	0.970636	0.997997	1.02188	0.950147	0.997997	0.964998		0.958324			0.987086	0.767244		0.986303	1.00096		0.763378	1.00789	0.97978			1.00072		1.00901	0.995244		0.652366	1.0076	0.981392	1.00858	1.00383		0.706947	0.97932
P46976	GYG1	Glycogenin-1 OS=Homo sapiens OX=9606 GN=GYG1 PE=1 SV=4	2.37118	1.00398	1.00217	1.0228	0.988228	1.00541	0.997194	1.01822	0.978646	0.977881	1.00707	1.00012	1.50046	1.00207	1.01574	0.974476	1.01847	1.01574	0.999338		0.839658			0.991133	1.01194		1.00541	0.999636		0.982239	0.912969	0.865078			1.0281		0.999114	1.00427		0.951052	0.996396	0.97975	1.02329	0.978646		0.979296	1.0035
P02724	GYPA	Glycophorin-A OS=Homo sapiens OX=9606 GN=GYPA PE=1 SV=2	1.36009	1.00051	1.00288	1.01596	1.00049	1.01498	0.998411	1.00269			1.01141	1.00718	1.10048	1.01275		1.02135			1.00297	0.994972		1.00165	0.978284			1.00249	0.975399		0.997517	0.992932	1.04193		0.995337	1.00383	1.01247	1.01135			0.994624		1.02895	0.974058	1.00743		1.01418	1.00021
P04921	GYPC	Glycophorin-C OS=Homo sapiens OX=9606 GN=GYPC PE=1 SV=1	1.01932	0.889119	0.848461	0.963668	0.846555	1.01933	0.902171	0.890484	0.935971	0.983063	0.992964	0.957064	1.53943	1.00946	0.997757	1.00486	1.00504	0.997757	0.993659	0.532615	1.01122	1.0084	0.897281	0.999629	0.80816	0.764049	0.538499	0.998436	0.880328	0.94126	1.02981	0.999608	1.01317	0.730779	1.02548	0.933541	0.989088	1.00412	1.02153	0.890277	1.01319	0.994257	1.00932	0.935971	0.989292	0.989124	1.06735
P13807	GYS1	Glycogen [starch] synthase, muscle OS=Homo sapiens OX=9606 GN=GYS1 PE=1 SV=2	1.36557	1.00705	1.004	1.02162	0.999711	1.029	0.998789	1.00652					1.26518	1.01572						0.992754		0.997789	0.983239			0.993829			1.00697				1.01002	1.01693		1.03168			1.0221						0.992352
Q8IUE6	H2AC21	Histone H2A type 2-B OS=Homo sapiens OX=9606 GN=H2AC21 PE=1 SV=3	1.21807	0.827869	0.775122	1.02471	0.743035	0.744948	0.865055	0.844363			0.857382	0.997588	1.18112	0.716961		0.083423			0.929962	0.994007		1.01055	0.894533			0.186255	1.00764		0.902618	0.98664	1.0258		1.00929	1.01793	1.01631	1.00679			1.01922		1.00151	0.997083	0.923078		0.989701	0.981383
P04908	H2AC4	Histone H2A type 1-B/E OS=Homo sapiens OX=9606 GN=H2AC4 PE=1 SV=2	3.34415	0.477795	0.328021	1.01352	0.339907	0.565559	0.512778	0.406808	1.00432	0.680999	0.206096	0.90953	1.56943	0.948263	1.01471	0	0.224728	1.01471	0.0102949	1.00003	0.141822	0.110297	1.20041	0.973237	1.00684	1.0119e-05	0.974235	0.997543	0.703232	0.984673	0.456644	0.12492	0.316669	0.868059	0.0238556	1.01465	1.00253	0.969737	0.199718	1.00144	0.0582865	1.00757	0.000379108	1.00432	0.982236	0.878438	1.00464
P16104	H2AX	Histone H2AX OS=Homo sapiens OX=9606 GN=H2AX PE=1 SV=2	1.24338	0.0442465	0.0230352		0.0426251		0.289853	0.220308			0.0579777	0.203011				2.18963e-10			0.193634								1.01231			0.952035	0.614546				0.075141						0.153255	0.967984	0.00100017			0.992359
P06899	H2BC11	Histone H2B type 1-J OS=Homo sapiens OX=9606 GN=H2BC11 PE=1 SV=3	2.55163	0.975794	0.906874	0.997106	0.901858	0.999292	0.977034	0.916734	0.985717	0.999781	0.995032	0.994002	1.56101	1.02915	0.997339		0.886294	0.997339			0.720842			0.972489	1.01493			1.00151				0.624251					0.98406	0.979211		1.0117				0.985717			1.17601
Q99880	H2BC13	Histone H2B type 1-L OS=Homo sapiens OX=9606 GN=H2BC13 PE=1 SV=3	5.42716	0.38982	0.222136	0.980163	0.360905	0.852906	0.450726	0.334885	1.00835	0.564133	0.25259	0.992546	1.2744	0.968237	1.0038	0	0.00131854	1.0038	0.0151355	0.663638	0.000118268	0.443224	0.964865	0.631292	1.01417	0.00507974	1.01118	0.999911	1.00044	0.98901	0.910528	3.11563e-05	0.901752	0.850688	0.0282534	0.999401	0.757088	0.132443	0.673584	0.449309	0.65906	0.987759	0.249789	1.00835	0.989866	0.953562	1.06414
P68431	H3C1	Histone H3.1 OS=Homo sapiens OX=9606 GN=H3C1 PE=1 SV=2	1.5888	0.326763	0.223161	0.996885	0.179675	0.347446	0.289729	0.224988	0.994847	0.355346	0.0585283	0.765563	1.36257	0.809664	0.970101	0	0.0369025	0.970101	0.0124851	0.956879	0.00355595	0.0621215	0.843544	0.887028	1.01782	1.33128e-05	1.0073	0.999365	0.486906	0.993149	0.113437	0.000833623	0.0110467	0.143158	0.0362992	0.755575	0.978106	0.841907	0.218689	0.938154	0.0938914	1.01256	1.76982e-06	0.994847	0.988377	0.962037	0.97772
P62805	H4C1	Histone H4 OS=Homo sapiens OX=9606 GN=H4C1 PE=1 SV=2	1.18305	0.650773	0.526271	1.02124	0.517901	0.868527	0.735281	0.680783	0.996977	0.766934	0.164701	0.745791	1.59158	0.989637	0.99843	0	0.774684	0.99843	0.038244	0.993302	0.0304409	0.804019	0.839495	0.87745	1.02983	0.352827	1.00713	0.823055	0.594874	1.00032	0.630482	0.0999011	0.473282	0.287083	0.0968166	1.00452	0.959668	0.856566	0.560863	1.00696	0.670191	0.990651	0.00097308	0.996977	0.984383	0.890519	1.0173
O95479	H6PD	GDH/6PGL endoplasmic bifunctional protein OS=Homo sapiens OX=9606 GN=H6PD PE=1 SV=2	2.42976	0.814154	0.785698	0.26536	0.821288	0.989631	0.879044	0.887029	0.986786	0.983351	0.819417	0.998831	1.56554	1.02439	0.642363	0.981713	0.961852	0.642363	0.994485	0.940871	1.00931	0.556325	0.969278	0.133571	0.730306	0.905922	1.0086	0.391771	0.997644	0.990701	1.00208	1.00262	0.959665	0.986385	1.00219	0.13508	0.654649	0.270696	1.02359	0.810547	1.02288	0.982012	1.0202	0.986786	0.99203	0.955653	0.969863
Q14520	HABP2	Hyaluronan-binding protein 2 OS=Homo sapiens OX=9606 GN=HABP2 PE=1 SV=1	1.52708	1.00529	1.00282	0.996396	1.00614	1.01655	0.99433	1.00436	0.982953	0.929011	1.00877	0.985451	1.03534	1.00472	0.970413	0.000322486	0.991312	0.970413	0.97194	0.777304	0.53916	0.984651	0.96724	1.00162	1.03744	0.70337	1.00111	1.00025	1.01911	0.979142	0.99559	0.691461	1.00472	0.998627	1.00554	1.02291	0.90174	0.853169	0.998282	0.993552	1.00861	1.01323	1.03112	0.982953	0.983968	0.825009	1.00684
Q9P035	HACD3	Very-long-chain (3R)-3-hydroxyacyl-CoA dehydratase 3 OS=Homo sapiens OX=9606 GN=HACD3 PE=1 SV=2	1.14495	0.887475	0.854103	1.01474	0.762141	0.98618	0.812136	0.7763	0.990064	0.740185	0.995684	0.999904	1.3085	1.00362	0.968632		0.668345	0.968632		0.991397	1.01735	0.989513	0.863302	0.973988	0.936144	0.833099		0.997714	1.00665			0.88456	0.960068	0.87887		0.832064	1.00665	1.00687	1.00859	0.968062				0.990064	0.986503		1.00724
P40939	HADHA	Trifunctional enzyme subunit alpha, mitochondrial OS=Homo sapiens OX=9606 GN=HADHA PE=1 SV=2	3.17062	0.999961	1.005	1.028	1.00113	1.01116	0.996609	0.995523	0.996476	1.00723	1.00811	1.00636	1.0966	1.012	1.00257		0.992172	1.00257			1.01537			0.993769	1.00454			1.00551				1.00188					0.997605	1.00015		1.01171				0.996476			1.00123
P55084	HADHB	Trifunctional enzyme subunit beta, mitochondrial OS=Homo sapiens OX=9606 GN=HADHB PE=1 SV=3	3.10844	1.00138	0.996506	1.01893	0.944363	1.013	0.983795	0.996272	0.989057	0.990255	0.994222	0.927959	1.45782	1.00913	1.00391		1.0025	1.00391		0.997692	1.0168	0.812486	0.89916	0.997937	1.00218	0.996941		0.999332	1.00836			1.0005	0.608989	0.998231		0.408303	0.988893	1.00694	1.01423	0.91291				0.989057	0.985954		0.9962
Q9GZV7	HAPLN2	Hyaluronan and proteoglycan link protein 2 OS=Homo sapiens OX=9606 GN=HAPLN2 PE=1 SV=1	1.2043	0.13125	0.0779196	0.0046682	0.377527	0.198357	0.494812	0.397945					0.00202086	0.141496						1.78238e-05		0.511157	0.921247			0.950049			0.892476				0.783628	0.966052		0.657821			0.949325						1.0012
Q86UW8	HAPLN4	Hyaluronan and proteoglycan link protein 4 OS=Homo sapiens OX=9606 GN=HAPLN4 PE=2 SV=1	1.15786	0.878027	0.81315	1.0005	0.685602	0.487632	0.84924	0.784997	0.762846	1.02124	0.999593	0.546557	1.25245	1.0132	1.01648		0.206946	1.01648			0.376076			0.989503	1.02649			0.992671				0.643487					1.00798	1.04059		0.292634				0.762846			1.02285
Q92839	HAS1	Hyaluronan synthase 1 OS=Homo sapiens OX=9606 GN=HAS1 PE=1 SV=2	4.79002	0.895149	0.965174	0.40547	0.940612	0.909917	0.893639	0.989001	0.985536	0.791148	0.941537	1.0076	1.00828	0.9756	0.103292		0.934877	0.103292			1.00253			0.986655	1.02548			0.226611				0.996767					0.973911	1.04164		0.995897				0.985536			1.00892
P69905	HBA1	Hemoglobin subunit alpha OS=Homo sapiens OX=9606 GN=HBA1 PE=1 SV=2	1.38977	0.890714	0.846585	0.00508324	0.986255	0.307116	0.985068	0.974193	0.992436	0.98488	0.87716	0.993929	0.864001	1.00622	4.35642e-08	0.919762	0.795017	4.35642e-08	0.998416	0.524762	0.36942	0.717881	1.00131	0.36537	0.0527102	0.768984	1.01229	7.77948e-08	0.993581	0.0067849	0.988782	0.796493	1.00757	1.0036	0.817396	0.267143	0.631801	0.487208	1.01995	0.713949	1.00975	0.991025	1.02333	0.992436	0.986829	0.89205	1.10658
P68871	HBB	Hemoglobin subunit beta OS=Homo sapiens OX=9606 GN=HBB PE=1 SV=2	2.11231	1.01959	1.00107	0.296472	1.00441	0.793722	1.01809	1.00955	0.993311	0.992926	0.945506	1.01009	1.07443	0.998271	0.983052	0.904076	0.882017	0.983052	1.00097	0.468513	0.654346	1.01006	0.833549	0.904804	0.0360793	1.00224	1.00885	0.373807	1.00348	0.00101181	1.01958	0.999225	1.00316	1.01823	0.901128	0.72115	0.718733	1.02633	1.01413	0.948503	0.973667	0.98272	1.0319	0.993311	0.985301	0.909093	1.0279
P02042	HBD	Hemoglobin subunit delta OS=Homo sapiens OX=9606 GN=HBD PE=1 SV=2	1.66866	1.01912	1.00046	0.905391	1.00988	1.01377	1.01756	0.997898	0.976343	0.998198	0.993992	0.988259	1.52997	1.01594	0.766504	0.967579	0.947961	0.766504	0.992217	0.995693	0.720463	1.00396	0.969141	0.84744	0.537152	1.00342	1.00791	0.324323	1.01419	0.275077	0.898694	0.999766	0.996246	1.01765	0.635716	0.999487	1.00578	1.03071	1.02279	0.991313	1.02453	1.00516	1.03422	0.976343	1.00807	1.00147	1.00656
P69891	HBG1	Hemoglobin subunit gamma-1 OS=Homo sapiens OX=9606 GN=HBG1 PE=1 SV=2	2.86979	1.01009	0.993677	1.00948	1.00919	1.01952	0.992998	1.00443	0.980978	0.988118	0.871858	0.901774	1.02017	0.999881	0.806723	0.817165	0.999658	0.806723	1.00994	0.995949	0.999802	1.00759	0.899228	0.248411	0.671928	1.00723	1.00004	2.12319e-08	0.989971	1.0087e-11	0.966021	0.999812	0.994962	0.981907	0.52692	0.998928	1.00811	0.919204	0.988064	1.00814	0.133768	0.940633	0.718227	0.980978	0.998965	0.99485	1.16878
P69892	HBG2	Hemoglobin subunit gamma-2 OS=Homo sapiens OX=9606 GN=HBG2 PE=1 SV=2	1.71329	1.01561	0.996988	0.613064	1.01055	0.622162	1.01304	0.997654			0.996829	0.99156	1.02715	0.525494		0.805263			0.993422	0.357032		1.00329	0.977458			0.757695	1.00277		0.829906	0.00101303	1.00781		0.993125	0.666331	1.01241	1.00567			1.01446		0.771825	0.990859	1.00515		1.02519	0.945352
Q9NRV9	HEBP1	Heme-binding protein 1 OS=Homo sapiens OX=9606 GN=HEBP1 PE=1 SV=1	1.42505	0.726046	0.660813	1.01911	0.560306	0.818294	0.69878	0.659989	0.681985	0.99614	1.00412	0.978049	1.28184	0.887722	0.751264		0.644071	0.751264		0.990818	0.422843	1.00947	0.970119	0.959446	1.01277	0.38453		0.517119	0.305597			0.369391	0.81512	0.153721		1.01168	0.989963	0.998264	0.272706	0.303002				0.681985	1.00239		1.17924
Q5T447	HECTD3	E3 ubiquitin-protein ligase HECTD3 OS=Homo sapiens OX=9606 GN=HECTD3 PE=1 SV=1	1.12182	1.00086	1.00065	1.00653	1.00088	1.0206	0.998707	1.00393					1.05256	1.01319						1.00531		0.99932	0.977317			1.00895			1.0048				1.00605	1.01412		1.0124			1.01883						0.992684
Q9ULI3	HEG1	Protein HEG homolog 1 OS=Homo sapiens OX=9606 GN=HEG1 PE=1 SV=3	4.39492	0.0591046	0.0149779	0.930566	0.0281397	0.420469	0.0554439	0.0186351	0.349747	0.887371	0.891018	0.905078	0.820071	0.682986	0.768982	0.528658	0.0574911	0.768982	0.834105	0.99779	0.0074255	0.460522	0.888675	0.490887	0.52266	0.0388414	0.785352	0.349333	0.00723338	0.620158	0.48562	0.058085	0.194552	0.0189498	0.234207	0.898448	0.952792	1.0258	0.0208706	0.0729806	0.258932	0.676259	1.00921	0.349747	0.00821729	1.00369	0.285306
Q04756	HGFAC	Hepatocyte growth factor activator OS=Homo sapiens OX=9606 GN=HGFAC PE=1 SV=1	1.64739	0.981699	0.973328	1.01502	0.926888	1.01999	0.977304	0.966807					1.101	0.998422						0.995497		1.00957	0.962851			1.01122			0.997898				0.990563	1.0207		0.931989			1.0029						0.999301
O14964	HGS	Hepatocyte growth factor-regulated tyrosine kinase substrate OS=Homo sapiens OX=9606 GN=HGS PE=1 SV=1	2.61899	0.990324	1.01129	1.00789	0.994254	1.00005	1.00828	1.00694	1.00329	0.996015	1.0115	1.00152	1.23958	1.01546	0.976405		1.01825	0.976405			1.01058			0.993485	0.980941			1.00891				1.00261					1.0027	0.997869		1.01019				1.00329			0.996
P49773	HINT1	Adenosine 5'-monophosphoramidase HINT1 OS=Homo sapiens OX=9606 GN=HINT1 PE=1 SV=2	1.57571	1.00456	0.99626	1.02353	0.993071	1.00361	1.00722	0.997183			0.991049	0.99389	1.15279	1.00374		1.01271			1.00076	0.995294		0.987682	1.00174			0.797627	1.00909		0.90403	0.989931	1.02074		0.994215	0.773953	1.01731	1.01072			0.907084		1.00849	0.977693	1.02745		1.03433	0.999049
P04439-2	HLA-A	Isoform 2 of HLA class I histocompatibility antigen, A alpha chain OS=Homo sapiens OX=9606 GN=HLA-A	1.05678	1.00679	0.993707	1.01259	1.01017	1.01271	1.01857	1.00333	1.00017	0.983573	0.993738	0.999998	1.44575	0.889636	0.633046	0.984863	1.0098	0.633046	0.981357	0.521437	0.978128	1.01225	0.994228	0.987906	1.03551	1.00588	1.01198	0.870925	1.00534	0.952417	1.00083	0.995928	1.00485	1.00501	1.00582	1.02012	1.00906	1.00616	1.0207	1.00104	0.78685	0.993822	1.00719	1.00017	1.01384	0.999581	0.998549
P01889	HLA-B	HLA class I histocompatibility antigen, B alpha chain OS=Homo sapiens OX=9606 GN=HLA-B PE=1 SV=3	1.24701	0.570746	0.212346	0.0774617	0.615144	0.993332	0.762872	0.434508	0.129324	0.698519	0.992906	0.974432	0.126472	0.981806	0.00225035	0.983325	0.341546	0.00225035	1.03814	0.0036451	0.717942	0.916684	0.957406	0.978204	0.934897	0.429461	0.966011	0.561715	0.995897	0.755845	0.952756	0.136546	0.675586	0.592096	1.01914	0.646401	0.989471	1.00827	0.309498	0.0900373	0.947721	0.977364	1.02344	0.129324	1.01912	1.00318	0.320367
P10321	HLA-C	HLA class I histocompatibility antigen, C alpha chain OS=Homo sapiens OX=9606 GN=HLA-C PE=1 SV=3	4.56351	1.00615	1.01155	0.76131	1.00497	0.998709	1.00105	1.01652	0.982395	0.996565	1.00716	0.996112	1.45394	1.02493	0.920707	1.01192	0.94915	0.920707	0.993194	0.954088	1.01708	1.00601	0.99924	0.979043	1.03023	1.00706	1.00481	0.894665	1.01307	0.981666	0.897386	0.88172	1.00207	1.01846	0.527914	1.02102	0.952332	1.04085	0.998802	0.88522	0.884206	0.983437	1.00879	0.982395	0.994238	0.978687	1.00374
P28068	HLA-DMB	HLA class II histocompatibility antigen, DM beta chain OS=Homo sapiens OX=9606 GN=HLA-DMB PE=1 SV=2	5.44374	0.591222	0.723469	0.166659	0.542941	0.00616989	0.541418	0.67898	0.616082	0.986806	0.991827	0.975859	1.01232	0.529503	9.36923e-08		0.497539	9.36923e-08			1.00132			0.940803	1.03487			0.183061				0.796111					1.00137	0.82825		0.817796				0.616082			1.10617
P20036	HLA-DPA1	HLA class II histocompatibility antigen, DP alpha 1 chain OS=Homo sapiens OX=9606 GN=HLA-DPA1 PE=1 SV=1	1.26906	0.974159	0.969557	0.999226	0.882486	0.762193	0.977699	0.959064	0.979123	0.993942	0.990992	1.00645	1.06153	1.0146	1.02512	0.563089	1.01025	1.02512	0.979816	0.989259	0.977005	1.00091	1.00606	0.996443	1.03278	1.00813	1.00857	0.997512	1.01285	0.980895	0.373322	1.00365	0.975271	1.0184	0.0975564	1.00636	1.00884	1.00911	1.00408	0.998258	1.01162	0.703584	1.02438	0.979123	0.99955	0.985816	1.12742
P04440	HLA-DPB1	HLA class II histocompatibility antigen, DP beta 1 chain OS=Homo sapiens OX=9606 GN=HLA-DPB1 PE=1 SV=1	1.00381	0.813902	0.723614	1.02201	0.653229	0.609251	0.751932	0.691946	0.990376	0.587115	0.888955	1.00106	1.40197	0.988071	0.769515	0.0964216	0.94669	0.769515	1.03547	0.994233	0.817151	0.998942	0.966001	0.994473	1.03191	0.910244	0.992281	1.00156	1.01021	1.00576	0.0120586	0.997752	0.592021	0.840751	0.0014634	1.00916	0.981785	1.0026	0.869533	1.00083	0.999506	0.325026	0.810441	0.990376	0.9965	1.01028	0.968963
P01903	HLA-DRA	HLA class II histocompatibility antigen, DR alpha chain OS=Homo sapiens OX=9606 GN=HLA-DRA PE=1 SV=2	1.79306	0.737867	0.65722	1.01612	0.56939	0.50336	0.570605	0.473863	0.981068	0.456036	1.00798	0.958795	1.24466	0.719477	0.998588	0.000111043	0.774394	0.998588	0.976832	0.979934	0.421337	0.890561	0.98286	0.996965	0.954398	0.834746	0.963309	0.996373	0.267491	0.98157	0.0480062	0.99094	0.00197141	0.796781	0.00101813	0.563407	0.992799	1.0042	0.532268	1.00084	0.951623	0.279726	0.919775	0.981068	0.977892	0.619948	1.00883
P01911	HLA-DRB1	HLA class II histocompatibility antigen, DRB1 beta chain OS=Homo sapiens OX=9606 GN=HLA-DRB1 PE=1 SV=2	1.62968	0.638046	0.487145	1.02754	0.501669	0.871789	0.61776	0.511639	0.996996	0.419714	0.964776	1.00815	1.52747	1.00961	0.702764	1.28554e-05	0.275203	0.702764	0.987615	0.994339	0.0920909	0.95782	0.961594	0.87656	0.696317	0.95932	1.00289	0.85928	0.352568	0.993058	0.8723	0.993236	0.000752396	1.00855	0.000145748	0.352566	0.990777	0.995522	0.940776	1.00967	1.00747	0.1611	0.968048	0.996996	0.977302	0.621068	0.978482
P79483	HLA-DRB3	HLA class II histocompatibility antigen, DR beta 3 chain OS=Homo sapiens OX=9606 GN=HLA-DRB3 PE=1 SV=1	5.24627	0.724031	0.724905	0.994642	0.627918	1.00996	0.716711	0.740247	0.998014	0.229559	0.933995	0.976301	1.27255	1.02336	0.774882	8.33675e-11	0.0864012	0.774882	0.986964	1.00621	0.0847918	0.377587	0.875699	0.749903	0.972802	0.664505	1.00556	0.934541	0.105762	0.982017	0.995607	1.00324	4.73413e-05	0.924539	0.970516	0.141043	1.00689	1.04128	0.886337	1.01058	1.00529	0.786033	0.984883	0.998014	0.983164	0.76875	1.01753
Q30154	HLA-DRB5	HLA class II histocompatibility antigen, DR beta 5 chain OS=Homo sapiens OX=9606 GN=HLA-DRB5 PE=1 SV=1	0	0.472111	9.92544e-08		0.413658		0.839339	0.000141008			0.0538604	0.0336355				0.818822			0.983464								1.00566			0.980716	0.092811				0.000191839						0.737897	0.00701915	0.00120883			0.00107061
P13747	HLA-E	HLA class I histocompatibility antigen, alpha chain E OS=Homo sapiens OX=9606 GN=HLA-E PE=1 SV=4	2.32654	0.320695	0.196947	0.0420358	0.449834	0.892574	0.462747	0.369154	0.98687	0.290985	0.374219	0.496156	0.524099	0.993894	0.511195		0.995853	0.511195		0.129222		0.530611	0.91378	0.428401	0.668354	0.998276		0.963966	0.999201				0.972713			0.267958	0.614301	0.744725						0.98687
P01893	HLA-H	Putative HLA class I histocompatibility antigen, alpha chain H OS=Homo sapiens OX=9606 GN=HLA-H PE=5 SV=3	1.08401	1.01725	0.9989	1.02586	1.00358	1.00593	1.01824	1.00764					1.16634	1.00862						0.991365		1.00975	1.00028			1.00454			0.996078				0.93849	1.00331		1.00749			1.00408						0.980892
Q8TCT9	HM13	Minor histocompatibility antigen H13 OS=Homo sapiens OX=9606 GN=HM13 PE=1 SV=1	1.0939	0.303633	0.216679	0.946968	0.309672	0.89927	0.444653	0.377829	0.988048	0.769845	0.0574881	0.486128	1.43288	0.964902	0.289689	0.763551	0.434317	0.289689	0.0872973	0.996074	0.173295	0.994008	0.874216	0.3125	0.340509	0.971506	0.313466	0.00359337	1.00195	0.692981	0.429913	0.567814	0.910414	1.01493	0.653565	0.768222	0.313313	0.0574184	0.87859	0.463912	0.772958	0.0105073	0.458682	0.988048	0.999049	0.997207	1.09651
Q14103	HNRNPD	Heterogeneous nuclear ribonucleoprotein D0 OS=Homo sapiens OX=9606 GN=HNRNPD PE=1 SV=1	1.00088	0.914189	0.886966	1.02096	0.858298	1.01681	0.935817	0.928131			1.01328	0.990163	1.14315	0.991785		1.00693			0.831976	0.993676		1.00224	0.883818			1.01607	0.996888		0.444902	0.943642	0.973011		1.00144	0.971409	1.01212	1.01154			0.933283		0.933203	0.99184	1.01372		0.991795	1.00786
P31943	HNRNPH1	Heterogeneous nuclear ribonucleoprotein H OS=Homo sapiens OX=9606 GN=HNRNPH1 PE=1 SV=4	1.67614	1.00638	0.999118	0.966352	1.00084	1.00774	1.0157	0.996824	1.00181	0.985986	0.995415	0.980007	1.49612	1.01223	0.988416		1.00193	0.988416			0.833452			0.998313	1.03039			1.00035				0.992505					1.00565	1.02827		1.01205				1.00181			0.97828
P61978	HNRNPK	Heterogeneous nuclear ribonucleoprotein K OS=Homo sapiens OX=9606 GN=HNRNPK PE=1 SV=1	2.6911	1.01755	0.994084	0.995186	0.983816	0.857606	0.998109	1.01703					1.45431	0.813631						0.945518		0.987243	0.934463			1.00852			1.00642				1.0056	1.03208		1.01035			0.62725						1.00236
P52272	HNRNPM	Heterogeneous nuclear ribonucleoprotein M OS=Homo sapiens OX=9606 GN=HNRNPM PE=1 SV=3	1.32933	0.978436	0.96792	1.02186	0.847515	0.771938	0.908884	0.921986					1.28173	0.731213						0.992344		0.972743	0.880718			1.0283			0.995673				1.00271	1.01505		1.03254			0.904603						1.02322
Q00839	HNRNPU	Heterogeneous nuclear ribonucleoprotein U OS=Homo sapiens OX=9606 GN=HNRNPU PE=1 SV=6	1.21423	0.960765	0.940766	0.88283	0.929749	0.99948	0.977925	0.970758	0.994272	1.01739	0.436742	0.456582	1.07278	1.01681	1.01163		1.0145	1.01163		0.996039	1.0234	0.982095	0.997	0.997518	1.01314	1.03063		0.92619	1.00575			0.647556	0.985484	0.975805		0.932197	0.676926	0.899852	1.01906	0.758901				0.994272	0.984726		1.00493
Q1KMD3	HNRNPUL2	Heterogeneous nuclear ribonucleoprotein U-like protein 2 OS=Homo sapiens OX=9606 GN=HNRNPUL2 PE=1 SV=1	2.44713	1.01854	0.999946	0.945817	1.00019	1.01585	0.999011	1.01171	0.979871	0.999934	0.365096	0.116251	1.24734	0.978795	0.93433		0.997071	0.93433			1.01432			0.997764	0.920418			0.999278				1.00036					0.623475	0.973192		0.997662				0.979871			1.0074
P00738	HP	Haptoglobin OS=Homo sapiens OX=9606 GN=HP PE=1 SV=1	3.72296	1.01697	0.995631	0.802786	1.0059	1.01615	1.00801	1.00506	0.980003	0.995595	0.911292	0.904843	1.42909	1.00196	0.809114	0.85121	0.0229978	0.809114	0.886511	1.00105	0.75533	0.98918	0.977746	0.990327	0.613459	0.000712396	1.00315	0.995491	0.290731	0.769123	0.561787	6.40342e-05	0.68579	0.144301	0.307903	0.910551	0.908176	0.525543	0.24597	0.0357158	0.521475	0.976514	0.00126708	0.980003	0.817551	0.685328	0.999
P37235	HPCAL1	Hippocalcin-like protein 1 OS=Homo sapiens OX=9606 GN=HPCAL1 PE=1 SV=3	1.46126	0.974825	0.941953	0.996263	0.859497	0.754055	0.904428	0.891171	0.983428	0.995141	0.994591	1.00123	1.09782	0.920038	0.981181	0.955497	0.969369	0.981181	1.00595	0.996126	1.01676	1.00956	0.970569	0.980947	1.03046	0.706781	1.00639	1.00134	0.932664	0.905881	0.887618	0.997482	0.992122	0.883967	0.655636	1.00591	0.997172	1.00131	0.718993	0.979757	0.635083	1.02026	0.999629	0.983428	0.992149	0.999893	1.00673
P00739	HPR	Haptoglobin-related protein OS=Homo sapiens OX=9606 GN=HPR PE=2 SV=2	4.05285	1.00161	0.99772	0.907507	0.998465	1.01168	0.997693	1.00067	0.877057	0.701233	0.566082	0.537636	1.08887	1.01893	1.01866	0.820824	0.997281	1.01866	0.978977	0.995614	0.872785	1.00518	0.897136	0.939991	0.870758	0.686636	1.00862	0.963215	0.263737	0.992063	0.762648	0.999254	0.591897	0.00191112	0.0898725	1.01103	0.789227	0.936742	0.000221869	0.674255	0.664369	0.996572	0.981594	0.877057	1.02777	0.861794	0.706537
P02790	HPX	Hemopexin OS=Homo sapiens OX=9606 GN=HPX PE=1 SV=2	4.7321	0.719946	0.466454	0.145339	0.765588	1.00062	0.635639	0.417986	0.706611	0.0211079	0.148908	0.74538	1.30288	0.329076	0.950324	0.985982	1.00719	0.950324	0.519147	0.967464	0.247129	0.459028	0.815191	0.738112	0.525332	1.0152	0.620258	1.00087	0.988592	0.195964	0.944449	0.993363	0.215633	0.968433	1.02667	0.0354498	0.482003	0.825457	0.79771	0.761266	1.01184	0.625642	0.843956	0.706611	0.85093	0.990017	1.16791
P04196	HRG	Histidine-rich glycoprotein OS=Homo sapiens OX=9606 GN=HRG PE=1 SV=1	1.52232	0.839438	0.774218	0.760924	0.800867	1.00769	0.863307	0.802834	1.00027	0.532891	0.960555	0.999589	1.4966	1.00042	0.166438	0.966437	0.976994	0.166438	0.983051	0.301904	1.01152	1.01205	0.938488	0.883795	1.0302	0.798363	0.99125	1.00047	0.620937	0.962288	0.89614	0.876594	0.825981	0.971001	1.01328	0.603337	0.98742	1.03442	1.02503	0.991397	1.01577	0.980768	0.618662	1.00027	1.0228	0.859784	1.03612
Q86YZ3	HRNR	Hornerin OS=Homo sapiens OX=9606 GN=HRNR PE=1 SV=2	1.77687	1.00661	1.00368	0.760968	1.00147	0.993441	0.99195	1.0037	0.787213	0.537018	0.928282	0.917515	1.58013	0.981505	0.979629	1.01635	0.993618	0.979629	0.978318	0.314636	1.00121	0.994353	0.971708	0.989552	1.02935	0.426032	1.00576	0.59751	0.177881	0.996423	1.01898	0.999337	1.02106	1.02363	0.250156	1.00348	0.923057	0.924804	1.01577	0.989979	0.93399	0.98685	1.02235	0.787213	0.937204	1.00062	0.959718
Q99714	HSD17B10	3-hydroxyacyl-CoA dehydrogenase type-2 OS=Homo sapiens OX=9606 GN=HSD17B10 PE=1 SV=3	1.01558	1.00048	0.997843	1.01486	1.00339	1.00817	1.00445	0.997173					1.15766	1.01162						0.987585		0.971948	0.948387			1.01701			1.00256				0.995538	1.03228		1.02848			0.996834						0.98875
Q8NBQ5	HSD17B11	Estradiol 17-beta-dehydrogenase 11 OS=Homo sapiens OX=9606 GN=HSD17B11 PE=1 SV=3	1.71566	0.995919	0.974325	0.804704	0.985041	1.00946	0.996539	0.989899	0.981312	0.998294	0.688022	0.937825	1.0858	1.0109	1.00079	0.999605	1.00977	1.00079	1.03972	0.996132	0.980953	0.99196	0.96597	0.458752	0.6545	1.02741	1.0085	0.750537	1.00311	0.97033	1.04561	0.981301	1.0085	1.00034	1.00852	1.00782	0.664761	0.857296	1.01773	0.946273	0.997491	0.989085	1.01365	0.981312	1.01864	0.87107	1.10265
Q53GQ0	HSD17B12	Very-long-chain 3-oxoacyl-CoA reductase OS=Homo sapiens OX=9606 GN=HSD17B12 PE=1 SV=2	2.45462	1.00189	1.01016	1.02911	1.01094	1.01778	1.00487	0.999791	0.999057	0.998408	0.993612	0.9572	1.55556	1.00068	1.00668	1.00898	1.00472	1.00668	1.03689	1.00201	0.347511	1.00232	0.957576	0.978246	1.01428	1.00017	1.00275	1.00257	1.00866	0.990468	1.02365	1.00092	1.00411	0.982443	1.00957	1.02349	1.00265	1.00623	1.01301	0.994962	0.997109	0.993338	1.01074	0.999057	1.01318	1.00059	1.00479
P51659	HSD17B4	Peroxisomal multifunctional enzyme type 2 OS=Homo sapiens OX=9606 GN=HSD17B4 PE=1 SV=3	1.99548	1.00646	1.00315	0.981905	0.999299	1.0205	0.992138	1.00251	0.988068	0.821523	0.995298	0.908254	1.06692	1.00794	0.986679		0.95034	0.986679		0.999324	1.01065	0.997197	0.966544	0.99547	1.02828	0.979202		0.995681	0.99394			0.995099	1.00503	1.0037		1.01877	1.0045	1.01175	1.0138	0.999771				0.988068	1.03079		1.07853
O14756	HSD17B6	17-beta-hydroxysteroid dehydrogenase type 6 OS=Homo sapiens OX=9606 GN=HSD17B6 PE=1 SV=1	1.40022	0.979335	0.969974	0.566078	0.984882	1.01766	1.00639	0.997451	0.966535	0.996267	0.481601	0.496956	1.13998	1.008	0.869043		0.991514	0.869043		0.9925	1.01649	0.986117	0.968709	0.982228	1.02992	0.583342		0.916044	0.81196			0.993681	0.98953	1.01055		0.930098	0.752854	0.991398	0.997682	1.00211				0.966535	0.996008		0.969161
Q6YN16	HSDL2	Hydroxysteroid dehydrogenase-like protein 2 OS=Homo sapiens OX=9606 GN=HSDL2 PE=1 SV=1	4.4499	0.0172794	0.00313266		0.0178469		0.0376146	0.0131747			0.89687	0.909247				0.0424807			0.548155								0.735856			0.804075	0.0160588				0.300374						0.0582961	0.295061	0.97125			0.877972
P07900	HSP90AA1	Heat shock protein HSP 90-alpha OS=Homo sapiens OX=9606 GN=HSP90AA1 PE=1 SV=5	1.38559	1.00234	1.00343	1.03286	1.00898	1.01616	1.01493	1.00674	0.978086	0.998887	0.998293	0.981768	1.36606	0.990684	0.921199	1.01076	0.99687	0.921199	0.979079	0.990469	0.979375	0.97886	0.970328	0.999639	1.01375	1.0176	1.01084	1.00064	0.999586	0.996376	0.995566	0.993434	1.00118	1.02324	1.01414	1.00844	0.985394	0.995254	0.959003	1.00799	1.00085	0.977469	1.02374	0.978086	0.992874	1.00769	1.00522
P08238	HSP90AB1	Heat shock protein HSP 90-beta OS=Homo sapiens OX=9606 GN=HSP90AB1 PE=1 SV=4	2.0399	1.01792	1.00131	0.964232	1.00052	1.01606	1.01696	1.01261	0.982765	0.987362	1.01214	0.981187	1.57387	1.02573	0.499711	0.816635	0.922435	0.499711	1.0097	0.965742	0.843203	0.999317	0.978801	0.997031	1.00753	0.991241	1.00667	0.99559	1.00884	0.708141	1.02851	1	1.00016	1.01777	1.01481	1.01835	0.987825	1.00104	0.884586	1.00893	1.0116	0.978223	1.04072	0.982765	1.01021	0.845045	1.00821
P14625	HSP90B1	Endoplasmin OS=Homo sapiens OX=9606 GN=HSP90B1 PE=1 SV=1	1.748	0.681231	0.644571	0.554081	0.695563	1.0088	0.71193	0.693303	0.989715	0.887401	0.715404	0.992385	1.32014	0.894428	0.99582	0.999966	0.946428	0.99582	0.925606	1.00686	0.859088	0.816234	0.896283	0.147672	0.587345	1.03422	0.951575	0.840276	1.01312	0.944554	1.02839	0.974437	0.812687	1.03367	1.0118	0.646279	0.756089	0.865087	1.02138	0.878464	0.921889	0.624199	1.01685	0.989715	1.01775	1.00229	1.04691
P0DMV9	HSPA1B	Heat shock 70 kDa protein 1B OS=Homo sapiens OX=9606 GN=HSPA1B PE=1 SV=1	5.15767	1.00463	0.99616	1.01843	0.997861	1.02129	0.998863	1.01435	0.819441	0.915007	0.992649	0.99522	1.41517	1.01049	0.998562	1.01647	1.01451	0.998562	1.00817	0.996056	0.551766	0.985364	0.982863	0.995914	1.02976	0.880974	1.00491	0.661922	1.00303	0.982598	0.902803	0.728882	1.00418	0.789751	0.716133	1.00943	0.985983	0.996055	0.853579	0.350013	0.95906	0.979607	1.00546	0.819441	0.847277	0.881485	1.10878
P34932	HSPA4	Heat shock 70 kDa protein 4 OS=Homo sapiens OX=9606 GN=HSPA4 PE=1 SV=4	1.02964	1.02136	0.99459	1.00509	0.999878	1.01844	1.00501	1.01724					1.02938	1.02163						1.00621		0.977498	1.00594			1.00067			1.00041				0.998187	1.01562		1.03372			1.02059						0.990132
P11021	HSPA5	Endoplasmic reticulum chaperone BiP OS=Homo sapiens OX=9606 GN=HSPA5 PE=1 SV=2	2.48187	0.87792	0.85055	0.804758	0.818603	1.01879	0.881491	0.889669	1.00506	0.97913	0.92953	1.00022	1.38196	0.996392	1.00259	0.999357	1.0119	1.00259	0.925183	0.995577	0.856802	0.966539	0.960448	0.540571	0.700064	0.99215	0.99744	0.939087	1.01222	0.986095	1.01966	0.994319	0.973272	1.01287	1.01282	0.806391	0.885925	0.977642	1.01856	0.993514	1.00422	0.643833	1.00217	1.00506	1.01619	0.980535	0.978141
P11142	HSPA8	Heat shock cognate 71 kDa protein OS=Homo sapiens OX=9606 GN=HSPA8 PE=1 SV=1	5.46395	1.01744	0.999328	0.922449	1.01085	1.02813	1.00273	1.01283	1.00459	0.921171	0.840322	0.967879	1.33018	1.01712	0.646239	0.99288	0.954558	0.646239	1.01344	0.94414	0.996203	0.98863	0.966804	0.998041	1.02688	0.999229	1.01065	1.00331	0.993468	0.802377	0.997915	0.999107	0.988218	0.999395	1.02259	1.0156	0.996743	0.994634	1.02143	0.919731	1.00188	1.01472	0.495358	1.00459	0.989599	0.801185	1.0762
P38646	HSPA9	Stress-70 protein, mitochondrial OS=Homo sapiens OX=9606 GN=HSPA9 PE=1 SV=2	1.23862	0.476458	0.35251	0.859942	0.410175	1.0157	0.457698	0.378359	0.763611	0.984498	0.774961	0.977092	1.16844	0.636734	0.99951	0.986038	0.511332	0.99951	0.996635		1.0069			0.11077	0.695108		0.94133	0.996392		0.760501	1.00099	0.99685			0.339705		0.909955	0.772826		0.910702	0.931215	0.185855	1.02737	0.763611		1.01335	1.00276
P04792	HSPB1	Heat shock protein beta-1 OS=Homo sapiens OX=9606 GN=HSPB1 PE=1 SV=2	1.00756	1.01434	0.997669	0.746202	0.99259	1.01254	1.00826	1.01096	0.976986	0.980982	0.879425	0.98949	1.42404	1.01386	0.729385	0.984631	0.998166	0.729385	0.990361	0.968814	1.0074	1.00119	0.963367	0.890279	0.980656	0.97194	0.970732	1.00447	0.990906	0.792461	1.03616	0.986606	1.00285	0.937621	1.00935	0.999874	0.988627	1.005	0.960742	0.994196	0.999042	0.915151	1.03307	0.976986	0.989534	0.997571	0.9911
O14558	HSPB6	Heat shock protein beta-6 OS=Homo sapiens OX=9606 GN=HSPB6 PE=1 SV=2	1.09774	1.01161	0.996707	1.00489	0.989964	1.01615	1.00519	0.992331					1.04841	0.990621						1.00617		1.0031	0.966975			1.01464			0.911833				0.991616	1.03171		1.01251			0.826961						0.98776
P10809	HSPD1	60 kDa heat shock protein, mitochondrial OS=Homo sapiens OX=9606 GN=HSPD1 PE=1 SV=2	1.93512	0.975603	0.968415	1.00525	0.93131	1.01268	0.980464	0.976792	1.01474	0.980276	0.990855	1.00934	1.11059	0.970207	1.01551	1.00409	1.00993	1.01551	1.00942	0.992894	1.01662	1.00524	0.999634	0.395226	1.01403	1.00731	1.00935	0.995131	1.01091	0.983803	1.02417	0.655764	0.99843	0.813817	1.02458	1.00625	0.990399	1.01704	0.900067	0.815056	1.00562	0.787599	1.00412	1.01474	0.987787	0.996822	1.00575
P61604	HSPE1	10 kDa heat shock protein, mitochondrial OS=Homo sapiens OX=9606 GN=HSPE1 PE=1 SV=2	3.28152	1.01334	0.998985	1.00204	1.00116	1.01754	1.01648	1.01011	1.00583	1.00374	0.993177	1.00243	1.11133	1.00877	1.00011		0.996071	1.00011		0.993002	0.99077	0.992633	0.999304	0.987152	1.03006	1.02381		1.0068	1.01253			0.990452	0.858629	1.01659		1.0188	0.98444	1.00003	1.02421	1.00903				1.00583	0.939598		1.15149
P98160	HSPG2	Basement membrane-specific heparan sulfate proteoglycan core protein OS=Homo sapiens OX=9606 GN=HSPG2 PE=1 SV=4	5.23859	0.868443	0.71555	0.944945	0.814982	1.01891	0.880775	0.757988	0.91337	1.00384	0.995156	0.987508	1.28152	1.01208	0.901282	0.9966	0.734333	0.901282	0.919658	0.60235	0.973978	0.981544	0.968265	0.856706	0.670675	0.96337	0.83267	0.0088222	1.01049	0.945521	0.425293	0.993563	1.00462	1.01404	0.0178349	1.01028	0.989191	0.975349	0.9676	1.00153	0.287029	1.02562	1.02055	0.91337	0.998458	0.167976	1.18184
Q92743	HTRA1	Serine protease HTRA1 OS=Homo sapiens OX=9606 GN=HTRA1 PE=1 SV=1	2.13013	1.0046	1.00194	1.01661	1.00171	1.02043	0.99642	1.00602	0.985424	0.848257	1.01045	0.997683	1.56526	0.977415	0.867607	1.02269	1.00187	0.867607	0.984741	0.588044	1.01304	0.975107	0.971142	0.997661	0.981666	0.99342	0.964477	0.972638	1.00483	0.0533794	0.980931	1.00306	0.9947	1.02948	1.01497	1.02128	0.990519	0.994805	0.996629	1.00812	0.558499	0.996984	1.0083	0.985424	0.98675	1.00251	0.998454
Q4G0P3	HYDIN	Hydrocephalus-inducing protein homolog OS=Homo sapiens OX=9606 GN=HYDIN PE=1 SV=3	1.01785	0.998308	1.00063	0.870941	0.882977	0.597077	1.00075	0.981001	0.851596	0.92727	0.911749	0.392429	1.00494	0.993382	1.01299		0.43994	1.01299		0.535044	0.418045	1.00272	0.887079	0.975899	0.674471	0.413001		0.724347	0.638077			0.611539	1.00156	0.634076		0.885618	0.964527	1.00771	0.985242	0.161166				0.851596	0.978424		1.14661
Q9Y4L1	HYOU1	Hypoxia up-regulated protein 1 OS=Homo sapiens OX=9606 GN=HYOU1 PE=1 SV=1	2.99686	0.999105	1.00014	1.01466	0.978412	1.0286	0.985741	0.999414	0.984205	0.889012	1.00915	0.979698	1.34579	1.01407	0.997334		1.01973	0.997334			0.98052			0.935284	0.988965			1.00075				0.999333					1.00472	0.998311		0.841598				0.984205			0.963322
P41252	IARS1	Isoleucine--tRNA ligase, cytoplasmic OS=Homo sapiens OX=9606 GN=IARS1 PE=1 SV=2	2.02054	0.842739	0.84739	0.998602	0.797911	1.01414	0.88111	0.891008					1.42802	1.02769						0.987196		0.95479	0.903496			1.02615			1.01361				0.745294	0.998355		0.757902			0.998736						0.918339
P05362	ICAM1	Intercellular adhesion molecule 1 OS=Homo sapiens OX=9606 GN=ICAM1 PE=1 SV=2	2.17533	1.02393	1.00046	0.377307	0.988687	0.452197	1.00662	0.99572	0.996619	0.994684	0.931778	0.80182	1.17154	0.476781	0.122632	0.847389	0.907646	0.122632	0.820284	0.211467	0.987102	1.00744	0.981801	0.99633	0.870487	0.754582	0.892175	0.944943	0.90109	0.958496	0.828385	1.00103	0.988047	0.682704	0.246881	1.01185	1.00094	1.00545	0.845197	1.00255	0.807929	1.0225	1.03575	0.996619	1.00495	0.559216	1.00727
P32942	ICAM3	Intercellular adhesion molecule 3 OS=Homo sapiens OX=9606 GN=ICAM3 PE=1 SV=2	1.26313	0.47333	0.362194		0.445591		0.518837	0.438789			1.01217	0.978328				0.506431			0.417448								1.01026			0.581022	0.914562				0.632273						0.65791	1.0035	1.01811			1.007
O75874	IDH1	Isocitrate dehydrogenase [NADP] cytoplasmic OS=Homo sapiens OX=9606 GN=IDH1 PE=1 SV=2	1.08187	1.01391	1.00041	1.02771	0.985465	0.994147	0.999926	0.98728	1.00826	0.981681	0.996527	0.98498	1.38399	0.894833	0.750324	0.984653	0.958939	0.750324	1.03536	0.998172	0.983809	0.983159	0.97072	0.996401	1.02874	0.678275	0.981882	1.0018	0.65932	0.972758	1.01436	1.00258	1.00253	0.602022	0.994192	1.01237	1.01356	1.04021	0.582978	0.998012	1.01294	0.983676	1.02527	1.00826	0.127433	0.986703	1.00537
Q01628	IFITM3	Interferon-induced transmembrane protein 3 OS=Homo sapiens OX=9606 GN=IFITM3 PE=1 SV=2	1.01622	1.00197	1.00239	1.02741	0.999818	1.02029	0.992309	1.00534			0.994505	0.997823	1.24543	1.00274		0.125778			0.994161	0.99479		0.971897	0.981781			0.989487	1.00474		0.979656	1.01154	1.03557		0.997679	1.0322	1.01932	1.01886			0.997811		1.02446	0.982964	1.00623		0.988617	0.989383
Q9UG01	IFT172	Intraflagellar transport protein 172 homolog OS=Homo sapiens OX=9606 GN=IFT172 PE=1 SV=2	5.48949	8.02436e-06	3.44789e-07	0.0838945	1.29322e-05	0.408102	0.000350506	4.79994e-05	4.25972e-06	0.603902	0.695268	0.929373	0.145133	0.301158	2.54467e-07		0.0198108	2.54467e-07		1.0045	3.60024e-05	0.484968	0.888768	0.314739	0.491633	0.00189477		0.00583346	0.000262873			0.00130225	0.125857	3.58681e-05		1.00981	0.830305	0.268593	8.87676e-05	0.0253238				4.25972e-06	0.0152681		0.664085
Q9H7X7	IFT22	Intraflagellar transport protein 22 homolog OS=Homo sapiens OX=9606 GN=IFT22 PE=1 SV=1	1.00256	1.00027	1.00079	1.02989	0.999694	1.01469	0.992387	1.00817					1.21075	1.01478						1.00362		0.983824	0.978577			1.01071			1.00056				1.01046	0.789754		0.984654			0.999483						0.99624
Q9BW83	IFT27	Intraflagellar transport protein 27 homolog OS=Homo sapiens OX=9606 GN=IFT27 PE=1 SV=1	4.39	0.000870487	0.00150944	0.143395	0.000393598	0.844671	0.0026818	0.00344656	0.0100162	0.994553	0.72715	0.969591	0.0926362	0.992937	0.00730398		0.0141577	0.00730398			0.00378851			0.311604	0.625706			0.000513925				0.00244099					0.873423	0.272698		0.0182678				0.0100162			0.70354
Q9P2H3	IFT80	Intraflagellar transport protein 80 homolog OS=Homo sapiens OX=9606 GN=IFT80 PE=1 SV=3	1.15863	1.00338	0.99808	1.02763	0.979707	1.01689	1.0027	0.996846			0.994952	0.994262	1.21034	1.01311		1.01979			0.99582	0.999243		0.996376	0.964494			0.998441	1.01762		0.918461	0.980483	1.03244		0.990738	0.979076	1.01237	0.928656			0.955384		0.998757	0.993938	1.00635		0.990699	0.940727
P11717	IGF2R	Cation-independent mannose-6-phosphate receptor OS=Homo sapiens OX=9606 GN=IGF2R PE=1 SV=3	1.11452	1.00576	1.00112	0.962466	1.00539	0.939203	0.999777	0.996878					1.49492	0.935269						0.935678		0.986221	0.965201			1.02638			1.00741				1.00531	0.919493		1.00481			1.01669						0.998039
P35858	IGFALS	Insulin-like growth factor-binding protein complex acid labile subunit OS=Homo sapiens OX=9606 GN=IGFALS PE=1 SV=1	2.08225	0.86779	0.767509	0.773141	0.814321	1.00309	0.879861	0.819137	0.980915	0.798158	0.734402	0.999184	1.30186	1.00881	0.924107	0.992068	0.992477	0.924107	0.992763	0.999803	1.00549	0.957315	0.896861	0.990643	1.00471	0.978798	0.976768	0.998268	1.00345	0.582303	0.89289	0.991948	0.74598	1.02236	0.636204	0.492523	0.90875	0.984786	1.02331	1.00289	0.971752	0.819718	1.02167	0.980915	0.988498	1.00505	0.984068
P01876	IGHA1	Immunoglobulin heavy constant alpha 1 OS=Homo sapiens OX=9606 GN=IGHA1 PE=1 SV=2	5.4527	1.00621	0.999432	0.576583	0.998612	0.751853	1.00943	1.01076	0.614632	0.78915	0.607966	0.484795	1.36795	1.00183	0.647421	1.00832	0.796957	0.647421	0.927605	0.998325	0.423307	0.938279	0.878464	0.999844	0.633594	1.0059	0.980323	0.993156	0.465774	0.639109	0.432619	0.425385	0.995054	0.418041	0.70012	0.834773	0.676954	1.02317	0.0367457	0.0360756	0.0191649	0.984848	1.00078	0.614632	1.02506	0.638232	0.867952
P01877	IGHA2	Immunoglobulin heavy constant alpha 2 OS=Homo sapiens OX=9606 GN=IGHA2 PE=1 SV=4	1.32572	1.00616	1.00403	1.00259	1.00844	1.0194	1.01307	0.995416			1.00476	1.00187	1.3408	1.02503		1.00908			0.997659	0.998403		1.00732	0.894784			1.00972	1.00569		0.92886	0.978422	0.0365028		0.972119	1.0136	1.01025	0.762783			1.01888		0.0350836	0.992366	1.01615		1.01753	1.01097
P01880	IGHD	Immunoglobulin heavy constant delta OS=Homo sapiens OX=9606 GN=IGHD PE=1 SV=3	3.54577e-12	0.735296	0.765321		0.684432		0.849385	0.783502			0.826251	0.976034				0.847196			0.993126								1.0048			0.962002	0.941389				0.616641						0.315803	1.00333	0.889039			0.3659
P01857	IGHG1	Immunoglobulin heavy constant gamma 1 OS=Homo sapiens OX=9606 GN=IGHG1 PE=1 SV=1	2.68578	1.00529	0.992699	0.325574	1.00944	0.79747	1.00953	0.992939	0.410726	0.198969	0.237746	0.449166	1.16549	1.02427	1.00496	1.01425	0.894621	1.00496	0.684428	0.929854	1.02187	0.759029	0.866221	0.793641	0.79406	0.993446	0.741216	1.00619	0.204375	0.635413	0.887647	0.99664	1.01116	0.772937	0.808563	0.424331	0.616861	1.0411	0.904576	0.930467	0.334391	0.796244	0.810417	0.410726	1.02009	0.630766	1.11316
P01859	IGHG2	Immunoglobulin heavy constant gamma 2 OS=Homo sapiens OX=9606 GN=IGHG2 PE=1 SV=2	1.46013	0.723601	0.617879	0.265838	0.696504	1.02925	0.809505	0.742907	1.00089	0.478685	0.102528	0.499339	1.13398	0.89643	0.110271	1.00637	0.969792	0.110271	0.686239	1.00377	1.00512	0.6662	0.827668	0.799976	0.729574	1.00575	0.696383	1.00017	0.685813	0.639704	1.01696	1.00076	0.982034	1.02052	1.02077	0.711765	0.616135	0.769541	0.99835	0.999055	1.00547	0.52459	0.171279	1.00089	0.913549	0.994846	1.16805
P01860	IGHG3	Immunoglobulin heavy constant gamma 3 OS=Homo sapiens OX=9606 GN=IGHG3 PE=1 SV=2	5.36524	1.00618	1.004	0.587908	1.00102	0.889044	1.00279	1.00996	0.479046	0.267918	0.545578	0.529631	1.02448	1.01194	0.999045	0.996011	0.176264	0.999045	0.977417	0.997224	1.00694	0.999087	0.897414	0.880312	0.737644	0.842338	0.965516	0.973796	1.00255	0.696339	1.0277	0.609715	1.00017	0.513933	0.807094	0.87689	0.61394	0.994401	1.01365	0.815587	0.999992	0.995304	1.00012	0.479046	0.984012	0.954507	1.14617
P01861	IGHG4	Immunoglobulin heavy constant gamma 4 OS=Homo sapiens OX=9606 GN=IGHG4 PE=1 SV=1	5.10077	0.639391	0.374526	0.173855	0.64673	1.01312	0.757377	0.591273	1.00462	0.923025	0.0455567	0.248501	1.11633	0.817846	0.134053	1.00453	0.994383	0.134053	0.771006	0.991395	0.996766	0.55511	0.886605	0.714063	0.522956	1.02599	0.801863	0.997029	1.01159	0.241443	0.918567	1.00046	0.976609	0.820235	0.615548	0.734304	0.658555	0.703245	0.929884	0.974655	1.00831	0.788145	0.0151508	1.00462	1.04334	0.730595	0.975705
P01871	IGHM	Immunoglobulin heavy constant mu OS=Homo sapiens OX=9606 GN=IGHM PE=1 SV=4	4.74683	1.01108	1.00069	0.50437	0.968932	0.491762	0.977304	0.987543	0.690741	0.105402	0.993721	0.772539	1.45599	0.71478	0.313674	0.380292	0.605044	0.313674	1.00372	0.887975	1.02276	0.984126	0.869195	0.995269	0.902451	0.638744	0.98941	0.995912	0.599802	0.662621	0.651878	0.998927	0.361111	0.0833495	0.000489108	1.00799	0.949198	1.00141	8.75452e-05	0.320182	0.874677	0.835125	1.01569	0.690741	0.998668	0.840608	0.702544
A0A0C4DH31	IGHV1-18	Immunoglobulin heavy variable 1-18 OS=Homo sapiens OX=9606 GN=IGHV1-18 PE=3 SV=1	2.53848	0.656572	0.490118	0.0629101	0.697554	0.870666	0.913405	0.888821	0.272333	0.414233	0.341388	0.555768	1.03405	1.01698	0.000922122	0.983111	0.726449	0.000922122	0.998027	0.992091	0.187225	0.987109	0.910901	0.436145	0.589088	0.993498	0.96528	0.00586791	0.0982977	0.949318	1.0287	0.91946	1.0016	1.02949	1.00599	0.654442	0.496673	0.370772	1.01835	0.885264	1.01504	0.976348	1.0276	0.272333	0.988494	0.957698	0.969649
P23083	IGHV1-2	Immunoglobulin heavy variable 1-2 OS=Homo sapiens OX=9606 GN=IGHV1-2 PE=1 SV=2	1.04043	0.974383	0.938373	0.326196	0.765953	0.0999203	0.75042	0.692875	0.994206	0.111413	0.773807	0.201377	0.961684	0.0530122	0.695938	0.50083	0.713788	0.695938	1.01047	0.357563	0.907157	0.999237	0.885945	1.00199	0.720842	0.447386	1.00235	1.0056	0.1058	0.982745	0.270507	1.00267	0.601165	0.0221719	0.000284569	0.185356	0.79123	0.996874	0.121885	0.981623	0.000669448	0.996412	1.01863	0.994206	1.00182	0.642806	1.02613
A0A0C4DH33	IGHV1-24	Immunoglobulin heavy variable 1-24 OS=Homo sapiens OX=9606 GN=IGHV1-24 PE=3 SV=1	1.17103	0.999534	0.974222	0.874448	0.986681	1.01015	1.0056	1.00115	1.00338	0.792338	0.740959	0.921531	1.18906	1.0263	1.01408	0.984821	1.00115	1.01408	0.984976	1.00096	1.00936	1.00515	0.902918	0.953281	1.02484	1.0025	1.00847	0.998085	1.00905	0.77872	1.02608	0.9981	0.982143	1.01433	1.01233	0.831276	0.905069	1.03687	1.01699	1.00747	0.0420266	0.980019	1.0008	1.00338	1.00313	0.944608	1.02814
A0A0C4DH29	IGHV1-3	Immunoglobulin heavy variable 1-3 OS=Homo sapiens OX=9606 GN=IGHV1-3 PE=3 SV=1	1.81378	1.00258	0.991787	0.998616	0.976374	1.01741	0.99583	0.993668	0.971425	0.566305	0.481744	0.587797	1.13234	1.02613	1.00031	0.797205	1.00972	1.00031	1.00763	0.99225	1.00564	1.00783	0.912216	1.00137	0.936702	1.02748	0.96594	1.00193	0.344661	0.725042	0.685005	0.926807	1.00686	1.0232	0.52834	0.816096	0.924132	1.00454	1.02148	0.748832	0.00290818	0.992745	0.511011	0.971425	0.99343	0.634116	0.98104
P0DTW3	IGHV1-38-4	Probable non-functional immunoglobulin heavy variable 1-38-4 OS=Homo sapiens OX=9606 GN=IGHV1-38-4 PE=1 SV=1	4.9205	1.01777	0.999664	0.983893	0.977147	0.831213	1.01128	0.974531	1.00552	0.996357	0.991233	0.98367	1.19059	0.975786	0.698397	1.00982	0.975848	0.698397	0.99822		1.01467			0.996894	1.02745		1.00338	0.994419		1.00804	0.373333	0.994532			0.00280495		0.98918	1.00152		0.713133	0.78451	0.974216	1.01302	1.00552		0.992172	1.14903
A0A0A0MS14	IGHV1-45	Immunoglobulin heavy variable 1-45 OS=Homo sapiens OX=9606 GN=IGHV1-45 PE=3 SV=1	3.43471	1.00427	0.997063	0.23459	1.00533	0.551628	0.993739	1.00496	0.971718	0.859799	0.480123	0.426286	0.945081	0.757425	0.945547	0.846851	0.758401	0.945547	0.812081	0.362026	0.848775	0.995987	1.00492	0.692506	0.588499	0.99485	0.894427	0.917338	0.999218	0.770289	0.109622	0.791469	0.987676	0.353205	0.213218	0.492343	0.620932	1.0081	0.346517	0.931503	0.655101	0.999753	0.999565	0.971718	0.989185	0.114671	1.15199
P01743	IGHV1-46	Immunoglobulin heavy variable 1-46 OS=Homo sapiens OX=9606 GN=IGHV1-46 PE=1 SV=2	1.59368	1.00077	0.992829	0.774093	1.00127	0.98653	0.998287	1.00633	0.977937	0.98831	0.695461	0.627128	1.05458	1.01106	0.672556	1.02587	0.884819	0.672556	0.985525	0.999903	1.01194	0.987928	0.997505	0.736469	0.928744	1.00352	0.978077	0.988447	1.01356	0.8934	0.975506	0.872981	0.992682	1.01033	0.454427	0.824663	0.842657	1.00579	0.9121	0.435575	0.443934	0.984469	1.03925	0.977937	1.02008	0.996698	1.00745
A0A0C4DH39	IGHV1-58	Immunoglobulin heavy variable 1-58 OS=Homo sapiens OX=9606 GN=IGHV1-58 PE=3 SV=1	2.37521	1.0089	1.00116	1.01921	1.00632	1.019	0.99245	1.00393			0.838164	0.602655	1.27344	1.01672		1.0255			0.818715	0.990786		0.976095	0.963528			0.0557901	0.963616		0.738247	0.770894	1.03017		1.01888	0.918588	0.974557	0.926689			1.00205		0.964087	0.974301	0.881382		1.00331	0.119135
P01742	IGHV1-69	Immunoglobulin heavy variable 1-69 OS=Homo sapiens OX=9606 GN=IGHV1-69 PE=1 SV=2	1.12729	0.999757	1.0059	0.288665	0.994564	0.346974	1.00948	1.01757	0.976541	1.00813	0.398012	0.229051	1.34542	1.00858	0.513012	0.97629	0.0640988	0.513012	0.988366	0.904377	0.170342	0.977989	0.951948	0.998934	1.01568	1.03347	0.911272	0.267645	0.983937	0.956013	0.942933	1.00751	1.00013	0.79532	0.771006	0.981423	0.655558	1.00058	0.198602	0.810832	0.00254512	0.990508	0.955601	0.976541	0.863611	0.993336	1.00395
A0A0B4J2H0	IGHV1-69D	Immunoglobulin heavy variable 1-69D OS=Homo sapiens OX=9606 GN=IGHV1-69D PE=1 SV=1	3.98991	0.995162	0.99707	0.483528	1.00087	0.763623	1.00751	0.99161	0.453356	0.0519143	0.43891	0.533081	1.02181	1.00246	0.826807	1.02512	0.957693	0.826807	0.991221		0.997759			0.865819	0.691922		0.957322	0.996047		0.941465	1.02804	0.82924			1.01471		0.665703	0.725453		0.945186	0.761259	0.795982	0.976069	0.453356		0.972711	1.00788
P0DP01	IGHV1-8	Immunoglobulin heavy variable 1-8 OS=Homo sapiens OX=9606 GN=IGHV1-8 PE=1 SV=1	1.28633	1.02351	0.999976	1.0218	1.00297	1.01723	1.00945	1.0148	0.977484	0.985787	0.773586	0.69639	1.22655	1.01842	0.88011		1.00474	0.88011			1.01062			0.941105	1.01258			0.997132				0.998883					0.910601	1.02776		0.993661				0.977484			0.987623
A0A0B4J1V2	IGHV2-26	Immunoglobulin heavy variable 2-26 OS=Homo sapiens OX=9606 GN=IGHV2-26 PE=3 SV=1	1.89863	1.00295	1.00738	0.784095	0.994073	0.764962	1.00579	1.01184	0.542537	0.487308	0.719694	0.496715	1.10584	1.00235	0.896911	0.924054	0.830699	0.896911	0.993214	0.992142	1.01597	0.995978	0.987212	1.0049	1.02807	1.00579	1.00073	0.768298	0.850617	0.623988	0.846004	0.993886	1.00475	0.0441966	0.140172	0.924103	0.951665	1.00198	0.984503	0.993153	0.257877	0.978123	0.961406	0.542537	1.02665	0.778016	0.999155
P01817	IGHV2-5	Immunoglobulin heavy variable 2-5 OS=Homo sapiens OX=9606 GN=IGHV2-5 PE=1 SV=2	1.97607	0.827302	0.78623	0.982728	0.799415	1.00801	0.892518	0.888585			0.929761	0.997886	1.4752	1.00181		0.472873			1.01611	0.954981		0.995951	0.964593			1.02419	0.999437		1.00497	0.953135	1.02656		0.987981	1.01697	0.0786136	0.776446			1.0231		0.00173609	0.973259	0.968951		0.984625	0.952586
A0A0C4DH43	IGHV2-70D	Immunoglobulin heavy variable 2-70D OS=Homo sapiens OX=9606 GN=IGHV2-70D PE=3 SV=1	1.0025e-08	0.867661	0.0820762	0.140951	0.69173	0.0458114	0.77006	0.110506	0.937846	0.993753	0.649772	0.136737	1.20078	0.146269	0.647726	0.008912	0.00724824	0.647726	0.990668	7.99613e-05	0.369467	1.00628	0.944909	0.983245	1.03626	0.00617635	0.850088	0.074944	0.00016038	0.624451	3.77147e-06	0.996844	0.102484	0.141852	0.488796	0.498333	0.987394	1.02046	0.522986	0.653092	0.0821551	0.985185	0.598319	0.937846	0.262767	0.0147402	1.01395
A0A0B4J1V0	IGHV3-15	Immunoglobulin heavy variable 3-15 OS=Homo sapiens OX=9606 GN=IGHV3-15 PE=3 SV=1	0.889673	0.659003	0.149576		0.604771		0.698103	0.239078			1.01083	0.992225				0.634895			0.984777								0.987517			1.00416	0.339307				0.00573722						0.0616289	1.01384	1.00057			0.452442
A0A0B4J1V1	IGHV3-21	Immunoglobulin heavy variable 3-21 OS=Homo sapiens OX=9606 GN=IGHV3-21 PE=1 SV=1	1.26155	1.02018	0.997717	0.911486	1.00645	1.01947	0.996551	0.996474	1.00466	0.79149	0.818882	0.727126	1.10768	0.990189	0.999078		1.00041	0.999078			1.01436			0.937009	0.919743			1.00213				0.997372					0.918051	0.974214		1.00737				1.00466			1.10167
P01764	IGHV3-23	Immunoglobulin heavy variable 3-23 OS=Homo sapiens OX=9606 GN=IGHV3-23 PE=1 SV=2	1.63573	1.00333	1.00092	0.799014	1.00243	0.989175	1.01433	1.01283	0.183769	0.019978	0.448859	0.452034	1.58175	0.892877	0.997104	1.00058	0.997783	0.997104	1.02838	0.995728	0.192567	1.01618	0.854009	0.8328	0.844022	0.968877	0.97705	1.00412	0.994889	0.953024	1.00352	0.996422	1.02549	1.0182	0.406335	0.60541	0.638772	0.994035	0.913333	0.573244	0.441548	0.98124	1.02395	0.183769	0.997176	0.950312	1.0266
P01768	IGHV3-30	Immunoglobulin heavy variable 3-30 OS=Homo sapiens OX=9606 GN=IGHV3-30 PE=1 SV=2	2.04181	1.00802	1.00059	0.558271	1.00254	0.74064	1.01393	1.01015	0.582838	0.725318	0.742086	0.661507	1.3265	1.00275	0.749521	1.01682	0.50458	0.749521	1.01621	0.995966	1.01734	0.996015	0.870763	0.988811	0.917749	0.48204	1.00544	0.999185	0.113526	0.809877	0.846473	0.991771	0.977245	0.0491596	0.292995	0.698074	0.835533	1.00189	0.0742929	0.940563	0.143326	0.975708	1.0026	0.582838	1.01081	0.934804	1.00277
P01772	IGHV3-33	Immunoglobulin heavy variable 3-33 OS=Homo sapiens OX=9606 GN=IGHV3-33 PE=1 SV=2	1.0515	1.00031	1.00408	0.890694	1.00528	0.983858	0.992857	1.00436	0.961539	0.808048	0.917	0.862675	1.2332	1.0168	0.981517	0.983143	0.532227	0.981517	0.993799	0.985596	1.00705	0.99899	0.971259	0.996223	1.03098	0.999116	1.00333	0.997844	1.00195	0.99039	0.943955	0.997005	0.98951	1.0135	0.78984	0.86923	0.989315	0.994174	1.01756	0.874677	0.998592	0.980156	1.02401	0.961539	0.996355	0.994677	0.989607
A0A0C4DH35	IGHV3-35	Probable non-functional immunoglobulin heavy variable 3-35 OS=Homo sapiens OX=9606 GN=IGHV3-35 PE=1 SV=1	1.6541	0.657645	0.464412		0.632769		0.767562	0.658071			0.930977	0.979636				0.963925			0.813719								0.823962			0.639349	0.989721				1.00738						1.01038	0.791994	0.958529			0.992069
A0A0C4DH36	IGHV3-38	Probable non-functional immunoglobulin heavy variable 3-38 OS=Homo sapiens OX=9606 GN=IGHV3-38 PE=1 SV=1	1.00672	1.01373	1.00517	1.00911	1.01009	1.01439	1.0199	1.003	1.00869	0.857485	0.996247	0.995571	1.12161	1.00667	1.00081	0.966248	0.95317	1.00081	1.03711	1.00018	1.01323	1.01041	0.910206	0.982553	1.03007	1.00069	0.965289	1.00142	0.544288	0.825927	1.0275	1.00374	1.00759	1.01345	0.998108	0.762654	1.01376	1.00385	1.00028	0.905962	1.00597	1.0279	0.998914	1.00869	0.998138	1.00974	0.976271
A0A0A0MS15	IGHV3-49	Immunoglobulin heavy variable 3-49 OS=Homo sapiens OX=9606 GN=IGHV3-49 PE=3 SV=1	3.14435	1.01942	0.999114	0.490806	1.01002	0.89977	1.01143	1.01659	0.270735	0.0739671	0.208929	0.199107	1.35922	1.01616	0.980697	0.985241	0.874976	0.980697	0.984944	0.968363	1.01154	0.990496	0.993069	0.712303	0.871152	0.244282	0.97963	0.999313	0.665881	0.701178	0.916355	1.0006	1.00113	0.142608	1.00661	1.00864	0.71524	1.03413	0.00223101	0.887009	0.862189	0.788	0.267618	0.270735	0.984943	0.999593	0.97666
P01767	IGHV3-53	Immunoglobulin heavy variable 3-53 OS=Homo sapiens OX=9606 GN=IGHV3-53 PE=1 SV=2	3.83195	1.00241	1.00121	0.944472	0.997747	0.999959	0.993779	1.00883	0.97841	0.979824	0.961787	0.847792	1.08817	1.01426	0.968655		1.01352	0.968655			1.01961			1.00076	1.024			0.999029				0.999372					0.988501	1.00804		0.997851				0.97841			1.00019
A0A0J9YX35	IGHV3-64D	Immunoglobulin heavy variable 3-64D OS=Homo sapiens OX=9606 GN=IGHV3-64D PE=3 SV=1	1.55681	1.02132	1.01121	0.903752	1.00312	1.01135	1.01196	1.00658	0.861218	0.349143	0.773917	0.885003	1.11469	1.01751	0.984523	0.983284	1.00413	0.984523	0.972416	0.998219	1.00535	0.994597	0.963988	0.988128	0.860896	1.02475	1.01051	0.997473	0.994025	0.893252	1.00011	1.00353	1.00118	1.01539	0.778622	0.932012	0.90803	1.04353	0.998549	1.01126	1.00331	0.978254	1.02139	0.861218	0.998252	0.870598	1.05774
P01780	IGHV3-7	Immunoglobulin heavy variable 3-7 OS=Homo sapiens OX=9606 GN=IGHV3-7 PE=1 SV=2	1.85239	1.00645	1.0024	0.873706	1.00586	0.983296	1.01544	1.00383	0.991345	1.00535	0.941351	0.904536	1.39159	1.00692	0.528136	0.98801	0.992104	0.528136	0.972911	0.991949	0.987689	0.998435	0.884734	0.98351	1.01612	1.00946	1.01172	0.998567	1.01851	1.00466	0.192554	1.00613	0.995395	0.702651	0.0753593	0.766515	1.0086	1.03954	0.034618	0.418241	0.523689	0.998422	1.04677	0.991345	0.990538	0.914309	0.985774
A0A0B4J1Y9	IGHV3-72	Immunoglobulin heavy variable 3-72 OS=Homo sapiens OX=9606 GN=IGHV3-72 PE=3 SV=1	2.87447	1.00166	0.999257	1.01607	0.999526	1.02267	1.00178	1.00414	1.00884	1.01378	0.675737	0.564824	1.20961	1.01509	0.997899	0.471881	0.961349	0.997899	1.02252	0.916886	1.01894	1.00599	0.848311	0.88033	0.728779	1.0117	0.975786	1.00241	0.945437	0.418418	1.03463	0.600732	0.993838	0.709796	0.745999	0.768566	0.909806	1.00374	0.0986998	0.0924024	0.997233	0.973613	1.01157	1.00884	0.989143	0.990796	1.00712
A0A0B4J1X5	IGHV3-74	Immunoglobulin heavy variable 3-74 OS=Homo sapiens OX=9606 GN=IGHV3-74 PE=3 SV=1	3.17986	1.02115	0.994999	0.865815	0.988093	0.760009	0.988349	0.989209	1.00197	0.704128	0.701298	0.402624	1.0604	1.00657	0.737805	1.00849	0.435924	0.737805	0.997255	1.00064	0.99153	0.99905	0.99231	0.999012	0.782176	0.890352	1.01304	1.00198	1.01288	0.765731	0.619847	0.878228	0.396074	0.133094	0.284638	1.01223	0.831279	1.00026	0.0117841	0.35635	1.0031	0.994092	1.03748	1.00197	0.991286	0.950299	0.976611
A0A0C4DH34	IGHV4-28	Immunoglobulin heavy variable 4-28 OS=Homo sapiens OX=9606 GN=IGHV4-28 PE=3 SV=1	2.02561	0.972125	0.959968	0.961264	0.849327	0.45487	0.896817	0.920742			0.995455	0.963004	1.5259	0.304841		0.869734			1.02568	0.934121		1.00728	0.913187			0.79872	1.00651		0.598747	0.957329	0.179907		0.785677	0.136863	0.0733019	1.01146			0.174272		0.0422873	0.990772	1.00728		0.989606	0.946046
A0A087WSY4	IGHV4-30-2	Immunoglobulin heavy variable 4-30-2 OS=Homo sapiens OX=9606 GN=IGHV4-30-2 PE=3 SV=1	2.07061	1.01703	1.00921	1.02217	0.977596	0.99704	1.0061	0.994255	0.0520821	0.0244263	0.842597	0.668301	1.0061	1.03651	0.987724	0.980068	0.276632	0.987724	0.982215		1.0006			0.987804	0.963136		1.01667	1.00388		0.987601	0.900883	0.95241			1.02766		0.900698	1.00345		0.204483	0.997811	0.975925	1.01157	0.0520821		0.0356661	0.995302
P06331	IGHV4-34	Immunoglobulin heavy variable 4-34 OS=Homo sapiens OX=9606 GN=IGHV4-34 PE=1 SV=2	1.9728	0.967001	0.957535	0.936932	0.82205	0.614025	0.891593	0.899436	0.427737	0.924463	0.738339	0.399372	1.09572	0.982473	0.999997	1.00694	0.501332	0.999997	1.03391	0.996665	1.00954	0.995879	0.871143	0.996023	0.957791	1.02692	1.00367	1.00083	0.000775855	0.957992	0.680121	0.831646	0.0931529	0.174678	0.0103862	1.008	0.829417	1.00455	0.0224532	0.465769	0.00616026	0.997594	1.00005	0.427737	1.00715	0.433926	0.999884
A0A075B6R2	IGHV4-4	Immunoglobulin heavy variable 4-4 OS=Homo sapiens OX=9606 GN=IGHV4-4 PE=3 SV=2	1.55647	1.00011	0.999824	1.03202	1.00174	1.007	1.01233	1.00694	0.109275	0.0202933	0.935361	0.867418	1.15326	1.02393	0.649137		1.01811	0.649137		0.946732	0.517018	0.97833	0.962556	0.853047	1.00902	0.791626		0.495717	1.09266e-05			0.999468	0.993085	1.01896		1.01908	0.97116	1.02674	0.494341	1.00394				0.109275	0.856277		0.981214
A0A0J9YXX1	IGHV5-10-1	Immunoglobulin heavy variable 5-10-1 OS=Homo sapiens OX=9606 GN=IGHV5-10-1 PE=3 SV=1	5.04003	0.631785	0.335695	1.01053	0.144677	0.121204	0.270805	0.115225					1.344	0.0613648						0.995565		0.971677	0.885391			1.02846			0.0170823				0.378213	0.0152026		1.00075			0.00852053						0.977332
A0A0C4DH38	IGHV5-51	Immunoglobulin heavy variable 5-51 OS=Homo sapiens OX=9606 GN=IGHV5-51 PE=3 SV=1	2.28595	1.00705	1.00435	0.614871	1.00025	0.729193	1.00844	1.01307	0.587292	0.76993	0.73674	0.602834	1.15038	0.997568	0.670546	0.98487	0.0872912	0.670546	0.989668	0.972506	1.00885	0.97586	0.882568	0.984329	0.935017	1.00486	1.01448	0.926426	1.00537	0.952276	1.02444	0.878642	1.01567	0.244113	0.51595	0.805988	0.907986	0.993149	0.0304394	0.445164	0.957809	0.974382	1.05125	0.587292	1.01206	0.955102	1.0005
A0A0B4J1U7	IGHV6-1	Immunoglobulin heavy variable 6-1 OS=Homo sapiens OX=9606 GN=IGHV6-1 PE=3 SV=1	5.55804	0.770888	0.56422	0.0151008	0.816383	0.507881	0.966368	0.882002	7.29885e-07	1.2619e-08	0.240087	0.449686	0.254895	0.903257	7.87465e-07	0.985525	0.970803	7.87465e-07	0.805383	0.99784	0.000566178	1.01193	0.83741	0.597789	0.338785	0.771868	0.983582	0.295957	0.957635	0.951713	0.678248	0.912055	0.990565	0.621333	1.02018	0.495511	0.39451	0.35553	0.0864113	0.876444	1.0069	0.992854	1.03732	7.29885e-07	1.00336	1.00513	0.965708
A0A0B4J1V7	IGHV7-81	Probable non-functional immunoglobulin heavy variable 7-81 OS=Homo sapiens OX=9606 GN=IGHV7-81 PE=1 SV=1	1.39627	1.00426	0.991682	0.236616	1.008	0.567609	0.998767	1.00562	0.896104	0.561054	0.481213	0.0484107	0.305149	0.301149	0.648143		0.756612	0.648143		0.304453	0.21224	1.01161	0.88669	0.996898	0.603781	1.00665		0.99999	0.877804			0.994744	0.541382	0.683675		0.664884	0.677579	1.02484	0.404601	0.964064				0.896104	0.993005		1.10121
P01834	IGKC	Immunoglobulin kappa constant OS=Homo sapiens OX=9606 GN=IGKC PE=1 SV=2	3.39819	0.995824	0.960096	0.474807	0.991019	0.985572	1.00538	1.00875	1.00551	0.913283	0.413215	0.551838	1.21426	1.01114	0.731933	1.01557	1.0111	0.731933	0.917082	1.00448	0.998799	1.00504	0.887259	0.986121	0.825594	1.01023	0.982982	1.00001	1.01155	0.640435	0.995242	0.999182	1.00153	0.97845	0.747336	0.822432	0.754571	1.00157	0.486279	0.912401	0.827536	1.01305	0.748078	1.00551	0.998341	0.864321	1.02012
A0A0A0MT89	IGKJ1	Immunoglobulin kappa joining 1 OS=Homo sapiens OX=9606 GN=IGKJ1 PE=4 SV=2	1.40161	1.01335	0.994416	0.708891	1.00031	0.922613	1.0051	1.00966	0.781439	0.430693	0.236847	0.00621851	1.00547	1.0128	0.869313		1.00449	0.869313		1.00364	1.02257	1.0055	0.90373	0.990795	0.701656	1.00928		0.892548	1.01537			0.987978	0.9997	0.712625		0.50558	0.610403	0.93203	0.649102	0.661482				0.781439	1.00044		1.07941
P04430	IGKV1-16	Immunoglobulin kappa variable 1-16 OS=Homo sapiens OX=9606 GN=IGKV1-16 PE=1 SV=2	1.44273	1.01715	0.997459	1.02216	0.976063	1.00343	1.00999	0.990706	0.994849	0.97826	0.930492	0.67014	1.31263	0.955517	0.993373	1.00765	0.634349	0.993373	1.01117	0.996072	1.00567	0.983614	0.956864	0.854848	0.995004	0.970707	1.00939	0.698374	1.00541	0.999324	0.418072	0.876503	1.01016	1.02414	0.184274	0.980886	0.950116	0.994542	0.489151	0.583378	0.232589	0.99912	1.00539	0.994849	1.00246	0.870023	0.99367
P01599	IGKV1-17	Immunoglobulin kappa variable 1-17 OS=Homo sapiens OX=9606 GN=IGKV1-17 PE=1 SV=2	1.5117	1.02264	0.998912	0.34432	1.00374	0.69865	0.997754	0.995773	0.996776	1.00831	0.590104	0.535729	1.50801	0.988583	0.646929	1.01636	0.789732	0.646929	1.03017	0.602499	0.997428	0.982808	0.899336	0.859895	0.721646	0.833573	1.00569	1.00461	0.726837	0.952208	0.994718	1.00152	0.990665	0.622654	1.02245	0.607012	0.719236	1.00752	0.115312	0.960161	1.00695	0.988259	1.01907	0.996776	1.00223	0.907089	1.00183
A0A075B6S5	IGKV1-27	Immunoglobulin kappa variable 1-27 OS=Homo sapiens OX=9606 GN=IGKV1-27 PE=3 SV=1	1.1823	1.01798	1.00147	1.00231	0.983602	0.89223	0.999754	0.994268					1.36486	0.899528						0.990427		1.00267	0.932062			1.00478			0.142079				1.00288	0.742226		0.779856			0.350391						1.006
P01602	IGKV1-5	Immunoglobulin kappa variable 1-5 OS=Homo sapiens OX=9606 GN=IGKV1-5 PE=1 SV=2	4.12134	1.00907	1.00724	0.884779	0.990667	0.875488	1.00077	0.987392	0.985386	0.998107	0.725968	0.47967	1.27703	0.963253	1.01761	0.999559	0.945286	1.01761	0.98756	0.993074	1.00753	0.999745	0.884369	0.975146	0.975623	0.00112444	1.00594	1.00133	0.11398	0.760151	0.910867	1.00084	0.967168	0.0270758	0.0616109	1.00212	0.937854	1.00499	0.00205304	0.543855	0.0808582	0.992387	0.971739	0.985386	0.990439	0.615642	1.03103
A0A0B4J2D9	IGKV1D-13	Immunoglobulin kappa variable 1D-13 OS=Homo sapiens OX=9606 GN=IGKV1D-13 PE=3 SV=1	2.70468	0.839838	0.820921	0.411547	0.83512	1.00604	0.865969	0.850329	0.451717	0.0106732	0.446356	0.747504	1.23914	1.01534	0.109528	1.01644	0.881122	0.109528	0.990005	0.999522	0.989134	0.98994	0.976983	0.758802	0.699082	0.793519	1.00753	0.654321	0.793482	0.983657	1.01117	0.879866	0.704874	0.920041	1.02746	0.706745	0.654052	0.754941	0.79175	1.00307	1.00526	1.01586	0.983186	0.451717	0.75545	0.979087	1.00179
P01601	IGKV1D-16	Immunoglobulin kappa variable 1D-16 OS=Homo sapiens OX=9606 GN=IGKV1D-16 PE=3 SV=2	1.68109	0.999651	0.998315	0.962852	1.00128	0.995411	1.00775	1.00766	0.9799	0.775081	0.995133	1.00107	1.2074	0.999001	0.988248	1.01184	0.992783	0.988248	0.976661		1.02195			0.982665	0.968042		0.982971	0.99302		0.984429	1.00445	1.0003			1.0107		0.987689	1.0065		1.00792	1.00673	1.02133	0.999395	0.9799		0.927399	0.973485
P01593	IGKV1D-33	Immunoglobulin kappa variable 1D-33 OS=Homo sapiens OX=9606 GN=IGKV1D-33 PE=1 SV=2	1.03833	1.01221	1.00339	0.773759	1.00691	0.998602	0.994179	1.00431	0.985058	0.987588	0.688811	0.629	1.40586	1.02333	0.998684	0.984464	0.913739	0.998684	0.926895	0.988989	1.02228	0.999387	0.886926	0.882299	0.87968	0.429021	1.00567	0.997334	0.955467	0.907418	0.853429	0.994962	1.0032	0.855751	0.835976	0.931654	0.887644	1.0037	0.779669	1.00643	0.748215	1.00345	1.03969	0.985058	0.995731	0.825526	1.10304
P04432	IGKV1D-39	Immunoglobulin kappa variable 1D-39 OS=Homo sapiens OX=9606 GN=IGKV1D-39 PE=3 SV=2	2.48513	1.00013	1.00788	0.964504	1.00338	1.00161	0.993949	1.00361	0.714628	0.614783	0.729082	0.669478	1.03418	1.01196	0.999344	0.992265	0.769142	0.999344	1.03768	0.99165	1.01309	1.02877	0.951954	0.981789	1.0146	1.00594	0.98662	0.998548	0.48646	0.984025	1.00031	0.254754	1.01932	1.00417	1.01339	0.776887	0.955786	0.990887	0.850851	0.851243	1.01053	1.01972	0.963838	0.714628	0.990706	1.00072	0.981022
P06310	IGKV2-30	Immunoglobulin kappa variable 2-30 OS=Homo sapiens OX=9606 GN=IGKV2-30 PE=3 SV=2	1.73856	0.991005	0.9626	0.685315	1.00449	1.0014	1.00396	1.00999	0.995972	0.984032	0.642803	0.671702	1.25614	1.01135	0.257282	1.01086	0.997031	0.257282	0.994641	0.998789	0.954035	0.996642	0.809486	0.805073	0.695462	0.449427	0.972131	0.919896	0.98861	0.935626	1.02549	1.00121	0.995835	0.961049	1.01076	0.935688	0.89982	0.834719	0.0411517	0.844187	1.01011	1.01418	0.922973	0.995972	0.995166	0.958205	1.00134
A0A075B6R9	IGKV2D-24	Probable non-functional immunoglobulin kappa variable 2D-24 OS=Homo sapiens OX=9606 GN=IGKV2D-24 PE=1 SV=1	1.55535	0.887885	0.852465	0.252425	0.929861	0.895251	1.00232	0.983547	0.98085	0.998194	0.365485	0.495232	1.0623	0.994008	0.161448	0.996432	0.7433	0.161448	1.03161	0.639388	0.739202	0.990561	0.966785	0.860738	0.719704	0.365304	1.00727	0.344661	1.00255	0.240868	0.912136	0.998133	1.00104	0.863794	1.01559	1.01685	0.757001	0.674503	0.201941	0.990245	0.579336	1.00026	0.570651	0.98085	0.995508	0.868243	0.986155
A0A075B6S2	IGKV2D-29	Immunoglobulin kappa variable 2D-29 OS=Homo sapiens OX=9606 GN=IGKV2D-29 PE=3 SV=1	1.32671	0.88386	0.876833	0.858002	0.872836	1.01578	0.967179	0.964747					1.59257	1.03419						0.692853		0.995164	0.896714			0.0143632			0.996476				0.997137	0.896382		1.0094			0.0575482						0.991628
A0A075B6S6	IGKV2D-30	Immunoglobulin kappa variable 2D-30 OS=Homo sapiens OX=9606 GN=IGKV2D-30 PE=3 SV=1	5.0391	0.827677	0.928552	0.390893	0.882629	0.973043	0.896377	0.988832	1.00632	0.986843	0.688048	0.666191	1.16006	0.993053	0.309178		1.00613	0.309178			1.00524			0.805356	0.840102			0.996227				0.999329					0.836905	0.888608		1.01248				1.00632			1.16796
P01619	IGKV3-20	Immunoglobulin kappa variable 3-20 OS=Homo sapiens OX=9606 GN=IGKV3-20 PE=1 SV=2	1.54892	0.998202	1.0083	0.747989	0.999208	0.812401	1.0086	1.01007	0.953391	1.0003	0.487574	0.369989	1.10689	1.02169	0.807768	0.989612	0.829182	0.807768	0.912228	1.00528	1.01058	0.982135	0.834921	0.987207	0.918698	0.99196	0.988107	0.942368	0.43986	0.498234	1.02517	0.920495	0.992501	0.783433	0.0928153	1.02863	0.804521	1.02301	0.0552549	0.649422	0.107635	0.993158	0.889743	0.953391	0.995719	0.635053	0.96996
A0A0A0MRZ8	IGKV3D-11	Immunoglobulin kappa variable 3D-11 OS=Homo sapiens OX=9606 GN=IGKV3D-11 PE=3 SV=6	1.60395	1.0202	1.01065	1.01616	0.984623	1.00457	1.00397	0.993066	0.981651	1.01459	0.759527	0.486187	1.19946	1.02594	0.883105	1.01304	0.606377	0.883105	0.990341	1.00486	1.01097	1.00304	0.871881	0.796391	0.725017	0.973491	1.00016	0.995946	0.413907	0.925251	1.04744	0.999902	0.969096	0.340245	0.0380617	1.01619	0.753429	1.00772	0.0455883	0.543156	1.00636	0.997866	1.02313	0.981651	0.986926	0.887959	1.00766
A0A087WSY6	IGKV3D-15	Immunoglobulin kappa variable 3D-15 OS=Homo sapiens OX=9606 GN=IGKV3D-15 PE=3 SV=6	1.13355	1.00986	1.00062	0.447291	1.00058	0.664418	1.0034	0.994051	0.977473	0.98285	0.546429	0.0660863	1.52714	0.977575	0.178429		0.990831	0.178429		0.99094	0.723045	1.01704	0.887891	0.973553	0.847633	1.01905		0.998298	0.355567			0.988063	1.00227	0.972818		0.840379	0.725029	0.975789	0.691498	0.844824				0.977473	1.0232		1.07303
A0A0C4DH25	IGKV3D-20	Immunoglobulin kappa variable 3D-20 OS=Homo sapiens OX=9606 GN=IGKV3D-20 PE=3 SV=1	1.2844	1.0203	0.997714	0.597361	1.00592	0.890507	1.00059	0.999367	0.975527	0.832043	0.559039	0.485358	1.34313	1.01603	0.701326	1.02044	1.00949	0.701326	0.972555	0.99541	0.983455	0.998795	0.84099	0.999726	0.741644	1.00825	0.980971	0.999669	0.584926	0.470577	0.996089	1.00339	0.990719	0.874686	0.495127	1.01921	0.660001	0.888701	0.487602	0.652741	0.969172	0.979858	1.02562	0.975527	1.02359	0.932375	0.999843
A0A0C4DH55	IGKV3D-7	Immunoglobulin kappa variable 3D-7 OS=Homo sapiens OX=9606 GN=IGKV3D-7 PE=3 SV=5	2.35036	1.00675	1.00848	0.410275	1.00388	0.598902	1.01444	0.997046	0.982232	0.996824	0.547222	0.399025	1.13073	1.01523	0.469915	1.02257	0.743561	0.469915	0.956814	0.996695	0.996306	1.00242	1.01293	0.933738	0.846772	1.0149	1.01541	1.00232	0.990598	0.755077	0.941118	1.00023	1.00096	0.79146	0.293549	0.755636	0.674439	1.03791	0.0869404	0.543157	0.190108	0.993038	1.04106	0.982232	1.00635	0.948919	0.968987
P06312	IGKV4-1	Immunoglobulin kappa variable 4-1 OS=Homo sapiens OX=9606 GN=IGKV4-1 PE=1 SV=1	1.85647	1.02405	1.00171	0.619426	1.00073	0.927029	1.016	1.00535	0.980183	0.978884	0.551935	0.456876	1.55307	0.954058	0.468452	0.540493	0.997844	0.468452	0.974653	1.00465	0.309203	0.973133	0.838803	0.980693	0.783404	0.493373	0.995361	0.999572	1.00746	0.656907	0.845803	1.00222	1.02655	0.185455	0.247605	0.692576	0.837211	0.983257	0.0113666	0.854372	0.554123	0.977802	0.916299	0.980183	0.989014	0.872753	0.992491
A0A0C4DH24	IGKV6-21	Immunoglobulin kappa variable 6-21 OS=Homo sapiens OX=9606 GN=IGKV6-21 PE=3 SV=1	2.53535	1.02233	0.997818	1.01111	0.971815	0.841667	1.00563	0.969467					1.39159	0.827147						1.0061		1.01769	0.958173			0.45284			6.92014e-07				0.963777	0.592999		1.02987			0.667227						1.03709
A0A0A0MT36	IGKV6D-21	Immunoglobulin kappa variable 6D-21 OS=Homo sapiens OX=9606 GN=IGKV6D-21 PE=3 SV=1	3.47516	0.97821	0.972682	0.653277	0.81835	0.229607	0.879004	0.895484	0.999234	0.456254	0.991683	0.596881	1.29535	1.02194	0.998248	0.501116	0.757811	0.998248	0.994594		1.00474			0.922574	0.854552		1.001	0.0253566		0.980895	0.0097771	0.999211			0.00622874		0.632778	1.01091		1.00573	0.511252	0.997748	0.977809	0.999234		0.874861	0.966819
P0DOY2	IGLC2	Immunoglobulin lambda constant 2 OS=Homo sapiens OX=9606 GN=IGLC2 PE=1 SV=1	1.43934	1.0018	0.998579	0.695744	1.00616	0.865988	1.00716	0.998193	0.960092	0.925057	0.672481	0.594617	1.1993	1.02188	0.997203	0.983634	0.785384	0.997203	0.99546	0.994424	1.01331	0.988998	0.837574	0.990703	0.823924	1.02523	0.991313	0.996181	0.140248	0.733586	0.719989	0.996359	0.898684	0.327002	0.534537	0.838947	0.846387	0.994334	0.117384	0.500023	0.945398	0.973722	1.03922	0.960092	0.868065	0.88597	1.10908
A0M8Q6	IGLC7	Immunoglobulin lambda constant 7 OS=Homo sapiens OX=9606 GN=IGLC7 PE=1 SV=3	1.33475	1.00132	0.998616	0.649046	1.0068	0.836638	1.00579	0.997943	0.824299	0.796252	0.39476	0.338871	1.02539	1.02001	0.957189	1.01975	0.734005	0.957189	0.927633	0.998186	0.988184	0.982635	0.903333	0.993077	0.95801	0.973587	0.970316	1.00203	0.173798	0.618123	0.894108	0.999118	0.874221	0.34146	0.553248	0.938079	0.828804	1.03866	0.378276	0.686607	0.932906	0.977339	0.472985	0.824299	0.974495	1.00006	1.14052
P15814	IGLL1	Immunoglobulin lambda-like polypeptide 1 OS=Homo sapiens OX=9606 GN=IGLL1 PE=1 SV=1	1.97443	1.0166	0.99944	1.02464	0.996906	0.99979	1.0023	1.00605	0.968486	0.648169	0.762543	0.899748	0.196636	0.0903782	1.0038	0.977256	1.01207	1.0038	1.02491	1.00367	4.0392e-05	1.00738	0.959412	0.935857	1.02956	1.00926	0.971211	0.158482	0.992668	0.935648	1.02765	0.996557	1.0168	1.01788	1.00999	0.888978	0.964303	0.881759	1.02014	0.409961	1.03033	1.00614	0.958569	0.968486	0.989814	1.00805	1.17196
B9A064	IGLL5	Immunoglobulin lambda-like polypeptide 5 OS=Homo sapiens OX=9606 GN=IGLL5 PE=2 SV=2	1.80755	1.00215	1.00131	0.594434	1.0021	0.760482	1.00179	1.00112	0.864111	0.85896	0.610995	0.549708	1.19193	1.01719	0.970064	0.995385	0.94544	0.970064	0.923341	0.996529	1.00555	0.971398	0.894425	0.991159	0.64998	0.994798	0.969008	0.999908	0.538802	0.617089	0.67424	0.998937	0.680885	0.0953995	1.00436	1.00198	0.728408	1.03903	0.27006	0.476873	0.0469842	0.99422	1.02442	0.864111	0.997271	0.987307	1.00428
P01703	IGLV1-40	Immunoglobulin lambda variable 1-40 OS=Homo sapiens OX=9606 GN=IGLV1-40 PE=1 SV=2	1.96308	1.00134	1.00224	0.553712	1.00343	0.684174	0.993245	1.00133	0.181688	0.062561	0.67312	0.207767	1.45771	1.00685	0.884572		0.979203	0.884572		0.894848	1.01432	0.997991	0.88675	0.866034	0.823589	1.00476		1.00096	0.273895			1.00292	0.700512	0.696203		0.823165	0.839458	0.996757	0.489357	0.994554				0.181688	0.913561		0.970145
P01700	IGLV1-47	Immunoglobulin lambda variable 1-47 OS=Homo sapiens OX=9606 GN=IGLV1-47 PE=1 SV=2	2.50448	1.00205	1.00128	0.727594	1.00828	0.836358	0.993174	0.999007	0.559598	0.44007	0.510914	0.389887	1.03788	1.00198	1.00002	0.995836	1.01152	1.00002	0.981017	0.996183	0.985568	0.975467	0.963373	0.869055	0.72293	0.940987	0.994469	1.00303	0.902717	0.705298	0.191624	0.999432	1.01135	0.965418	0.108326	0.88689	0.66832	0.982558	0.995578	0.84878	1.01172	0.993994	1.03137	0.559598	0.9915	0.943374	1.02482
P01701	IGLV1-51	Immunoglobulin lambda variable 1-51 OS=Homo sapiens OX=9606 GN=IGLV1-51 PE=1 SV=2	4.00053	1.00435	0.999374	0.887256	0.995447	0.790328	1.01052	1.01255	0.983847	1.00531	0.921261	0.732023	1.00793	1.01686	1.02176	1.01489	0.645541	1.02176	1.01665		1.00058			0.982301	0.939081		1.00491	1.00085		0.963465	0.31239	0.998262			0.133511		0.888719	0.999717		0.0364958	0.832495	0.984387	1.00525	0.983847		0.804061	0.975548
A0A075B6I4	IGLV10-54	Immunoglobulin lambda variable 10-54 OS=Homo sapiens OX=9606 GN=IGLV10-54 PE=3 SV=1	0.0183994	0.680703	0.0998705	3.24067e-12	0.762238	2.73248e-05	0.895106	0.398742	1.0073	0.434769	0.74274	0.984516	1.77164e-08	0.000250374	0	0.867606	0.938494	0	0.994497	1.80471e-09	0.000224325	0.974224	0.9335	0.428937	0.719332	1.00889	0.8365	0.996959	0.106151	0.95169	0.764072	0.533684	0.998226	0.580079	4.22298e-05	0.441189	0.885257	1.03504	0.95857	4.73991e-05	0.00593952	0.994404	1.03916	1.0073	0.99095	0.000412004	1.17912
P01706	IGLV2-11	Immunoglobulin lambda variable 2-11 OS=Homo sapiens OX=9606 GN=IGLV2-11 PE=1 SV=2	1.10973	1.00737	1.00096	0.951073	1.01099	0.996133	1.01168	1.00981	0.879783	0.401189	1.00261	0.956953	1.02224	1.0284	0.980796	0.946726	0.995301	0.980796	1.00649	1.00037	1.02241	0.978193	0.893117	0.941088	0.85438	0.994092	1.01066	0.99506	0.694681	0.980448	0.891838	0.991574	1.00935	0.636208	0.629104	0.93143	0.998658	0.991302	0.0318323	1.0076	0.796471	0.973932	1.00988	0.879783	1.00548	0.740568	1.09406
P01704	IGLV2-14	Immunoglobulin lambda variable 2-14 OS=Homo sapiens OX=9606 GN=IGLV2-14 PE=1 SV=2	1.47276	0.997918	0.999655	0.804265	0.977721	1.0173	1.00558	1.00767	1.00115	0.988647	0.818599	0.938842	1.26216	1.01089	0.575227	1.0248	0.394416	0.575227	0.992364	0.996129	0.859766	0.993743	0.96701	0.83847	0.868453	0.992393	1.00859	1.00422	1.01437	0.962282	1.01312	0.919349	1.00212	0.55094	0.291696	1.00432	0.90917	0.938147	0.166704	1.012	0.997091	0.983786	1.00052	1.00115	1.0012	0.987734	1.14519
A0A075B6J9	IGLV2-18	Immunoglobulin lambda variable 2-18 OS=Homo sapiens OX=9606 GN=IGLV2-18 PE=3 SV=2	3.03567	0.979546	0.906318	0.692799	0.97463	1.01603	0.99886	0.960873	0.979703	1.01127	0.571958	0.741732	1.03626	0.988676	1.00267	0.984238	0.993527	1.00267	0.993695	0.860421	0.815413	1.00277	0.899209	0.838874	0.714571	1.00504	0.974203	0.992653	1.01917	0.617359	1.04115	0.999476	0.980338	1.03538	0.972501	0.841572	0.845713	0.992146	1.00719	1.01344	0.569871	1.02365	0.882459	0.979703	1.04054	0.958774	0.989907
P01705	IGLV2-23	Immunoglobulin lambda variable 2-23 OS=Homo sapiens OX=9606 GN=IGLV2-23 PE=1 SV=2	1.3201	1.01179	0.993432	0.753171	0.972613	0.599435	1.00262	1.00314	0.976762	1.00682	0.893599	0.578266	1.57476	1.02858	0.23281	0.963957	0.942542	0.23281	0.992735	0.998992	0.652157	0.999202	0.970143	0.437155	0.794058	0.833455	1.00332	0.960961	0.00429841	0.784013	0.989764	0.993198	0.752631	0.575312	0.345474	1.01305	0.759076	0.998924	0.0984156	0.980806	1.01324	0.996814	1.01368	0.976762	0.990888	0.99185	0.996165
P01709	IGLV2-8	Immunoglobulin lambda variable 2-8 OS=Homo sapiens OX=9606 GN=IGLV2-8 PE=1 SV=2	3.14776	0.999275	1.00057	0.957741	1.00581	0.994324	1.00152	1.00493	1.00335	0.997724	0.696994	0.593235	1.19157	1.01033	0.981934	0.984827	0.920647	0.981934	0.995379	0.995202	0.95599	0.999244	0.901949	0.937395	0.8541	1.0046	1.01427	1.00217	2.27232e-11	0.955212	0.716859	1.00204	0.0459533	0.356061	1.01559	1.00532	0.949611	1.00786	0.0987152	1.00365	1.01318	0.992819	0.893576	1.00335	0.983768	0.979571	1.00777
A0A075B6K4	IGLV3-10	Immunoglobulin lambda variable 3-10 OS=Homo sapiens OX=9606 GN=IGLV3-10 PE=3 SV=2	1.4852	1.00651	1.00093	0.492846	0.975402	0.51053	1.00846	1.01539	0.983684	1.01885	0.97121	0.866788	1.47688	0.91962	1.00571	0.985956	0.0217199	1.00571	0.983753	0.305571	1.00933	1.00196	0.871018	0.998743	0.980728	0.982189	0.999654	0.946642	1.00528	0.90628	0.968687	0.497055	0.995982	1.02855	1.02693	0.461958	0.830002	1.00475	0.0736894	0.746763	0.190941	0.977468	0.999538	0.983684	1.01371	0.815834	0.968507
A0A075B6K0	IGLV3-16	Immunoglobulin lambda variable 3-16 OS=Homo sapiens OX=9606 GN=IGLV3-16 PE=3 SV=2	1.69213	0.816719	0.757827	1.01678	0.668028	0.45162	0.490488	0.433021			1.01572	0.380847	1.32831	0.146841		0.983175			0.998371	0.992713		1.0023	0.973747			1.00078	1.00233		0.0504728	1.01286	0.179868		0.0486921	0.0956572	0.125928	1.00024			0.204772		2.46711e-06	0.997613	1.00159		0.990178	1.0065
A0A075B6K5	IGLV3-9	Immunoglobulin lambda variable 3-9 OS=Homo sapiens OX=9606 GN=IGLV3-9 PE=3 SV=1	2.67496	1.01375	1.00198	1.00215	0.997105	0.990546	1.00804	1.0117	0.340705	0.506999	0.757692	0.601686	1.07017	1.02603	0.922646	1.00936	0.393459	0.922646	1.00676	0.997938	1.02182	0.99956	0.873884	0.987467	0.940998	1.02598	0.989797	0.997312	0.150084	0.948007	1.03028	0.828656	0.96958	0.0675424	1.02324	1.03101	0.909857	1.00154	0.124473	0.311412	0.506034	0.991292	1.05066	0.340705	0.997378	0.79978	1.00718
A0A075B6I1	IGLV4-60	Immunoglobulin lambda variable 4-60 OS=Homo sapiens OX=9606 GN=IGLV4-60 PE=3 SV=1	1.91321	1.00733	0.996763	1.0236	1.00122	1.01043	0.993283	0.996645					1.24306	1.01182						0.994576		0.981962	0.964669			0.817197			0.892891				0.992728	0.973355		1.02275			0.616835						0.992288
A0A075B6H9	IGLV4-69	Immunoglobulin lambda variable 4-69 OS=Homo sapiens OX=9606 GN=IGLV4-69 PE=1 SV=1	2.07009	0.977442	0.958053	0.717901	0.851365	0.422973	0.897526	0.90916	0.985746	0.61703	0.836855	0.44711	1.554	1.01082	0.216145	0.98634	0.715415	0.216145	1.00702	0.991555	0.731884	0.987181	0.892263	0.995117	0.94007	0.770835	1.01173	0.796104	0.964669	0.853983	1.02422	0.996075	0.874041	0.0617099	0.0111598	1.02094	0.711186	1.008	0.033033	0.0525249	0.657699	0.430432	1.00779	0.985746	0.99574	0.999254	0.974986
A0A0G2JS06	IGLV5-39	Immunoglobulin lambda variable 5-39 OS=Homo sapiens OX=9606 GN=IGLV5-39 PE=3 SV=1	1.09914	1.01239	1.01252	1.0324	0.988249	0.999496	1.00301	0.995155	0.979894	0.889365	1.00843	0.962653	1.15938	0.990107	0.998534	1.02489	0.783293	0.998534	1.01303	0.998501	1.01462	0.988863	0.952693	0.959621	0.920883	0.924064	0.971867	0.997042	0	0.759958	0.849381	0.994339	0.000156989	0.0298302	0.0445668	1.00241	1.00853	1.0109	0.584993	0.162171	0.998842	0.312008	1.00751	0.979894	0.989557	0.977621	1.15043
P01721	IGLV6-57	Immunoglobulin lambda variable 6-57 OS=Homo sapiens OX=9606 GN=IGLV6-57 PE=1 SV=2	1.40747	1.0108	1.00122	0.935901	0.987416	0.876355	1.00177	0.991921	1.00364	0.985791	0.684117	0.119538	1.44302	0.896224	1.01798		0.570902	1.01798		0.995446	0.857804	0.973038	0.881663	0.983176	0.759369	1.00625		0.972914	0.685898			0.976213	0.911827	0.153704		1.01014	0.834535	1.00348	0.952822	0.650336				1.00364	1.00612		0.976626
P04211	IGLV7-43	Immunoglobulin lambda variable 7-43 OS=Homo sapiens OX=9606 GN=IGLV7-43 PE=3 SV=2	2.46192	1.00984	0.99658	0.640575	0.999933	0.764794	1.01044	1.01233	0.487429	0.171795	0.7746	0.833713	1.09043	1.00033	0.840391	0.98413	1.00549	0.840391	1.0258		1.02119			0.990265	0.894462		1.00103	1.0038		0.964644	0.99956	0.998869			1.01983		0.835869	1.04852		1.00112	0.475501	0.976799	1.00844	0.487429		1.00899	0.997858
A0A075B6I9	IGLV7-46	Immunoglobulin lambda variable 7-46 OS=Homo sapiens OX=9606 GN=IGLV7-46 PE=3 SV=4	5.19733	1.00442	0.999102	0.63739	0.998232	0.881864	0.992279	0.996348	0.981731	0.864551	0.730803	0.696769	1.443	0.991802	0.320193	0.999851	0.995805	0.320193	0.970588	1.00708	0.860503	0.990644	0.868817	0.853462	0.702893	0.815891	1.0159	0.887192	0.52239	0.621272	1.03684	0.849786	0.54966	0.045982	0.583483	1.02234	0.893679	0.971832	0.00155457	0.503378	0.966104	0.971183	1.03141	0.981731	0.998145	0.618632	0.995558
A0A075B6I0	IGLV8-61	Immunoglobulin lambda variable 8-61 OS=Homo sapiens OX=9606 GN=IGLV8-61 PE=3 SV=7	4.81177	1.00338	1.01044	0.958708	1.00534	0.998024	0.991963	1.00644	0.99105	0.928558	0.960022	0.946537	1.1627	1.01438	1.01951	0.822563	1.0152	1.01951	0.991376	0.991823	0.842241	0.983807	0.835373	0.995593	0.702337	1.00266	0.997434	0.128041	1.0157	0.654674	1.02016	0.99923	1.02058	0.686159	0.55432	1.0223	0.945096	0.995699	0.0710043	0.878845	0.967102	0.992493	1.01679	0.99105	0.981397	1.01195	1.00757
A0A0B4J1Y8	IGLV9-49	Immunoglobulin lambda variable 9-49 OS=Homo sapiens OX=9606 GN=IGLV9-49 PE=1 SV=1	1.17682	1.0006	1.00133	0.466815	0.99967	0.664342	0.993719	1.0072	0.989536	0.977087	0.685881	0.550215	1.44991	1.01989	0.975915	1.00106	0.978803	0.975915	0.995443	0.526311	1.01525	0.993062	0.868585	0.999353	0.715004	0.792746	1.00919	1.00259	0.656577	0.99279	0.0603411	0.998421	0.999741	1.00835	0.00415978	0.772504	0.773103	1.036	0.967331	0.162344	0.150634	0.993939	1.00159	0.989536	0.985689	0.614899	1.02742
Q8N6C5	IGSF1	Immunoglobulin superfamily member 1 OS=Homo sapiens OX=9606 GN=IGSF1 PE=1 SV=3	1.4907	0.830192	0.819133	0	0.80802	0	0.985278	0.981313			0.992344	0.990435	0.189807	0.403488	0		0.915108	0			0.00690562			0.983513	1.03677			0.997768				0.949694					1.00553	0.995402		0.862824							1.00562
Q9NPH3	IL1RAP	Interleukin-1 receptor accessory protein OS=Homo sapiens OX=9606 GN=IL1RAP PE=1 SV=2	1.2747	0.992023	0.978613		0.980286		1.00434	0.99584			1.00457	1.00235				0.996635			1.03383								1.00352			0.987047	1.04006				1.01242						1.00212	0.978789	1.01678			0.987927
P40189	IL6ST	Interleukin-6 receptor subunit beta OS=Homo sapiens OX=9606 GN=IL6ST PE=1 SV=2	1.01242	1.00436	1.00094	1.00702	0.999925	1.01701	1.00679	1.00234					1.07214	1.0184						1.00091		0.997183	0.964948			0.994211			1.00202				1.00021	1.0183		1.0079			1.02112						0.986682
Q13418	ILK	Integrin-linked protein kinase OS=Homo sapiens OX=9606 GN=ILK PE=1 SV=2	1.50607	1.00663	1.00407	1.00519	1.00385	1.01158	1.00573	0.999681	0.994912	1.01815	1.00782	1.01479	1.07493	1.00072	0.950145		1.00271	0.950145			1.01333			1.00021	1.03858			0.996541				1.00119					1.00575	1.00239		1.00418				0.994912			1.11115
A1L0T0	ILVBL	2-hydroxyacyl-CoA lyase 2 OS=Homo sapiens OX=9606 GN=ILVBL PE=1 SV=2	2.75014	0.999955	1.00092	0.962592	1.00595	0.985854	1.00867	1.0108	0.990448	0.993058	1.00916	0.99919	1.24446	0.999793	0.925037	1.00744	0.992866	0.925037	0.994663	0.993086	1.00845	0.990834	1.00712	0.979686	1.00681	1.00013	1.00484	0.92253	0.993165	0.993788	0.915763	0.999175	1.02296	1.01083	1.01421	1.01101	1.00287	1.01035	1.00144	0.886089	0.658586	0.982431	1.00601	0.990448	0.993349	0.980812	0.983761
Q16891	IMMT	MICOS complex subunit MIC60 OS=Homo sapiens OX=9606 GN=IMMT PE=1 SV=1	1.01604	1.02055	0.993593	1.00599	0.989847	1.01626	1.00463	1.01088	1.00894	0.980088	0.999189	0.976022	1.06102	1.02726	1.00496		0.996987	1.00496		1.00037	1.01318	0.983535	0.977576	0.987792	1.01947	1.01457		0.997156	0.993013			1.0013	0.997842	1.01512		0.981283	0.990153	0.990996	1.01311	1.0089				1.00894	0.989791		1.02218
P12268	IMPDH2	Inosine-5'-monophosphate dehydrogenase 2 OS=Homo sapiens OX=9606 GN=IMPDH2 PE=1 SV=2	1.02526	1.02167	0.99812	1.02858	0.987225	1.00403	1.00873	1.01146					1.20282	1.02138						1.00773		0.998642	1.00119			1.01722			1.01818				1.0157	0.790679		1.01874			0.918744						0.994705
Q14642	INPP5A	Inositol polyphosphate-5-phosphatase A OS=Homo sapiens OX=9606 GN=INPP5A PE=1 SV=1	5.53618	0.808209	0.939476	0.993441	0.557546	0.385543	0.854406	0.961472	0.212433	0.655242	1.01469	0.630922	0.804406	0.98864	0.986125		0.90715	0.986125			0.141234			0.997601	1.00398			0.561092				0.599313					1.01042	0.993151		0.164019				0.212433			0.373814
O00410	IPO5	Importin-5 OS=Homo sapiens OX=9606 GN=IPO5 PE=1 SV=4	1.20248	0.816399	0.777928	0.00421843	0.932491	0.209753	0.984267	0.962064	1.00427	0.49468	0.31229	0.498888	0.450355	0.920169	0.00397472	0.95381	0.994035	0.00397472	0.919832	0.0647663	0.877211	0.941813	0.874499	0.484528	0.850287	0.93919	0.794183	0.998608	0.663501	0.283272	1.03185	0.997713	0.995887	1.02204	0.962745	0.226588	0.649071	0.208861	0.586006	0.4032	0.477465	0.918324	0.977161	1.00427	0.855614	0.726731	1.17714
P46940	IQGAP1	Ras GTPase-activating-like protein IQGAP1 OS=Homo sapiens OX=9606 GN=IQGAP1 PE=1 SV=1	4.89526	0.660421	0.644177	0.966831	0.569995	1.00527	0.69562	0.693495	0.824796	0.979795	0.776377	0.989818	1.4571	0.973458	0.807915	0.692745	0.500625	0.807915	0.980337	0.997673	0.278145	1.00038	0.951817	0.858149	0.872612	0.684498	0.97519	0.26989	0.773171	0.971607	0.808513	0.331756	0.911161	0.814788	0.807322	0.94911	0.96794	0.978722	0.856575	0.358439	0.845515	0.946283	0.967802	0.824796	0.986487	0.989274	1.14545
O14654	IRS4	Insulin receptor substrate 4 OS=Homo sapiens OX=9606 GN=IRS4 PE=1 SV=1	3.7565	1.0039	1.00381	0.801468	0.984448	0.68996	0.999084	1.00732	0.988558	0.999135	0.876223	0.39569	1.01427	0.997866	0.883177		0.795442	0.883177			1.00057			0.998952	0.843403			0.659851				0.731329					0.94598	1.03097		0.37351				0.988558			0.975125
P05161	ISG15	Ubiquitin-like protein ISG15 OS=Homo sapiens OX=9606 GN=ISG15 PE=1 SV=5	1.76042	1.01783	1.00371	1.00336	0.999515	1.01933	1.00604	1.00555					1.02474	1.02314						1.00091		0.978648	0.99894			0.992745			1.00394				1.01116	1.02247		1.01028			1.01706						0.992768
P53990	IST1	IST1 homolog OS=Homo sapiens OX=9606 GN=IST1 PE=1 SV=1	5.46733	0.245117	0.232241	1.00343	0.225592	0.407698	0.291623	0.322241	0.149185	0.92709	0.995282	0.479015	0.742234	0.991841	0.197385	0.923964	0.0235384	0.197385	1.01293	0.597356	0.418036	1.02083	0.972795	0.75153	0.977604	0.338842	0.971765	0.00483106	0.797737	0.999299	0.429256	0.0527538	0.915643	0.193994	0.640752	0.933834	1.01756	0.751343	0.357408	0.0159666	1.01089	0.856766	1.03189	0.149185	0.0503504	0.997301	0.00136157
P08514	ITGA2B	Integrin alpha-IIb OS=Homo sapiens OX=9606 GN=ITGA2B PE=1 SV=3	1.46257	1.01318	0.996218	1.02359	1.00485	1.00525	1.01486	1.00209	0.983155	0.998477	0.994063	1.00921	1.16824	1.01847	0.567365	1.0066	1.01525	0.567365	1.02212	0.995173	1.00756	0.992067	0.892591	0.936804	0.595811	0.99247	1.01351	0.99299	1.00797	0.981923	0.959683	0.942693	0.970538	1.00991	1.02547	1.01418	0.990383	1.02559	1.01091	0.936086	0.943064	0.972084	1.02387	0.983155	0.990644	1.00427	1.10403
P26006	ITGA3	Integrin alpha-3 OS=Homo sapiens OX=9606 GN=ITGA3 PE=1 SV=5	2.08812	1.00693	1.00054	1.00607	1.00408	1.02514	0.996311	1.00289			0.962943	0.908363	1.04727	1.0131		0.966231			0.979009	1.00738		1.00057	0.972766			1.01243	1.01125		0.995646	0.985658	1.02522		1.00275	1.01708	1.02359	1.01533			1.00049		0.946446	0.992616	1.03823		0.986396	0.984117
P08648	ITGA5	Integrin alpha-5 OS=Homo sapiens OX=9606 GN=ITGA5 PE=1 SV=2	1.03022	0.475535	0.346173	0.935494	0.392044	0.998542	0.509643	0.416735					1.5258	0.990696						0.904072		1.00476	0.955029			0.833753			0.864715				0.75846	0.673197		0.830072			0.34215						1.01778
P23229	ITGA6	Integrin alpha-6 OS=Homo sapiens OX=9606 GN=ITGA6 PE=1 SV=5	1.95608	1.01304	1.00033	1.01306	1.00343	1.01485	1.00895	1.01933	0.979665	0.602454	0.734267	0.54059	1.11385	0.991656	0.726831		0.909576	0.726831		0.995139	1.01014	1.00047	0.981337	0.99432	0.689376	1.00509		1.00017	1.01492			1.00278	0.997747	1.00896		0.99776	0.884519	1.02352	0.947346	0.934516				0.979665	1.02679		1.02278
P11215	ITGAM	Integrin alpha-M OS=Homo sapiens OX=9606 GN=ITGAM PE=1 SV=2	2.37933	0.971076	0.980765	1.00712	0.944455	1.01204	0.971513	0.961037	0.981299	0.960038	1.00726	0.989422	1.07316	1.01403	1.02688	0.944313	0.644396	1.02688	0.758138	0.996481	0.909473	0.989062	0.975485	0.988249	0.588322	0.993219	0.994875	0.862138	0.994598	0.979143	1.03768	0.919594	1.00202	0.97495	0.770903	1.00827	0.996284	0.995086	0.951015	0.874245	1.00043	0.97585	1.00429	0.981299	0.998784	1.00028	1.00444
P06756	ITGAV	Integrin alpha-V OS=Homo sapiens OX=9606 GN=ITGAV PE=1 SV=2	1.07675	1.0061	0.996799	1.01372	1.00409	1.01668	0.999152	1.00094	0.985785	0.988592	0.714615	0.873441	1.18714	1.03041	0.996356	1.00133	0.99649	0.996356	0.993007	1.00032	1.02624	0.989285	1.00197	0.986676	1.00964	1.01155	0.971107	0.997807	1.00295	0.994362	0.721816	1.00055	1.02131	1.01915	1.02152	1.01164	0.995562	1.00149	1.0245	0.917594	0.958819	0.994845	0.664047	0.985785	0.993408	0.872288	1.00915
P05556	ITGB1	Integrin beta-1 OS=Homo sapiens OX=9606 GN=ITGB1 PE=1 SV=2	1.76242	0.972387	0.966038	0.656319	0.973046	1.02092	1.00546	0.999217	0.987437	1.00047	0.738343	0.99159	1.28199	1.02482	0.836201	0.949079	0.992678	0.836201	0.992874	1.00006	1.02308	0.990785	0.968189	0.92065	0.848233	1.00055	1.00904	0.936077	1.01462	0.983906	0.902342	0.830522	0.988711	1.02255	1.01657	1.01085	0.893291	1.03164	1.00134	1.00232	1.0012	0.976766	1.02423	0.987437	0.984005	0.982186	1.00868
P05107	ITGB2	Integrin beta-2 OS=Homo sapiens OX=9606 GN=ITGB2 PE=1 SV=2	2.63046	1.02105	0.997824	1.00707	1.00083	1.01308	1.00384	1.01642	0.984864	1.00008	0.994734	0.992231	1.15549	1.02656	0.980793	0.976205	0.972849	0.980793	0.926337	0.994998	0.873816	0.998077	0.970894	0.984939	0.7021	1.00716	1.00216	1.0009	1.00199	0.947436	1.00292	0.998771	0.988294	1.01036	0.970419	1.00778	0.99275	1.00369	1.00915	0.999139	1.00952	0.999122	1.0038	0.984864	1.01516	0.991719	0.971339
P05106	ITGB3	Integrin beta-3 OS=Homo sapiens OX=9606 GN=ITGB3 PE=1 SV=2	2.88651	0.998293	1.00388	1.02198	1.00693	1.00508	1.01745	0.996588	0.995841	0.83112	1.0143	0.975695	1.0629	1.02998	0.794045	1.01087	0.993227	0.794045	0.981603	0.91594	0.634454	0.99494	0.877954	0.991678	0.494406	0.936709	0.968053	0.274662	1.00889	0.982489	1.01531	0.995743	1.0035	1.00723	0.994844	1.02082	0.990211	1.00061	1.0123	0.758278	0.999296	0.998163	1.00126	0.995841	0.99053	0.997834	1.00691
P18084	ITGB5	Integrin beta-5 OS=Homo sapiens OX=9606 GN=ITGB5 PE=1 SV=1	1.71892	1.02094	1.00079	1.0312	1.00297	1.00497	1.00597	1.01097					1.17771	1.00187						0.994998		1.00064	0.970543			1.02501			1.00088				1.00059	1.02248		1.01321			1.0231						0.995253
P19827	ITIH1	Inter-alpha-trypsin inhibitor heavy chain H1 OS=Homo sapiens OX=9606 GN=ITIH1 PE=1 SV=3	2.57292	0.813414	0.689283	0.459677	0.751434	1.02094	0.779944	0.707278	1.00285	0.373373	0.589806	0.999963	1.01749	0.773516	0.983699	1.00953	0.962796	0.983699	1.00259	0.914031	0.721127	0.999542	0.900091	0.828524	0.813298	0.704221	0.809858	0.994028	0.864596	0.809296	0.755845	0.807993	0.674925	0.984487	0.984405	0.288354	0.786606	0.872258	0.961801	1.00874	1.00989	0.697373	1.02759	1.00285	1.02102	0.64205	1.07467
P19823	ITIH2	Inter-alpha-trypsin inhibitor heavy chain H2 OS=Homo sapiens OX=9606 GN=ITIH2 PE=1 SV=2	3.71203	0.86543	0.773437	0.380095	0.847187	1.00962	0.882309	0.812819	0.978152	0.729702	0.545605	0.957841	1.04953	0.977369	1.01712	1.00278	0.972639	1.01712	1.00701	0.531894	0.577724	0.977083	0.888759	0.762242	0.739781	0.765266	0.889292	0.998841	0.933435	0.937629	0.950678	0.998053	0.671349	1.02049	1.02029	0.141	0.757085	0.834149	0.929808	0.99903	0.951034	0.761637	1.00871	0.978152	1.01147	0.742868	1.02191
Q06033	ITIH3	Inter-alpha-trypsin inhibitor heavy chain H3 OS=Homo sapiens OX=9606 GN=ITIH3 PE=1 SV=2	1.67925	1.00517	1.00164	0.717599	1.00306	0.814419	0.998929	1.00614	0.955929	0.858295	0.995745	0.984073	1.24617	1.01559	0.99706	0.995776	0.627464	0.99706	1.00458	0.366404	0.0469177	0.990283	0.969326	0.988844	1.03179	0.96391	1.01153	1.01242	1.01511	0.986731	0.996654	0.348822	0.989198	0.973622	1.01863	0.570385	0.944705	0.995376	1.02296	0.0811774	0.520825	0.993798	1.00456	0.955929	0.993248	0.933293	1.10269
Q14624	ITIH4	Inter-alpha-trypsin inhibitor heavy chain H4 OS=Homo sapiens OX=9606 GN=ITIH4 PE=1 SV=4	3.22729	1.0055	0.980189	0.390916	0.999544	0.972186	0.999427	0.988834	1.00147	0.912874	0.553291	0.769063	1.10016	0.990708	0.979909	1.00017	0.999748	0.979909	1.00104	0.632536	0.298475	1.00171	0.964622	0.934664	0.941489	0.684967	0.995262	0.9985	0.852743	0.952079	1.0264	0.307296	0.979827	0.785061	1.01995	0.460799	0.788644	1.00451	1.01982	0.542932	0.829776	0.987888	0.969081	1.00147	0.998955	0.632521	1.17035
Q8WWA0	ITLN1	Intelectin-1 OS=Homo sapiens OX=9606 GN=ITLN1 PE=1 SV=1	1.04322	0.808371	0.74362	0.714687	0.766256	0.998955	0.854269	0.80297	0.990502	0.943661	0.774969	1.00774	1.56622	1.03311	0.372565	0.960428	0.974348	0.372565	1.01616	0.838666	1.01826	1.01353	0.980205	0.993281	1.02569	1.02339	0.99616	0.878447	0.774639	0.987527	0.437868	0.97298	0.476398	1.01258	0.183884	0.888852	1.00621	1.00311	0.613792	1.01174	0.953292	0.984641	0.632022	0.990502	0.988909	0.955219	0.996963
Q9Y287	ITM2B	Integral membrane protein 2B OS=Homo sapiens OX=9606 GN=ITM2B PE=1 SV=1	1.02356	1.00233	0.998912	1.00397	1.00196	1.00345	0.994622	1.00304	1.0039	0.932296	0.999034	0.978825	1.06489	1.00517	1.00139		0.998228	1.00139			1.01093			0.993495	1.01205			0.992996				0.992286					0.999257	0.999252		0.999487				1.0039			0.982892
Q9BY32	ITPA	Inosine triphosphate pyrophosphatase OS=Homo sapiens OX=9606 GN=ITPA PE=1 SV=2	1.43051	1.00523	1.00193	0.904378	1.00296	0.995458	1.01254	1.00819	0.996742	0.927223	0.94115	0.844251	1.19626	1.00214	0.925193		0.994065	0.925193			1.02516			0.993226	1.02996			0.995317				0.987658					0.972949	1.01919		0.876243				0.996742			1.00394
Q8N5M9	JAGN1	Protein jagunal homolog 1 OS=Homo sapiens OX=9606 GN=JAGN1 PE=1 SV=1	1.14164	1.00511	1.00051	1.02182	0.981271	1.00185	1.00328	1.00852			1.00168	0.996518	1.24074	1.01133		1.02519			1.00723	0.993342		0.99452	0.998264			1.00953	1.00569		1.00837	0.985559	1.01702		0.996998	0.903228	1.00993	1.00912			1.00497		1.01112	0.976408	1.02892		1.00086	0.986854
P23458	JAK1	Tyrosine-protein kinase JAK1 OS=Homo sapiens OX=9606 GN=JAK1 PE=1 SV=2	1.04592	1.00533	1.00186	1.03226	0.968429	0.97547	1.00525	0.982912					1.20884	0.951768						0.991365		0.998191	0.990918			1.00574			0.992085				0.996524	0.709713		0.999845			1.00255						0.992727
P01591	JCHAIN	Immunoglobulin J chain OS=Homo sapiens OX=9606 GN=JCHAIN PE=1 SV=4	1.04741	0.729683	0.66786	0.798108	0.500478	0.220797	0.38008	0.339425	1.00049	0.0469789	1.006	0.479933	1.48895	0.0701874	0.674588	0.242068	0.199342	0.674588	1.0066	0.990348	0.981476	0.994811	0.831344	0.990414	0.928328	0.349695	0.970915	0.94691	0.12859	0.264248	0.037509	0.654011	0.135414	0.022271	1.25059e-05	1.00396	0.999139	0.997258	9.83399e-06	0.0352721	0.0536138	0.608345	1.01014	1.00049	0.500117	0.372524	1.15128
P14923	JUP	Junction plakoglobin OS=Homo sapiens OX=9606 GN=JUP PE=1 SV=3	1.97836	1.01642	0.994477	0.905484	1.00762	1.01248	1.01528	1.00994	0.983053	1.00338	0.932621	0.973515	1.30113	1.01322	1.00627	1.02504	0.998915	1.00627	1.02116	0.987932	1.0116	1.00476	0.991905	0.995515	0.97594	0.96329	0.985076	0.211345	1.00391	0.981512	1.0291	0.990069	1.02741	1.01098	1.00349	1.03456	0.963867	0.995261	1.00375	1.00383	1.03226	0.981077	1.02449	0.983053	1.00999	1.0069	0.973435
Q13303	KCNAB2	Voltage-gated potassium channel subunit beta-2 OS=Homo sapiens OX=9606 GN=KCNAB2 PE=1 SV=2	2.33857	0.803243	0.824108	1.01986	0.695537	1.00076	0.787923	0.800095	0.987161	0.876398	1.01262	0.996051	1.06298	1.01509	1.00485		0.748983	1.00485			0.295064			0.989017	1.00382			0.833462				0.51016					1.01784	1.00652		0.657621				0.987161			1.00643
Q5JUK3	KCNT1	Potassium channel subfamily T member 1 OS=Homo sapiens OX=9606 GN=KCNT1 PE=1 SV=2	4.20483	1.01722	0.986813	1.02426	0.992519	1.01192	0.995891	0.97243	0.985639	1.00872	0.992324	0.998451	1.05857	0.988791	1.00313		0.945896	1.00313			1.00705			0.998266	1.02554			0.997314				0.793135					0.990279	1.00762		0.905076				0.985639			1.00719
Q96CX2	KCTD12	BTB/POZ domain-containing protein KCTD12 OS=Homo sapiens OX=9606 GN=KCTD12 PE=1 SV=1	2.26269	1.00124	1.00247	1.02367	1.00363	1.02793	1.00571	1.00805	0.991395	0.723493	0.998466	0.9791	1.42138	1.01279	0.976558	1.00917	1.0056	0.976558	1.00444	0.984257	1.02133	1.00028	0.965279	0.986638	0.93639	1.018	1.00364	0.997249	0.997036	0.980161	0.934882	0.941341	0.993558	1.02422	0.95972	0.931299	0.98556	1.00279	0.948658	1.00352	1.0082	0.977588	1.01743	0.991395	1.01025	1.01343	0.0160841
P24390	KDELR1	ER lumen protein-retaining receptor 1 OS=Homo sapiens OX=9606 GN=KDELR1 PE=1 SV=1	4.20842	1.01747	0.999954	0.759272	1.00253	0.995749	1.01408	1.0059	0.995605	0.983646	0.877726	0.765434	1.06078	1.01276	0.807766		1.00056	0.807766			1.01219			0.998426	0.930727			0.729116				1.00315					0.949241	1.00298		1.01179				0.995605			1.00914
Q9Y4C1	KDM3A	Lysine-specific demethylase 3A OS=Homo sapiens OX=9606 GN=KDM3A PE=1 SV=4	4.43008	0.801236	0.850354	1.0227	0.560316	0.591722	0.693527	0.74897	0.818572	0.996512	0.996067	0.984384	1.58751	1.03686	0.979751		0.734522	0.979751			0.693702			0.904495	0.844209			0.664524				0.781673					0.990424	1.03948		0.708395				0.818572			1.06347
Q9H3R0	KDM4C	Lysine-specific demethylase 4C OS=Homo sapiens OX=9606 GN=KDM4C PE=1 SV=2	5.34119	0.964574	0.773836	0.531372	0.993616	0.978533	0.877529	0.69104	0.997735	0.536523	0.250142	0.108258	1.46981	0.398764	1.01763		1.00117	1.01763			0.86074			0.796794	0.598885			0.939779				0.953712					0.62803	0.832713		1.0141				0.997735			1.00623
P23276	KEL	Kell blood group glycoprotein OS=Homo sapiens OX=9606 GN=KEL PE=1 SV=2	1.38424	0.867825	0.80865	0.922599	0.821926	1.00678	0.817055	0.758936	0.981723	0.5335	0.784518	0.974846	1.23409	0.496382	0.977292	1.00214	0.809051	0.977292	0.888289		1.01374			0.25355	0.0111206		0.497789	1.00081		0.160247	1.021	0.998138			1.01967		0.623799	0.528245		0.912439	0.999822	1.01423	1.00169	0.981723		0.933155	0.99769
Q14807	KIF22	Kinesin-like protein KIF22 OS=Homo sapiens OX=9606 GN=KIF22 PE=1 SV=5	1.91018	0.999744	1.00186	0.882063	1.00329	1.00248	1.0148	1.00631	0.939543	0.507333	0.940442	0.906282	1.17318	1.00135	1.01618		0.998316	1.01618		0.973413	0.604745	1.00349	0.982363	0.999625	1.01742	0.99283		0.997994	1.0086			1.00008	0.997378	0.816528		0.977524	0.971317	1.03127	0.858611	0.919016				0.939543	0.947295		1.0008
O15066	KIF3B	Kinesin-like protein KIF3B OS=Homo sapiens OX=9606 GN=KIF3B PE=1 SV=1	2.13709	0.132854	0.0426778	1.03155	0.0284916	0.2539	0.0652664	0.0180602					1.21715	0.2124						0.992308		0.539376	0.884083			0.138388							0.399061			0.676718									0.941234
O95239	KIF4A	Chromosome-associated kinesin KIF4A OS=Homo sapiens OX=9606 GN=KIF4A PE=1 SV=3	1.08278	0.0444907	0.0231953	1.0154	0.00607793	0.00993635	0.0222852	0.0116007					1.3299	0.00223167						0.994648		0.979876	0.968445			0.0221672			0.0036603				0.608186	1.57123e-05		0.999471			0.0415624						0.723245
Q96J84	KIRREL1	Kin of IRRE-like protein 1 OS=Homo sapiens OX=9606 GN=KIRREL1 PE=1 SV=2	1.22026	0.885409	0.851319	1.00404	0.795381	0.981256	0.880293	0.846824					1.02642	0.971679						1.00405		1.01747	0.963143			0.882082			1.01418				0.981897	1.00617		0.887607			1.00502						1.02088
P03952	KLKB1	Plasma kallikrein OS=Homo sapiens OX=9606 GN=KLKB1 PE=1 SV=1	3.44138	0.974028	0.912366	0.885335	0.943639	1.00611	0.984369	0.956249	0.984906	0.852324	0.775121	0.997527	1.03356	1.01476	0.952046	0.815729	1.0092	0.952046	0.965248	1.00015	1.01098	1.00875	0.963683	0.882119	0.809215	0.994097	0.945115	1.00032	0.898175	0.984275	0.80158	0.752526	0.992904	1.01438	0.990067	0.599607	0.971367	0.892809	1.01367	1.00069	0.998292	0.943566	0.983339	0.984906	0.987546	0.631257	0.98683
P01042-2	KNG1	Isoform LMW of Kininogen-1 OS=Homo sapiens OX=9606 GN=KNG1	3.23368	0.632711	0.453163	0.387976	0.598023	0.999494	0.500465	0.399137	0.854651	0.0204816	0.593989	0.978405	1.25433	0.655823	0.749901	0.651232	1.00713	0.749901	0.474857	0.313372	0.802107	0.391568	0.862352	0.816258	0.7216	0.878991	0.59447	0.996557	0.846981	0.988232	0.659694	0.99944	0.338749	0.843888	0.995274	0.0656884	0.896392	0.883161	0.391284	1.01009	1.00138	0.359537	0.804674	0.854651	1.02136	0.754205	1.10121
Q14974	KPNB1	Importin subunit beta-1 OS=Homo sapiens OX=9606 GN=KPNB1 PE=1 SV=2	4.10567	1.00463	0.997692	0.965627	0.983406	1.01741	1.00203	1.00653	0.982071	0.980525	0.992538	1.00217	1.34348	1.00379	0.891657		0.994439	0.891657		0.906182	1.01631	0.846945	0.898098	0.992533	1.0344	0.924523		1.00355	0.994555			1.00353	0.924858	1.0104		0.497772	0.984731	0.991303	0.918715	0.991375				0.982071	0.590385		0.999064
P01116	KRAS	GTPase KRas OS=Homo sapiens OX=9606 GN=KRAS PE=1 SV=1	1.63062	0.813689	0.714804	1.00035	0.691275	0.99455	0.759679	0.695065	0.977977	0.796241	0.880116	0.991264	1.06424	0.813521	0.996088	0.666939	0.883188	0.996088	0.974104	0.991998	1.01875	1.01192	0.993086	0.888251	0.965037	0.807249	0.996823	0.995874	0.905687	0.908688	0.69383	0.840028	0.928585	0.781718	0.714239	1.03084	0.974032	1.02943	0.488134	0.996885	0.443368	0.791852	1.03529	0.977977	0.984772	0.989202	1.00544
P04264	KRT1	Keratin, type II cytoskeletal 1 OS=Homo sapiens OX=9606 GN=KRT1 PE=1 SV=6	2.19829	1.00397	1.00046	0.494673	1.0007	0.895019	0.99672	0.999337	0.981324	1.00098	0.929859	0.971796	1.33099	1.02719	1.00638	0.848695	0.99639	1.00638	1.02746	0.596266	1.01378	0.972591	0.900985	0.996667	1.0295	0.23051	1.00053	1.43323e-07	0.586612	0.467783	1.01256	1.00022	0.994647	1.00905	0.306554	0.960489	0.832449	1.00169	0.998371	0.999629	0.714432	0.986684	1.00624	0.981324	0.434113	0.871196	0.969059
P13645	KRT10	Keratin, type I cytoskeletal 10 OS=Homo sapiens OX=9606 GN=KRT10 PE=1 SV=6	1.97152	1.00762	1.00511	0.708718	1.00755	1.00372	1.01212	1.0057	0.979672	0.902187	0.99431	1.00783	1.02955	1.01359	0.901435	0.815181	1.00194	0.901435	1.01506	0.932907	0.883205	0.979963	0.890582	0.99111	1.03081	0.55045	0.988906	7.20026e-11	1.00225	0.379215	0.937763	0.905821	0.984582	1.01483	0.843697	0.935067	0.950315	0.999945	1.01577	1.00317	0.655672	0.977492	1.00486	0.979672	0.295603	0.943008	1.02037
P13646	KRT13	Keratin, type I cytoskeletal 13 OS=Homo sapiens OX=9606 GN=KRT13 PE=1 SV=4	0.154618	0.807818	1.00925	0.801687	0.796379	1.01762	0.882751	1.00717					1.45797	1.02767						0.667581		1.0254	0.963375			1.02831			0.910573				0.674595	0.980518		0.503483			0.740453						0.375067
P02533	KRT14	Keratin, type I cytoskeletal 14 OS=Homo sapiens OX=9606 GN=KRT14 PE=1 SV=4	2.17814	0.997355	0.997412	0.223224	0.989934	0.877221	1.00871	1.01534	0.984597	0.999918	0.75852	0.946631	1.39325	0.998215	0.493284	0.508365	1.01173	0.493284	1.02971	0.293124	1.01832	1.00078	0.985386	0.998787	0.93173	0.000653918	1.00504	0.00442455	0.170559	0.953463	0.571274	0.90502	0.999362	1.00375	0.476199	1.00698	0.798443	0.942148	1.0083	0.993378	0.997693	0.997783	1.00959	0.984597	0.852623	0.607116	1.00828
P08779	KRT16	Keratin, type I cytoskeletal 16 OS=Homo sapiens OX=9606 GN=KRT16 PE=1 SV=4	3.3505	0.975171	0.997062	0.0573255	0.982774	0.59782	1.00647	0.993441	0.535332	0.717395	0.443006	0.599092	1.03144	1.01942	0.0328361	0.964963	0.933705	0.0328361	1.01272	0.339609	0.731755	0.998979	0.961648	0.977282	0.915457	0.0133938	1.01067	0.193432	0.0792761	0.984709	1.02948	0.295794	0.988636	0.995967	1.01066	1.01026	0.612048	0.764605	0.87672	0.82755	1.01629	1.0016	1.02362	0.535332	0.992782	0.958373	0.983591
Q04695	KRT17	Keratin, type I cytoskeletal 17 OS=Homo sapiens OX=9606 GN=KRT17 PE=1 SV=2	1.32293	0.978912	0.94387	0.376316	0.986717	0.99873	1.00763	0.993202	1.00207	0.992655	0.799198	0.980439	1.55057	1.02091	0.192094	0.969397	0.970926	0.192094	0.988121	0.911118	0.841247	0.975775	0.990141	0.996821	0.901875	1.71802e-05	1.01409	0.939173	0.943203	0.987272	0.900377	0.784146	0.98153	1.01914	1.02249	1.0081	0.823685	0.947349	1.01891	0.922862	1.00048	0.97988	1.02432	1.00207	1.04205	0.77606	0.99192
P05783	KRT18	Keratin, type I cytoskeletal 18 OS=Homo sapiens OX=9606 GN=KRT18 PE=1 SV=2	1.01436	0.817731	0.772457	0.32577	0.819107	1.01241	0.873889	0.844066	0.978046	0.643212	0.732625	1.01057	1.41318	0.991865	0.142563	0.00781425	0.517893	0.142563	1.01488	0.626237	1.00917	1.00458	0.887486	0.985943	1.02679	0.985072	0.855716	0.999596	0.994366	0.793151	0.954591	0.989119	0.987774	1.00482	1.02083	0.851609	0.826048	0.933872	0.999096	0.999746	1.00402	0.785323	1.01823	0.978046	0.993708	0.875382	0.998466
P08727	KRT19	Keratin, type I cytoskeletal 19 OS=Homo sapiens OX=9606 GN=KRT19 PE=1 SV=4	1.18628	1.00245	1.00292	1.02242	1.00756	1.00932	1.00145	0.998232	0.985916	0.980068	0.995497	0.98024	1.00931	1.01303	0.997741	0.999554	0.993988	0.997741	0.985425	0.991188	1.01037	1.00614	0.986754	0.983273	0.976797	1.01594	0.99546	0.893478	1.01333	0.980427	0.949244	0.99709	0.990351	1.02311	1.02209	1.01152	0.992929	0.992075	0.999396	1.0086	1.00029	0.9835	1.00457	0.985916	0.990827	1.00585	0.9964
P35908	KRT2	Keratin, type II cytoskeletal 2 epidermal OS=Homo sapiens OX=9606 GN=KRT2 PE=1 SV=2	2.10111	1.00936	0.999892	0.76472	0.998872	0.995158	1.01813	1.01131	0.852717	0.663348	0.999438	0.995619	1.09411	1.01363	0.862204	0.992923	1.014	0.862204	1.00455	0.935145	0.98128	0.985351	0.896285	0.937257	1.03195	0.960222	1.00775	1.34332e-07	1.01527	0.981889	1.02972	0.626232	1.00491	1.02109	0.806291	1.02891	0.988163	0.925714	1.00454	0.939717	0.806074	0.981843	1.00841	0.852717	0.233183	0.997569	0.986439
O76013	KRT36	Keratin, type I cuticular Ha6 OS=Homo sapiens OX=9606 GN=KRT36 PE=1 SV=1	1.14591	0.620125	0.491124	0.159381	0.691758	0.974839	0.503469	0.434974	0.989008	0.0364751	0.0102251	2.4698e-12	0.442875	1.00457	0.998864		0.994419	0.998864		1.66874e-05	0.848548	0.967323	0.862899	0.980579	1.00914	0.000248397		1.00056	0.000796904			0.999303	0.00600033	0.152696		0.305702	0.131493	1.00068	0.0352154	1.01169				0.989008	0.00849431		1.00509
P13647	KRT5	Keratin, type II cytoskeletal 5 OS=Homo sapiens OX=9606 GN=KRT5 PE=1 SV=3	1.26343	1.02122	1.00082	0.620205	1.00252	1.00174	1.00651	1.01486	0.986487	0.996786	0.908642	0.984062	1.28646	1.00383	0.984056	0.928605	0.993012	0.984056	1.04162	0.892589	1.01347	0.997259	0.980213	0.975041	1.02593	4.0882e-05	1.0111	7.4962e-05	0.537656	0.95138	0.798098	1.00186	0.987484	1.01533	0.894171	1.0133	0.904646	1.03878	0.99984	1.00788	1.03353	0.987625	1.01482	0.986487	0.745544	0.823301	1.00227
P02538	KRT6A	Keratin, type II cytoskeletal 6A OS=Homo sapiens OX=9606 GN=KRT6A PE=1 SV=3	2.28167	0.878143	0.969454	0.0222436	0.936058	0.600833	0.999889	1.00848	0.328726	0.706271	0.508732	0.830526	0.657156	1.01905	0.00213875	0.376422	0.764912	0.00213875	0.982088	0.131837	0.572518	0.977339	0.964059	0.997305	0.937676	2.91323e-13	0.994163	0.040115	0.0145969	0.983274	0.429739	0.476614	0.99593	1.02793	0.547579	1.01114	0.61941	0.726025	1.02191	0.499044	1.01769	1.01375	1.01065	0.328726	1.02213	0.458459	1.0042
P04259	KRT6B	Keratin, type II cytoskeletal 6B OS=Homo sapiens OX=9606 GN=KRT6B PE=1 SV=5	1.48136	0.888283	0.851717		0.847145		0.934712	0.918958			1.00517	0.975061				0.957664			0.993838								1.00908			0.962807	0.844228				1.00874						0.933741	0.99405	1.027			0.982025
P48668	KRT6C	Keratin, type II cytoskeletal 6C OS=Homo sapiens OX=9606 GN=KRT6C PE=1 SV=3	3.1426	0.890903	0.781971	0.298368	0.931176	0.845403	1.00119	0.96807	0.709005	0.855057	0.645805	0.87245	1.44792	1.01322	0.213726	0.71923	1.00876	0.213726	0.975567		0.874601			1.00071	1.00386		1.00433	0.969798		0.99153	0.892508	0.996589			1.00944		0.783183	0.935604		0.996827	1.00151	0.981892	1.01006	0.709005		0.586363	0.999528
P08729	KRT7	Keratin, type II cytoskeletal 7 OS=Homo sapiens OX=9606 GN=KRT7 PE=1 SV=5	1.63711	1.00332	0.972974	1.00629	0.973551	1.00034	1.00543	1.0024					1.35528	1.00058						1.00077		1.00934	1.00115			1.01173			1.01266				0.998165	1.02463		0.931296			1.00881						0.981577
Q14CN4	KRT72	Keratin, type II cytoskeletal 72 OS=Homo sapiens OX=9606 GN=KRT72 PE=1 SV=2	3.527	0.866514	0.874816	1.00863	0.800158	1.01558	0.88211	0.904747					1.40239	1.03329						0.995969		1.00829	0.951749			1.00889			0.994635				0.974427	1.01287		0.866874			1.01807						0.936257
Q7Z794	KRT77	Keratin, type II cytoskeletal 1b OS=Homo sapiens OX=9606 GN=KRT77 PE=1 SV=3	1.0274	1.0063	0.999214	0.997822	0.99947	1.00838	0.993151	1.00429			0.993788	0.979199	1.00666	1.00367		1.01059			1.00881	0.999868		0.983435	0.965874			1.00646	1.01272		1.0128	0.990023	1.03538		0.993118	1.01629	1.01949	1.01109			1.01525		1.03018	0.997958	1.01489		1.02661	0.997834
Q8N1N4	KRT78	Keratin, type II cytoskeletal 78 OS=Homo sapiens OX=9606 GN=KRT78 PE=1 SV=2	2.76624	1.01598	0.999775	0.997278	0.97553	0.971817	0.998152	0.993842	0.99084	0.996559	1.012	0.953631	1.21447	0.994362	0.99729	0.967489	1.01487	0.99729	1.01957	0.937861	1.02372	1.00338	0.979148	0.999622	1.03753	0.263622	1.00798	0.000441465	0.956539	0.659521	0.981026	0.880777	1.00762	1.02138	0.307341	1.0086	1.00063	0.995658	1.00071	0.96608	0.730755	0.983315	1.0072	0.99084	0.627867	0.796277	0.976918
P05787	KRT8	Keratin, type II cytoskeletal 8 OS=Homo sapiens OX=9606 GN=KRT8 PE=1 SV=7	1.66036	1.01413	0.993443	0.751835	1.00326	0.992936	1.00469	0.998234	0.996509	0.983765	0.996971	0.998482	1.53529	1.00748	0.926896	1.01486	1.00292	0.926896	0.992173	0.753413	1.01893	1.00611	0.923998	0.994233	1.03367	0.993881	1.01002	0.995564	1.01359	0.985186	0.94898	0.990259	1.01051	1.01214	0.991074	1.01332	0.998617	0.995176	1.00363	0.991365	0.957341	0.991068	0.99982	0.996509	0.987744	0.986036	0.980021
Q9NSB4	KRT82	Keratin, type II cuticular Hb2 OS=Homo sapiens OX=9606 GN=KRT82 PE=1 SV=3	1.00793e-06	1.01909	0.410904	0.555134	1.00347	0.576404	0.996873	0.383085					0.929932	0.483707						0.303955		0.989856	1.00013			0.985882			0.855388				0.980284	0.909946		1.00683			0.0979685						0.0731074
P35527	KRT9	Keratin, type I cytoskeletal 9 OS=Homo sapiens OX=9606 GN=KRT9 PE=1 SV=3	2.71018	0.99981	0.996397	0.325224	1.00642	0.769888	1.00165	0.997638	0.860294	0.793755	0.734538	0.835716	1.50222	1.00136	1.02262	0.969666	0.993837	1.02262	1.00406	0.522502	0.996326	0.978033	0.956929	0.887858	1.01444	0.0764924	1.00418	0.0516371	0.114938	0.990291	1.03278	0.990483	0.99051	1.01635	0.0976953	1.00263	0.611309	0.655617	1.0083	0.99363	1.00858	1.00117	1.00426	0.860294	0.842803	0.858372	1.00567
P07942	LAMB1	Laminin subunit beta-1 OS=Homo sapiens OX=9606 GN=LAMB1 PE=1 SV=2	1.21365	1.0198	0.997026	1.01698	1.00073	1.02253	0.999166	0.998789	0.996192	0.99469	0.927887	0.984491	1.56338	0.941482	0.973577	0.991366	0.947888	0.973577	1.00702		0.733424			0.99759	1.02905		1.00295	1.00038		0.984772	1.0286	1.00052			1.00427		1.01006	1.00212		1.00497	1.00994	0.999469	0.476473	0.996192		0.867596	1.00314
P11047	LAMC1	Laminin subunit gamma-1 OS=Homo sapiens OX=9606 GN=LAMC1 PE=1 SV=3	1.41478	1.00767	1.00199	1.01648	1.00782	1.00508	0.998047	1.00408	0.999019	1.01755	0.995488	0.901071	1.41928	1.00617	0.997017		0.996368	0.997017			0.978407			0.983194	1.01604			0.986976				0.999074					1.00495	0.994748		1.0016				0.999019			1.04117
P11279	LAMP1	Lysosome-associated membrane glycoprotein 1 OS=Homo sapiens OX=9606 GN=LAMP1 PE=1 SV=3	1.80908	0.87956	0.855636	1.02262	0.777823	1.01294	0.873058	0.87285	0.994554	1.01063	0.994575	0.992109	1.50266	1.01974	1.0037		1.01046	1.0037		0.995156	0.655871	1.00822	0.950883	0.983831	0.940987	0.169083		0.997933	0.930458			0.794565	0.994211	0.772866		1.01079	1.00414	0.994548	0.93095	0.949643				0.994554	0.994512		1.01887
Q9Y2Q5	LAMTOR2	Ragulator complex protein LAMTOR2 OS=Homo sapiens OX=9606 GN=LAMTOR2 PE=1 SV=1	1.01145	1.00731	1.01055	1.01527	1.00595	1.01381	1.00432	1.00277					1.07326	1.03657						1		1.0026	1.00434			0.994079			1.00689				1.00085	1.01579		1.01155			0.997616						0.995336
Q9UHA4	LAMTOR3	Ragulator complex protein LAMTOR3 OS=Homo sapiens OX=9606 GN=LAMTOR3 PE=1 SV=1	1.02702	1.01829	0.999742	1.00201	1.00583	1.02878	1.00603	1.01015	0.981826	1.01956	0.991766	0.992596	1.04631	1.01728	0.846449		0.993993	0.846449			1.00022			0.995782	1.03312			1.00188				0.98849					0.984748	1.00568		1.0086				0.981826			0.998895
P28838	LAP3	Cytosol aminopeptidase OS=Homo sapiens OX=9606 GN=LAP3 PE=1 SV=3	4.86148	0.471916	0.295238	0.708575	0.411922	1.00968	0.565995	0.408424	0.982758	0.61942	0.729027	0.981156	0.864959	1.01623	0.331847	0.512198	0.717261	0.331847	1.00939	0.995666	0.0377932	1.00946	0.991469	0.833215	1.02673	0.458289	1.00045	0.938628	0.567542	0.959926	0.678901	0.683434	0.350269	0.400953	0.168736	0.823149	0.951048	1.03333	0.876292	1.00078	0.659828	0.681612	0.976613	0.982758	1.02767	0.881224	1.18311
Q14847	LASP1	LIM and SH3 domain protein 1 OS=Homo sapiens OX=9606 GN=LASP1 PE=1 SV=2	1.2568	0.79955	0.327536	0.746397	0.479842	0.189123	0.75784	0.381175	0.0937194	0.622228	1.00287	0.511687	1.59509	1.00291	0.871325		0.400925	0.871325		0.599923	0.00169307	1.0129	0.967307	0.984485	0.998285	0.706445		0.392882	0.296004			0.0141263	0.912824	0.149751		1.01097	1.00303	1.04195	0.931	0.00295076				0.0937194	0.203069		0.0739692
P18428	LBP	Lipopolysaccharide-binding protein OS=Homo sapiens OX=9606 GN=LBP PE=1 SV=3	2.07957	1.0143	1.00063	1.03036	0.989133	1.00445	0.997688	0.997749	0.987863	0.876239	1.00319	0.921527	1.17386	1.02839	0.160682	0.0676666	0.100782	0.160682	0.997652	0.946086	0.424255	1.007	0.992407	0.933541	0.945341	0.359389	1.00609	1.00304	0.496649	0.985704	0.945028	0.0696993	0.990191	0.107741	1.0173	0.934013	0.973153	0.997488	0.00323336	0.0158963	0.307589	0.992153	1.01009	0.987863	0.988124	0.871433	0.99658
Q14739	LBR	Delta(14)-sterol reductase LBR OS=Homo sapiens OX=9606 GN=LBR PE=1 SV=2	1.1983	1.01328	0.997154		1.00978		1.00453	1.00902			1.01024	0.963414				1.01584			0.780404								0.998342			0.984797	1.00782				0.996283						1.0116	0.979679	1.01694			0.978977
P80188	LCN2	Neutrophil gelatinase-associated lipocalin OS=Homo sapiens OX=9606 GN=LCN2 PE=1 SV=2	1.39729	1.01767	1.00238		1.00206		1.01597	1.00913			0.995682	0.998301				1.00846			0.773386								1.00847			0.992465	1.04186				0.99958						1.03031	0.968429	1.01728			1.00923
P13796	LCP1	Plastin-2 OS=Homo sapiens OX=9606 GN=LCP1 PE=1 SV=6	1.21661	0.975136	0.932316	0.781186	0.938884	1.01888	0.983694	0.96483	0.986001	0.910442	0.771395	0.981109	1.04999	1.00904	0.745744	0.964564	0.999034	0.745744	1.03333	1.00154	1.00586	0.972011	0.965295	0.977809	1.02977	0.998878	0.986283	1.00148	0.993532	0.950396	0.937162	0.990635	1.00365	1.00643	1.00031	1.0047	0.962396	1.04243	1.01506	1.00855	0.956648	0.972578	0.969314	0.986001	1.00425	0.99069	1.13002
P00338	LDHA	L-lactate dehydrogenase A chain OS=Homo sapiens OX=9606 GN=LDHA PE=1 SV=2	4.32512	1.0178	0.992935	0.719773	0.995236	0.758509	1.00438	1.01901	0.992889	1.00771	1.01162	0.995122	1.27538	1.01443	0.528441	0.947683	0.947947	0.528441	0.990578	0.515099	0.977942	1.0034	0.981752	0.99759	1.02853	0.833217	1.0077	0.999553	0.739835	0.980298	1.0298	1.00478	0.993667	0.981065	0.866762	0.959689	1.00694	0.994295	0.817067	0.827241	0.928309	0.979248	1.01985	0.992889	0.987837	0.988329	1.17728
P07195	LDHB	L-lactate dehydrogenase B chain OS=Homo sapiens OX=9606 GN=LDHB PE=1 SV=2	1.96945	1.01854	0.993971	1.03197	0.993193	1.01355	0.998725	0.994276	0.982801	0.992471	0.995883	0.993549	1.20804	1.01801	0.971148	1.02598	0.940061	0.971148	0.979207	0.993124	0.999497	0.995393	0.975502	0.983855	1.01087	1.00215	1.01392	1.00757	0.67251	1.0126	1.00048	0.995462	1.00358	1.00024	1.00886	1.01533	0.983942	1.00479	0.914296	0.993413	1.0121	0.988864	1.01443	0.982801	0.986671	0.993968	1.00602
P09382	LGALS1	Galectin-1 OS=Homo sapiens OX=9606 GN=LGALS1 PE=1 SV=2	5.39961	1.02	0.999687	0.220165	1.00495	0.647297	1.00022	1.00873	0.989975	0.982471	0.609297	0.738743	1.06613	0.950668	0.549552	1.00089	0.636641	0.549552	1.00824	0.00750926	1.0283	0.98024	0.971972	0.933695	0.978718	0.963547	0.899301	1.00008	0.54068	0.967995	0.682275	0.986103	0.995186	0.943842	1.01511	0.150862	0.956835	1.03593	0.787304	0.403937	0.0461134	1.01354	0.509607	0.989975	0.503413	0.651265	1.02848
[truncated: 873 more rows]
[truncated: 147 more columns]

## Sheet: Figure 6A
protein	Z_protein2proteinall	-log10(p-value)	Z_protein2proteinall_limma_HGSOC-CONTROLS	p-value<0,05?	z-score>2?	z-score<-2?	adj.p-value<0,05_z score<2 OR z score <-2	adjpvalue<0,01_z score<2 OR z score <-2
MSLN	-3.31316	6.51428	3.06e-07	significant	#N/A	z-score<-2	Both criteria	Both criteria
TTR	-3.23024	5.65956	2.19e-06	significant	#N/A	z-score<-2	Both criteria	Both criteria
[truncated: 1,823 more rows]

## Sheet: Figure 6B
protein	Z_protein2proteinall	-log10(p-value)	Z_protein2proteinall_limma_PLA_SEN-PLA_RES	p-value<0,05?	z-score>2?	z-score<-2?	adj.p-value<0,05_z score<2 OR z score <-2
[truncated: 1,824 more rows]

[truncated: 2 more sheets: Figure 6C, Figure 6D]
