# Supplementary material for: Proteomic profiles of peritoneal fluid-derived small extracellular vesicles correlate with patient outcome in ovarian cancer
Source: J Clin Invest. 2024 Apr 2;134(10):e176161. doi: 10.1172/JCI176161 (PMC11093605; doi:10.1172/JCI176161)
Supplement: Supplemental data set 2 [file jci-134-176161-s070.xlsx]

## Sheet: Summary Supp F2
	Sheet Color	Comparison	EnrichR categories	Sheet code
		OvCa Histo vs CtrlHisto (405p)	OvCa Histo vs CtrlHisto (405p)	1
			Sub TG Gene co-occurrence	2
			Hallmark	3
			Reactome	4
			Jensen Compartment	5
		HGSOC vs Ctrl (485p)	HGSOC vs Ctrl (485p)	6
			Sub TG Gene co-occurrence	7
			Hallmark	8
			Reactome	9
			Jensen Compartment	10
		Sensitive vs. Resistant (36p)	Sensitive vs. Resistant (36p)	11
			Sub TG Gene co-occurrence	12
			Hallmark	13
			Reactome	14
			Jensen Compartment	15
		Relapsed vs Diagnostic/Primary	Relapsed vs Diagnostic/Primary	16
			Sub TG Gene co-occurrence	17
			Hallmark	18
			Reactome	19
			Jensen Compartment	20
		Relapsed vs Interval	Relapsed vs Interval	21
			Sub TG Gene co-occurrence	22
			Hallmark	23
			Reactome	24
			Jensen Compartment	25
		I-II vs. III-IV	I-II vs. III-IV	26
			Sub TG Gene co-occurrence	27
			Hallmark	28
			Reactome	29
			Jensen Compartment	30

## Sheet:  1 Cases vs Ctrl
order	protein INDEX	Protein Name	Description	FDR_protein2proteinall HISTO-ctrHISTO	FDR_protein2proteinall SBT/HISTO-ctrHISTO	Z_protein2proteinall HISTO-ctrHISTO	Z_protein2proteinall SBT/HISTO-ctrHISTO	Z_protein2proteinall_limma_HISTO-ctrHISTO STATS	Z_protein2proteinall_ttest_HISTO-ctrHISTO STATS	Z_protein2proteinall_-Log10(p-value)*sign STATS	FDR_protein2proteinall c1067	FDR_protein2proteinall c1083	FDR_protein2proteinall c1093	FDR_protein2proteinall c1128	FDR_protein2proteinall c1133	FDR_protein2proteinall c1141	FDR_protein2proteinall c1363	FDR_protein2proteinall c1445	FDR_protein2proteinall c416	FDR_protein2proteinall c424	FDR_protein2proteinall c434	FDR_protein2proteinall c467	FDR_protein2proteinall c469	FDR_protein2proteinall c516	FDR_protein2proteinall c533	FDR_protein2proteinall c586	FDR_protein2proteinall c608	FDR_protein2proteinall c618	FDR_protein2proteinall c631	FDR_protein2proteinall c644	FDR_protein2proteinall c660	FDR_protein2proteinall c663	FDR_protein2proteinall c899	FDR_protein2proteinall c904	FDR_protein2proteinall c916	FDR_protein2proteinall c951	FDR_protein2proteinall c964	FDR_protein2proteinall c985	FDR_protein2proteinall c992	FDR_protein2proteinall ctr1344	FDR_protein2proteinall ctr1345	FDR_protein2proteinall ctr1351	FDR_protein2proteinall ctr1408	FDR_protein2proteinall ctr1413	FDR_protein2proteinall ctr1431	FDR_protein2proteinall ctr1432	FDR_protein2proteinall ctr1433	FDR_protein2proteinall ctr1434	FDR_protein2proteinall ctr1440
388	Q13421-2	MSLN	Isoform 3 of Mesothelin	0.0224882	0.00535346	-3.49136	-3.87067	6.32496e-08	1.40708e-07	-8.19894	0.469188	0.29154	0.104764	0.964973	0.634681	0.0572966	0.406419	0.928407	0.251307	0.459513	0.009555	0.898346	0.132698	0.00551319	0.800139	0.240917	0.152078	0.0135109	0.00729998	0.242589	0.238227	0.877263	0.733406	0.0127806	0.235573	0.306614	0.602853	0.810631	0.54839	0.971106	1.00118	1.19254	0.988813	1.01874	0.873335	0.998345	0.696832	0.0584556	0.0768297
344	P06396	GSN	Gelsolin	0.470052	0.291063	-1.93236	-2.1437	9.39539e-08	8.59559e-08	-8.02708	0.250155	1.00055	0.988144	0.978136	0.978273	1.00228	0.855515	0.897569	0.981409	1.02516	0.411179	0.978892	0.971049	0.220417	0.615847	0.237003	0.797621	0.668927	0.727444	0.394545	0.563789	0.946611	0.990297	0.56089	0.851306	0.479678	0.815068	0.959266	0.977736	0.994115	1.00013	1.02549	1.00317	1.02728	1.01061	1.005	1.0012	0.99008	1.04998
314	P01116	KRAS	GTPase KRas	0.714804	0.512839	-1.54236	-1.70779	3.89745e-07	2.01971e-07	-7.40922	0.666939	0.883188	0.996088	0.974104	0.991998	1.01875	1.01192	0.993086	0.888251	0.965037	0.807249	0.996823	0.995874	0.905687	0.908688	0.69383	0.840028	0.928585	0.781718	0.714239	1.03084	0.974032	1.02943	0.488134	0.996885	0.443368	0.791852	1.03529	0.977977	0.984772	0.989202	1.00544	1.00983	1.0351	0.992417	1.00624	0.990349	0.98061	1.00693
306	P06276	BCHE	Cholinesterase	0.725291	0.536185	-1.48514	-1.64395	3.66778e-06	2.13512e-06	-6.4356	0.964039	0.769427	0.609391	0.986514	1.00377	0.730964	0.938147	0.89193	0.881946	1.0259	1.03168	0.982134	0.932567	1.0084	0.892292	1.03409	0.430767	0.750021	1.03124	1.00066	0.876442	0.995419	0.984541	1.02244	0.985813	1.01399	0.858375	1.01506	0.984878	0.992812	1.00705	1.00224	1.00096	1.0351	1.00466	1.00276	1.00879	1.00531	1.00373
362	P05452	CLEC3B	Tetranectin	0.270649	0.136635	-2.37918	-2.62422	1.29679e-05	1.4338e-05	-5.88713	0.406407			0.906904	0.916065		1.03688	0.951346			0.799466	0.81518		0.387397	0.446398	0.897655		0.605376	0.869816	1.01146	0.754705			0.807677		0.972171	0.652714	0.508007		1.03182	0.995942		0.996143		0.99363	1.01886		0.900392	0.911256
102	P28072	PSMB6	Proteasome subunit beta type-6	0.616173	0.421512	1.71085	1.89591	1.94962e-05	1.30345e-05	3.71005	0.993196	0.449308	1.00938	1.0289	0.997585	1.00768	1.02095	0.845985	0.947786	0.745175	0.378339	0.961017	0.957501	0.888054	0.959213	0.892324	0.350435	0.995519	0.640588	0.824942	0.889701	0.990083	0.988719	0.947311	0.665986	0.977299	0.988662	1.01207	0.986161	0.983917	0.989142	1.00488	1.02347	1.02385	0.982556	0.943577	0.996069	0.925874	1.04305
97	Q9NRX5	SERINC1	Serine incorporator 1	0.568248	0.374092	1.78022	1.96689	2.03637e-05	2.29236e-06	3.69114	0.372071			0.997644	0.996202		0.827828	0.898184			0.792922	0.972528		0.931348	0.958507	0.933113		0.936542	0.981621	0.872307	0.836523			0.928693		0.902013	0.984351	1.03826		0.99231	0.982316		1.01915		0.992603	1.00397		0.983353	1.04932
330	P46940	IQGAP1	Ras GTPase-activating-like protein IQGAP1	0.644177	0.439674	-1.67702	-1.86004	2.45906e-05	2.66548e-05	-3.60923	0.692745	0.500625	0.807915	0.980337	0.997673	0.278145	1.00038	0.951817	0.858149	0.872612	0.684498	0.97519	0.26989	0.773171	0.971607	0.808513	0.331756	0.911161	0.814788	0.807322	0.94911	0.96794	0.978722	0.856575	0.358439	0.845515	0.946283	0.967802	0.824796	0.986487	0.989274	1.14545	1.00386	0.298413	0.993969	1.01033	0.645978	1.00255	1.01566
33	Q8TCT9	HM13	Minor histocompatibility antigen H13	0.216679	0.0988381	2.51944	2.79443	2.65899e-05	4.24082e-05	5.57528	0.763551	0.434317	0.289689	0.0872973	0.996074	0.173295	0.994008	0.874216	0.3125	0.340509	0.971506	0.313466	0.00359337	1.00195	0.692981	0.429913	0.567814	0.910414	1.01493	0.653565	0.768222	0.313313	0.0574184	0.87859	0.463912	0.772958	0.0105073	0.458682	0.988048	0.999049	0.997207	1.09651	0.500771	0.792954	0.937973	1.00518	0.9945	0.982725	0.642066
51	P28838	LAP3	Cytosol aminopeptidase	0.295238	0.152692	2.30743	2.55204	3.04173e-05	4.1931e-05	5.51688	0.512198	0.717261	0.331847	1.00939	0.995666	0.0377932	1.00946	0.991469	0.833215	1.02673	0.458289	1.00045	0.938628	0.567542	0.959926	0.678901	0.683434	0.350269	0.400953	0.168736	0.823149	0.951048	1.03333	0.876292	1.00078	0.659828	0.681612	0.976613	0.982758	1.02767	0.881224	1.18311	1.0114	0.591239	1.01939	1.00386	0.681546	0.679753	0.911446
304	P30086	PEBP1	Phosphatidylethanolamine-binding protein 1	0.762764	0.572761	-1.44381	-1.59889	3.09647e-05	2.86443e-05	-5.50913	0.944908	0.918198	0.930157	1.03196	0.995984	0.374907	1.00628	0.964854	0.938653	1.02665	0.525062	0.971628	0.530371	0.981409	1.01362	0.892428	0.497641	1.01261	0.776458	0.919003	1.00974	1.00129	1.00245	0.843756	0.448481	0.944097	0.98047	1.00892	0.960107	1.00267	0.99132	0.999488	1.02196	0.833544	0.999537	1.00076	0.858151	0.667877	1.05011
384	P02766	TTR	Transthyretin	0.0381087	0.0100178	-3.28988	-3.64879	3.32052e-05	5.63462e-05	-5.47879	0.0663737	0.517948	0.670569	0.241367	0.998723	0.999088	0.357507	0.976411	0.641381	0.729288	0.0281584	0.483265	0.859617	0.142637	0.575281	0.432352	0.63016	0.110749	0.00222561	0.0728075	0.0452617	0.662743	0.351972	0.0203913	0.582068	1.03375	0.0978769	0.00712047	0.99873	0.854974	0.787403	1.04389	0.448961	0.735351	0.614052	0.859179	0.818532	0.855638	0.316637
104	Q86VB7	CD163	Scavenger receptor cysteine-rich type 1 protein M130	0.644515	0.436891	1.67858	1.86457	3.82198e-05	4.06896e-05	5.41771	0.995617	0.950063	1.02103	1.00849	1.00183	0.278431	0.515946	0.958914	0.811018	0.872544	0.920876	0.971565	0.616288	0.738917	0.977531	0.849892	0.970271	0.995043	0.708252	1.02198	0.476876	0.870183	1.00629	0.485228	0.581251	0.658224	0.501894	0.99873	0.64109	0.982145	1.0071	0.998631	1.00727	1.03586	1.00407	1.00184	0.99663	0.981367	0.315731
10	Q13409	DYNC1I2	Cytoplasmic dynein 1 intermediate chain 2	0.0297533	0.00818623	3.38286	3.72236	4.02644e-05	6.47094e-05	3.39508		0.890036	0.07749		0.375566	0.255145	0.554154	0.905146	0.115682	0.693908	0.49991		0.219319	0.936563			0.546206	0.418452	1.02099		0.0405939	0.175715	0.0903641	0.559835	0.994581				0.478045	0.998452		0.994102		1.03521		0.939868	0.99678	0.983688
367	P02647	APOA1	Apolipoprotein A-I	0.212678	0.0957316	-2.53679	-2.81496	4.09416e-05	6.41515e-05	-5.38783	0.712289	0.552157	0.99086	0.80103	0.994205	0.961217	0.547764	0.842185	0.510133	0.637879	0.537074	0.794459	0.325809	0.365926	0.67521	0.917518	0.680897	0.323475	0.569926	1.01261	0.0650842	0.615163	0.52761	0.86619	0.466548	0.619435	0.678738	0.745347	1.00606	1.02239	0.421767	1.17902	0.519904	0.591249	0.984771	1.00486	0.393206	0.899266	0.0560922
379	P02787	TF	Serotransferrin	0.0642904	0.0193658	-3.0943	-3.43423	4.61703e-05	7.61136e-05	-5.33564	0.376932	0.728872	0.808017	0.245361	0.967642	1.00452	0.331074	0.898904	0.536646	0.612798	0.212107	0.35013	1.00357	0.176862	0.119254	0.119686	0.991587	0.0833859	0.252757	0.519077	0.00639305	0.494046	0.408938	0.345056	0.806571	0.469849	0.219014	0.104753	0.98737	0.950526	0.66636	1.00759	0.456944	0.296515	0.603672	0.286954	0.662748	0.990665	0.713051
271	Q96S97	MYADM	Myeloid-associated differentiation marker	0.840627	0.670291	-1.23221	-1.36382	4.68099e-05	3.09947e-05	-5.32966	1.01571	0.859106	0.7013	0.993063	1.00302	0.980496	1.00467	0.962246	0.941186	1.02801	0.653003	1.00749	0.995273	0.352715	0.955301	1.00957	0.992298	0.874067	0.921557	1.02471	0.870305	0.927896	0.983204	0.473939	0.997353	1.01168	0.981063	1.0016	0.982904	0.983187	0.989793	0.993433	1.00257	0.992924	0.994234	1.00462	0.979099	0.942305	0.989678
13	P02794	FTH1	Ferritin heavy chain	0.0670998	0.0211312	3.06602	3.40568	6.36187e-05	0.000111496	5.19642	0.866978	7.57047e-07	0.549545	0.999297	0.988195	0.0803473	0.589248	0.979235	0.00147506	1.01717	0.26941	1.00329	1.26494e-05	0.0650714	0.00117027	0.491098	0.0628017	0.000354475	0.392804	0.970256	0.030413	0.621359	0.136777	0.122047	0.000111598	0.0248437	0.63473	0.239635	0.884911	0.986359	0.998526	0.881501	0.983943	1.01817	0.996447	1.00673	0.586454	0.901427	0.0374079
28	Q15041	ARL6IP1	ADP-ribosylation factor-like protein 6-interacting protein 1	0.19763	0.0853018	2.60035	2.8803	7.03906e-05	0.000100663	3.15249	0.816753	0.337524	0.482227	0.360968	0.99786	0.0376008	0.549847	0.904816	0.0522944	0.220698	1.0032	0.545663	0.200966	0.996539	0.921052	0.969407	0.62886	0.972335	1.02455	0.774966	0.887853	0.435053	0.25822	0.949834	0.911447	1.01518	0.0414302	0.523911	0.991841	0.984358	0.982712	0.9949	0.321379	0.892041	1.01758	1.00301	1.00469	0.988325	0.979594
351	Q13228	SELENBP1	Methanethiol oxidase	0.430285	0.257099	-2.02001	-2.24023	7.32099e-05	0.000108879	-5.13543	0.510278	0.346538	0.651192	1.01282	0.997384	0.329835	0.854194	0.952982	0.815811	0.964373	0.26901	0.968319	0.190615	0.267726	0.976044	0.238728	0.199997	0.405782	0.53987	0.144159	1.02967	1.00895	0.993584	0.280328	0.297818	0.204867	0.723245	0.664238	0.6466	0.77158	0.947512	1.1607	0.195121	1.04802	0.990326	1.00356	0.846109	0.424583	0.238686
47	Q02818	NUCB1	Nucleobindin-1	0.284874	0.142893	2.3356	2.58882	8.04299e-05	0.000130408	5.09458	1.0011	0.705121	1.00237	0.423478	0.998805	0.872109	0.516831	0.948039	0.00085161	0.704277	0.899379	0.382427	0.998179	0.99531	0.892477	0.640969	0.565327	0.138873	0.697142	0.174543	0.226763	0.37509	0.0224793	0.330227	0.995086	0.811498	0.00873037	0.398723	0.967862	1.00365	0.995621	1.05264	0.893734	0.000400188	0.987042	1.01417	0.995438	0.982121	0.964436
385	Q8WXI7	MUC16	Mucin-16	0.0368455	0.00976131	-3.30526	-3.66635	0.000101517	0.000162181	-2.99346	0.0270213	0.027978	1.00021	0.675861	0.59287	0.0590172	0.404832	0.823028	0.205254	0.591722	0.174576	0.73617	0.0878279	0.112861	0.674512	0.312821	0.0697344	0.0822324	0.0678038	0.00208605	0.158988	0.66344	0.168991	0.0399443	0.134202	0.657469	0.337078	1.00851	0.984473	0.949761	0.426769	0.707832	0.389335	0.274658	0.877747	1.00191	0.529813	0.0650342	1.00523
101	P04839	CYBB	Cytochrome b-245 heavy chain	0.608156	0.402017	1.72807	1.92006	0.000159385	0.0001878	2.79755	0.973468	0.385924	0.199352	0.442474	0.99325	0.0917665	0.593311	0.957916	0.919885	0.622782	0.407279	0.964608	0.939243	1.01283	0.995599	0.869952	0.876898	0.258246	0.765977	0.207039	0.584214	0.93252	1.02959	0.552245	0.913267	1.0249	0.783899	0.916552	0.987465	0.993808	1.00346	1.00821	1.02048	0.921844	0.992251	1.00566	0.99802	0.522932	1.00224
370	P02768	ALB	Albumin	0.204902	0.0904408	-2.57222	-2.85443	0.000160064	0.000242536	-4.79571	0.371666	1.01762	0.998158	0.29663	0.992795	0.655329	0.405568	0.886788	0.761708	0.637505	0.323508	0.487782	1.00003	0.25518	0.177143	0.465426	0.752843	0.0843478	0.342281	0.573476	0.0346322	0.625166	0.772911	0.491592	1.01274	0.238886	0.301042	0.172101	0.990132	0.868226	0.996028	0.983786	0.956275	0.335867	0.997844	0.761535	0.763565	0.908954	1.04792
390	Q9ULI3	HEG1	Protein HEG homolog 1	0.0149779	0.00313053	-3.63402	-4.0195	0.000163127	0.000252102	-2.78747	0.528658	0.0574911	0.768982	0.834105	0.99779	0.0074255	0.460522	0.888675	0.490887	0.52266	0.0388414	0.785352	0.349333	0.00723338	0.620158	0.48562	0.058085	0.194552	0.0189498	0.234207	0.898448	0.952792	1.0258	0.0208706	0.0729806	0.258932	0.676259	1.00921	0.349747	0.00821729	1.00369	0.285306	0.593822	1.05156	0.985225	0.416869	0.65313	0.889773	0.615227
232	P35222	CTNNB1	Catenin beta-1	0.977437	0.861701	-0.856882	-0.948664	0.000173435	6.85417e-05	-4.76086	0.986822	0.94324	1.00051	0.987325	0.994692	0.983074	0.97507	0.97262	0.987631	0.987297	1.00157	0.973063	0.995613	0.957005	0.952242	1.03051	1.00136	0.988953	1.0161	0.971094	1.00933	0.99824	1.00086	0.996981	0.959777	0.78409	1.00213	1.0385	1.00686	0.991373	0.979846	1.00889	0.986435	1.01509	0.986251	1.01578	0.997078	0.985725	0.891143
5	P49207	RPL34	60S ribosomal protein L34	0.00152496	0.000203659	4.30482	4.74161	0.000176171	0.000357232	2.75406		0.54006	0.00829425		2.51746e-07	0.8226	0.117298	1.01713	0.017366	0.693305	0.101658		0.00486292	0.0536442			0.838732	0.193018	1.01824		4.00198e-06	0.0927114	0.0067854	0.617553	1.00745				0.0118624	0.985443		0.966334		0.922948		0.999275	0.995153	0.987244
313	P09211	GSTP1	Glutathione S-transferase P	0.715326	0.512923	-1.53557	-1.70169	0.000200807	0.000193619	-2.69722	1.02269	0.534602	1.00813	0.968585	0.99173	0.719341	0.968021	0.897533	0.885305	1.02572	0.804974	1.00712	0.409002	0.906544	0.990035	0.945249	0.476222	0.907305	0.97198	0.988551	0.707478	0.989085	0.97842	0.720222	0.415019	0.957897	0.934828	0.989154	0.86862	0.987501	1.00598	1.16832	1.01383	0.697573	1.01364	0.989647	0.816469	1.00175	1.01175
60	Q9Y3B3	TMED7	Transmembrane emp24 domain-containing protein 7	0.333368	0.178999	2.21366	2.44914	0.000208515	0.000258791	4.68086		0.716539	0.899171		0.999323	0.738129	0.852135	0.968301	0.0535583	0.58747	0.834851		0.357143	0.791879			0.994416	0.703766	0.891986		0.501804	0.611632	0.423671	0.905489	0.928854				0.40768	0.9977		1.03201		1.01761		1.00087	0.992789	0.898465
39	Q9Y279	VSIG4	V-set and immunoglobulin domain-containing protein 4	0.228232	0.109277	2.48019	2.73242	0.000217394	0.000288114	4.66275	0.820097			1.00533	1.00639		0.670996	0.839554			0.524118	0.963028		0.602289	0.988044	0.447029		0.315529	0.746561	0.951669	0.62864			0.252671		1.0126	0.683037	0.983028		0.991121	0.952141		0.392786		0.994512	0.996096		0.856146	1.02003
103	P14625	HSP90B1	Endoplasmin	0.644571	0.434678	1.68035	1.86853	0.000222773	0.000239813	4.65214	0.999966	0.946428	0.99582	0.925606	1.00686	0.859088	0.816234	0.896283	0.147672	0.587345	1.03422	0.951575	0.840276	1.01312	0.944554	1.02839	0.974437	0.812687	1.03367	1.0118	0.646279	0.756089	0.865087	1.02138	0.878464	0.921889	0.624199	1.01685	0.989715	1.01775	1.00229	1.04691	0.838134	1.03772	0.987383	0.999503	1.00103	0.828237	0.72556
65	Q15363	TMED2	Transmembrane emp24 domain-containing protein 2	0.351043	0.191183	2.17768	2.41793	0.000229265	0.000329671	2.63966	1.01166	0.260519	0.600814	0.68245	0.996548	0.525545	0.458777	0.883696	0.00890452	0.0672355	0.552063	0.549315	0.00545919	0.99486	0.945268	0.952302	0.878925	0.441714	1.01263	0.452562	0.152339	0.144018	0.0083363	0.927047	0.988389	1.01437	0.991622	1.02305	0.281038	1.01319	0.986887	0.997164	0.597104	0.280541	0.99997	1.00573	1.00126	0.997051	1.02046
72	P26447	S100A4	Protein S100-A4	0.410067	0.236917	2.07032	2.29367	0.000230167	0.00027676	2.63796	0.53045	0.794289	0.986667	0.909308	0.270866	1.00705	0.967912	0.890864	0.721005	0.242562	0.960655	0.586889	1.00381	1.01063	0.100948	0.38467	0.999857	0.316445	1.00537	0.893244	0.492279	0.839216	0.86284	0.99996	0.996954	1.00467	1.02138	1.02258	0.972689	0.993924	0.99564	0.977361	1.01789	1.01496	0.996744	0.911567	0.99719	0.934132	1.00157
327	Q9Y376	CAB39	Calcium-binding protein 39	0.655429	0.449732	-1.66152	-1.83981	0.000235879	0.000269902	-4.62731	1.00886	0.907315	1.00043	0.996566	0.993241	0.65318	0.913097	0.894743	0.826264	0.872941	0.170901	1.01134	0.749588	0.328845	0.961319	1.01117	0.956285	0.81045	0.232368	1.02367	0.916056	0.946482	0.929508	0.276658	0.889413	0.99871	0.997558	1.02632	0.868237	0.772319	0.988892	1.16392	1.00742	0.984708	0.988668	0.981249	0.767231	0.757034	1.04357
382	O95833	CLIC3	Chloride intracellular channel protein 3	0.0392877	0.0110808	-3.26416	-3.61746	0.000262674	0.000416603	-2.58058	0.0946703	0.0352606	0.0357996	0.933135	0.99741	0.0383908	0.41618	0.900371	0.480777	0.599319	0.0599081	0.972684	0.0569376	0.0731921	0.765137	0.0160682	0.0104124	0.140497	0.212659	0.00276258	1.00052	1.00828	1.00452	0.0876513	0.034423	0.0144048	0.681905	0.436602	0.324035	0.464395	0.931095	0.538334	0.0146273	0.463846	0.0438525	1.00527	0.958398	0.0290205	0.00245239
258	P61204	ARF3	ADP-ribosylation factor 3	0.905745	0.757839	-1.05305	-1.16668	0.000282952	0.000233374	-4.54829	0.98716	0.730621	0.99758	0.987837	0.997226	0.755681	0.995548	0.960833	0.938355	1.03	0.774768	1.01234	0.50387	0.93403	0.981338	1.00587	0.601223	0.998898	0.923687	0.971761	1.01613	0.987503	1.00226	0.755825	0.411082	0.989178	1.00736	1.00674	0.972505	0.998313	1.00112	0.969731	1.0024	0.953817	0.985614	0.996663	0.859344	0.995459	0.993561
331	P41217	CD200	OX-2 membrane glycoprotein	0.61804	0.42791	-1.71126	-1.88407	0.000298966	0.000268406	-4.52438	0.918398	0.555891	0.494795	0.984864		0.724069			0.938386	0.764024		0.987574	0.654445		0.960898	1.02522	0.977689			0.896844		1.00132	0.996525		0.851552	0.985206	0.989882	0.999797	0.810751		0.985983	1.10575	1.02223	1.03392	0.975924		0.846035		0.584933
54	Q9BQB6	VKORC1	Vitamin K epoxide reductase complex subunit 1	0.323728	0.172503	2.25514	2.49568	0.000300392	0.000384287	4.52231	1.01796	0.0233423	0.986557	0.896965	0.950466	0.984415	0.524583	0.90251	0.330027	0.290704	0.971088	0.79305	0.756987	1.00036	0.981326	0.627409	0.982567	0.889657	1.02857	0.925818	0.374002	0.676644	0.620225	0.921815	1.01144	1.0059	0.614805	1.01784	0.980198	1.0098	0.997264	1.1107	0.959319	0.72458	0.986001	0.999421	0.995679	0.46616	1.01224
26	O95299	NDUFA10	NADH dehydrogenase [ubiquinone] 1 alpha subcomplex subunit 10, mitochondrial	0.19121	0.0841283	2.61969	2.89596	0.000365478	0.000512741	4.43714	1.00241	0.033949	0.863936	0.210867	0.997518	1.013	0.458497	0.835412	0.475387	0.762212	0.993679	0.362926	0.973398	1.01261	0.619577	0.802889	0.475689	0.87718	0.862705	0.521298	0.202988	0.660135	0.68377	1.0194	0.671053	1.00344	0.0160384	0.849409	0.977241	0.999205	0.867628	1.00742	1.01986	1.01971	0.986623	0.98542	0.999833	0.195317	0.518357
124	P62249	RPS16	40S ribosomal protein S16	0.714564	0.51526	1.53452	1.70255	0.000370632	0.000429364	4.43106	0.797814	0.989532	0.193497	1.02875	0.989153	0.733893	1.00896	0.958425	0.790152	1.02571	1.01613	0.973984	1.00199	0.993171	0.926834	0.905055	0.99631	0.989505	1.03149	1.0183	0.66954	0.385093	0.00893082	1.01386	1.00189	0.970861	1.00945	1.05368	0.732279	0.98805	1.00549	1.00733	1.00747	0.955195	0.986601	1.00414	0.955899	0.999334	1.04185
404	Q9BT76-3	UPK3B	Isoform 3 of Uroplakin-3b	2.03061e-09	1.11439e-11	-6.89041	-7.6251	0.000419509	0.000680785	-2.37726	6.43805e-05	0.0143971	0.805492	0.182362	0.999639	1.89891e-06	0.108851	1.06	0.254442	0.580953	1.73154e-06	0.369843	0.0178777	2.22152e-06	0.0285083	2.56849e-05	0.0274065	0.000273506	1.48546e-06	1.64618e-05	0.60614	0.95464	0.941586	1.41769e-06	0.0394234	5.81382e-07	0.0276837	0.00181517	4.58125e-06	0.00842713	0.789538	0.073484	1.27704e-08	0.855987	0.000732844	0.984734	0.816564	0.0689657	1.55787e-07
100	P08637	FCGR3A	Low affinity immunoglobulin gamma Fc region receptor III-A	0.603787	0.393795	1.7408	1.93251	0.000510773	0.000641515	2.29177	0.801796	0.206934	0.884354	0.206284	0.997248	0.276418	0.721209	0.977848	0.99623	0.244503	0.715022	0.990045	0.837445	0.555536	0.984789	0.996976	0.464471	0.82072	0.187643	0.113732	1.00212	0.985914	0.999762	0.539345	0.410847	0.851482	0.793714	0.979918	0.819532	1.01111	0.987787	1.00126	0.999906	0.407388	1.01983	0.999383	1.00793	0.668199	0.994988
376	Q9UQB8	BAIAP2	Brain-specific angiogenesis inhibitor 1-associated protein 2	0.0796326	0.0270386	-2.98495	-3.30987	0.000511502	0.000753965	-2.29115	0.374175	0.0264558	0.0101502	0.931999	0.993342	0.00102083	0.806845	0.895914	0.256982	0.532361	0.462148	0.8066	0.00340134	0.947676	0.834052	0.179105	0.0707194	0.875864	0.655181	0.167479	0.806927	0.80048	0.891246	0.311796	0.0661629	0.128939	0.649756	0.942157	0.116016	0.856816	0.981934	0.0891614	0.999677	0.0286015	0.987435	0.941801	0.379542	0.963524	0.207314
389	Q9NZA1	CLIC5	Chloride intracellular channel protein 5	0.0220918	0.0048829	-3.51741	-3.89968	0.00051194	0.000781969	-2.29078	0.0156917	0.0375689	0.282681	0.525888	0.726303	0.000164223	0.463011	0.830839	0.839829	0.493554	0.0475852	0.944619	0.0315847	0.0677492	0.989931	0.0531804	0.00298315	0.771886	0.149459	0.0289534	1.01187	1.01116	0.986325	0.0369094	0.000128118	0.0322268	0.293299	0.061867	0.440814	0.656714	0.923766	0.424545	0.0455306	1.01367	0.919175	1.01691	0.664131	0.415876	0.0396115
125	Q14108	SCARB2	Lysosome membrane protein 2	0.713425	0.513927	1.53374	1.70227	0.000521524	0.000519448	2.28273	0.0595541	0.94006	1.00904	0.977981	1.00374	0.484052	1.00364	0.925255	0.5219	0.722228	1.00573	0.976699	0.938911	1.00543	0.993148	0.941032	0.367336	0.97825	1.02576	1.00002	0.900117	0.908042	0.976885	1.00176	0.653886	1.00205	0.928326	1.01166	0.988415	1.00191	0.994986	1.05407	1.00798	1.01729	1.00757	1.00889	0.997298	0.937948	1.04701
343	P68032	ACTC1	Actin, alpha cardiac muscle 1	0.48259	0.296548	-1.91678	-2.12441	0.000551383	0.000755823	-4.25855	0.89035	0.170029	0.773111	1.00934	0.965677	0.0688969	1.01356	0.975416	0.881682	0.719386	0.250681	0.987184	0.0039522	0.336724	0.96545	0.90982	0.165068	0.974733	0.422822	0.994525	1.00107	0.965276	0.981314	0.240434	0.00069645	0.9042	0.972217	1.04655	0.865601	0.861377	0.979787	1.01454	1.0156	0.961484	0.988261	0.941945	0.744356	0.900313	0.95436
325	Q96KP4	CNDP2	Cytosolic non-specific dipeptidase	0.662992	0.462879	-1.64532	-1.81189	0.000556346	0.000362298	-2.25466		0.745077	0.874171		0.998495	0.995212	1.01119	0.958979	0.87655	0.917697	0.764268		0.60211	0.776196			0.474289	0.993805	0.933546		0.982547	0.906004	0.886715	0.927697	0.534221				1.0073	0.983769		0.998204		0.851285		1.00165	0.886962	0.998568
365	P46109	CRKL	Crk-like protein	0.237676	0.112901	-2.45228	-2.70927	0.000570409	0.000780393	-4.24381	0.821396	0.952113	1.02627	0.810341	0.944681	0.980051	0.367883	0.948027	0.283538	0.528366	0.338793	0.817307	1.00009	0.539087	0.63733	0.890151	0.998883	0.315846	0.410906	1.01983	0.0104714	0.387281	0.267373	0.344945	0.940758	0.973184	1.01333	0.916732	0.985977	1.02274	0.944567	1.18946	0.874338	0.984144	1.01207	0.995698	0.544861	0.982778	1.02221
372	Q969H8	MYDGF	Myeloid-derived growth factor	0.185337	0.0835715	-2.64265	-2.89048	0.000573777	0.000759458	-4.24126	0.565348			1.03013								0.996403			0.686395	0.64438				0.311185						0.445545	1.0107	0.506307			0.983686		0.835867		1.00351				1.04275
355	P43652	AFM	Afamin	0.370261	0.209558	-2.13868	-2.37218	0.000596657	0.000808485	-4.22427	0.593187	0.997184	0.990526	0.687479	0.967596	1.01489	0.512322	0.8905	0.869784	0.721505	0.679794	0.725662	0.997909	0.663082	0.985366	0.775116	0.994219	0.314498	0.789593	0.713016	0.0651671	0.622185	0.943665	0.620825	1.01039	0.958581	0.534131	0.49108	0.817741	1.00584	0.959989	1.00662	0.997121	0.284655	0.992833	0.951255	0.683187	0.998448	0.557279
49	P05771	PRKCB	Protein kinase C beta type	0.293342	0.161912	2.31866	2.52611	0.00063147	0.000307813	2.19965		0.715482	0.167222			0.345438			0.459313	0.692193			0.563939				0.627873					0.655192	0.744381		0.744113				0.997622			0.998128		1.0496			0.996546
320	P60981	DSTN	Destrin	0.689398	0.483062	-1.59009	-1.75879	0.000648855	0.000676622	-2.18785	0.947563	0.464035	0.632866	0.991438	1.00315	0.382639	1.00007	0.965496	0.813099	1.00371	1.02639	1.0087	0.42204	0.913687	0.9839	0.891673	0.304602	0.883549	0.654317	0.814651	1.01312	0.944908	0.891648	0.880441	0.415756	0.782356	0.983336	1.02408	0.980899	0.983075	0.982678	1.00737	1.00939	0.19399	0.991912	1.00656	1.00221	1.0005	0.956142
1	P0DME0	SETSIP	Protein SETSIP	1.19462e-09	4.66016e-12	7.18859	7.82334	0.00064893	0.00216604	4.1878		1.98452e-12	0.0191376			1.79271e-06			0.0607657	0.358324			3.24125e-09				0.019448					0.4067	0.00019496		0.341623				0.0884142			1.05925		0.202923			0.855625
64	P38646	HSPA9	Stress-70 protein, mitochondrial	0.35251	0.197708	2.17862	2.3984	0.000650025	0.000778222	4.18707	0.986038	0.511332	0.99951	0.996635		1.0069			0.11077	0.695108		0.94133	0.996392		0.760501	1.00099	0.99685			0.339705		0.909955	0.772826		0.910702	0.931215	0.185855	1.02737	0.763611		1.01335	1.00276	0.981641	0.886013	1.00286		1.00878		1.04707
36	P13498	CYBA	Cytochrome b-245 light chain	0.224261	0.103391	2.49674	2.75374	0.000667497	0.00101377	4.17555	0.550934	0.360947	0.620115	0.0852191		0.179723			0.69223	0.349394		0.886485	0.661715		0.992078	0.875018	0.998155			0.00211259		0.938355	1.03898		1.00104	0.995805	0.335541	0.18884	0.995689		0.930174	1.00775	1.01972	1.0199	0.990946		0.996708		0.338636
50	P61254	RPL26	60S ribosomal protein L26	0.291132	0.151426	2.31856	2.56042	0.000680302	0.000911521	2.1673	0.0594163	0.978148	0.985723	0.672067		0.989699			0.472771	1.02185		0.371653	0.0770954		0.623162	0.406849	0.995974			0.840335		0.655619	0.663233		1.00161	1.03714	0.285328	0.681111	1.00205		0.99396	1.0093	0.724945	1.04306	0.983526		1.0035		1.00788
279	P16050	ALOX15	Polyunsaturated fatty acid lipoxygenase ALOX15	0.808206	0.632222	-1.29378	-1.43344	0.000693601	0.000818615	-4.15889	0.964904	0.628283	0.779776	0.977266	0.995982	0.331844	1.00806	0.878759	0.993474	0.88764	0.278852	1.00411	1.00139	0.371661	0.980972	1.03764	0.689588	0.603073	0.687562	0.997203	1.00664	0.986094	0.997931	0.325524	0.841972	1.01233	0.977148	1.02181	0.982078	0.951383	1.00357	0.964909	1.0099	0.988401	0.987512	1.00884	1.00165	0.152514	0.981909
78	O43493	TGOLN2	Trans-Golgi network integral membrane protein 2	0.468994	0.281686	1.95464	2.1688	0.000735422	0.000970135	4.13346	1.00903	0.991359	0.0444653	0.932132	0.991442	0.0474404	0.514273	0.898698	0.309317	0.944454	0.993035	0.606478	0.452896	1.01166	0.957206	1.01437	0.826723	0.974909	1.01622	1.01502	0.245424	0.395587	0.771311	0.917782	0.988037	1.00568	0.0857763	0.676223	0.91861	0.990571	0.99662	0.981747	0.89451	1.01017	0.996058	0.995442	0.996132	0.29359	0.436651
77	P27797	CALR	Calreticulin	0.443304	0.262758	1.99846	2.22105	0.000836282	0.00107013	2.07765	0.997707	0.912633	1.00196	0.746009	0.999683	0.42115	0.348894	0.823101	0.10962	0.342079	0.744067	0.784936	0.7483	1.01591	0.975143	1.03498	0.874705	0.366774	1.01707	0.929781	0.254512	0.755759	0.891991	0.820347	0.655239	1.01325	0.502333	1.00772	0.955048	0.994789	1.00075	1.00336	0.448593	0.915633	1.01238	0.89965	0.999037	0.316353	0.563951
27	P02792	FTL	Ferritin light chain	0.189763	0.0818573	2.61825	2.90838	0.000960082	0.00145786	4.01769	0.374662	6.90597e-06	0.950365	1.00163	0.887758	0.0407848	0.749458	1.00129	0.0012665	1.02827	0.122995	0.996048	0.232657	0.000250883	1.6528e-09	0.593126	0.197386	4.66471e-11	0.154974	0.984254	0.00145443	0.954908	0.846382	0.0547101	0.00136237	3.68372e-13	0.72528	0.0785046	0.975567	0.999358	0.961073	1.1709	0.893048	1.0269	0.992792	1.00273	1.00401	0.74749	0.039795
225	Q5IJ48	CRB2	Protein crumbs homolog 2	0.962491	0.85775	-0.812265	-0.89756	0.000973255	0.000580402	-4.01177	1.00869	0.997577	0.935942	0.972565	0.998558	1.00646	1.0018	0.962347	0.987622	1.02953	0.795871	0.993192	0.994135	0.895575	0.98178	1.03132	0.999716	0.99282	1.00781	1.00507	1.011	1.0069	1.00751	0.939918	1.00309	1.0148	0.994808	1.02607	0.979982	0.998323	1.00439	1.00825	0.998274	1.01418	0.996484	1.00651	0.997574	0.494542	1.02327
378	O60248	SOX15	Protein SOX-15	0.0664153	0.0233891	-3.07938	-3.36837	0.000978441	0.001917	-4.00947	0.440648			0.775588								0.725942			0.113644	0.847291				0.657954						0.374718	0.717464	0.976389			0.895195		0.490277		1.01038				1.01025
92	P08670	VIM	Vimentin	0.527444	0.340036	1.83328	2.038	0.000990022	0.00112577	2.00436	1.01974	0.418677	0.946611	0.922328	0.998105	0.826374	0.471835	0.847962	0.718087	0.730081	1.01357	0.804926	0.409134	0.999694	0.990333	0.897743	0.808495	0.19589	1.01168	1.02149	0.497572	0.66215	0.276516	0.876386	0.937516	0.998063	0.712175	1.00438	0.905895	0.999825	0.990509	1.0692	0.637366	1.00535	0.998569	0.981434	1.00868	0.8973	0.994516
253	P62258	YWHAE	14-3-3 protein epsilon	0.908479	0.76715	-1.02968	-1.14094	0.00109696	0.000955423	-3.95981	0.958886	0.7459	1.00161	1.00194	0.99679	0.981589	0.999767	0.977271	1.00044	1.02968	0.963131	1.00387	0.897548	0.944641	0.979203	0.903315	0.794787	0.996379	0.968025	0.528661	1.00447	1.01045	1.03025	0.908889	0.941115	0.643126	1.0148	1.00846	1.01032	0.988967	0.958767	0.985057	0.666996	1.03663	1.01119	1.00922	0.924831	0.980692	0.8904
266	P05090	APOD	Apolipoprotein D	0.848998	0.694497	-1.16908	-1.29419	0.0010993	0.00112596	-3.95888	1.0138	0.960687	0.999608	0.977692	0.985022	1.00515	1.02345	0.96796	0.939669	0.970797	1.03406	0.992611	0.947392	0.991032	0.98945	1.02042	0.497362	0.729693	1.0153	1.02096	0.933967	0.999931	0.986768	1.00323	0.886068	1.01238	0.973796	1.02505	0.990994	0.988166	1.00887	0.9681	0.86193	0.244867	0.991159	1.00234	0.701514	0.973606	1.00389
228	Q9NZM1	MYOF	Myoferlin	0.959962	0.849932	-0.839225	-0.92966	0.00110447	0.000803819	-1.95685	0.991921	0.946209	0.731734	1.00465	1.00216	0.81858	0.988472	0.969733	0.993148	1.01266	0.96446	1.01229	0.669867	0.955982	0.980874	0.961237	0.796083	0.991199	1.00421	0.847942	1.02806	0.988445	1.00316	0.998815	0.613613	0.961678	1.00007	1.00521	1.00453	0.982717	0.98283	0.979255	1.01965	0.512118	0.988023	0.998555	0.852263	1.00399	1.00336
202	P51149	RAB7A	Ras-related protein Rab-7a	0.998497	0.943006	-0.492134	-0.543956	0.00110542	0.000109677	-3.95647	0.985363	1.00937	1.00428	0.99232	1.0029	1.02111	0.975794	0.963238	0.996777	1.0151	1.02852	1.00741	1.00054	1.01431	0.982815	1.02059	1.00049	0.997513	0.982452	1.02313	1.01182	0.990035	1.00921	0.996283	1.00903	1.03709	0.977942	1.01637	0.985301	0.985745	0.982276	1.0079	1.02165	1.02544	0.987812	1.00812	0.992119	0.985875	1.02456
143	P27635	RPL10	60S ribosomal protein L10	0.776923	0.593503	1.38508	1.53726	0.00123657	0.00122497	1.90778	0.997254	0.992107	0.983946	1.00052	0.99314	0.977447	1.0073	0.962733	0.982792	1.0307	1.02419	0.902133	0.53029	1.00011	0.986909	0.935654	0.951317	0.989569	1.03245	0.970353	0.125177	0.536701	0.884065	1.00698	1.00376	0.949038	0.672312	1.00498	0.863791	0.998991	0.987249	0.993643	0.75917	1.02057	1.00158	1.01687	0.996106	0.991335	0.805318
403	Q9UG01	IFT172	Intraflagellar transport protein 172 homolog	3.44789e-07	7.20192e-09	-6.04314	-6.63905	0.00133193	0.00236408	-1.87552		0.0198108	2.54467e-07		1.0045	3.60024e-05	0.484968	0.888768	0.314739	0.491633	0.00189477		0.00583346	0.000262873			0.00130225	0.125857	3.58681e-05		1.00981	0.830305	0.268593	8.87676e-05	0.0253238				4.25972e-06	0.0152681		0.664085		0.722441		1.00964	0.633709	0.0949747
24	P42766	RPL35	60S ribosomal protein L35	0.16999	0.0782123	2.68017	2.93037	0.00136226	0.00200077	3.86574	0.494356			0.472032								0.783281			0.579386	0.418194				1.00924						0.830918	0.822329	1.03199			0.897855		0.959904		0.985463				1.01128
328	P13804	ETFA	Electron transfer flavoprotein subunit alpha, mitochondrial	0.650579	0.464886	-1.66868	-1.81488	0.00157863	0.000401063	-3.80172		0.952014	0.618731			0.656175			0.920009	0.857037			0.807661				0.752845					0.926836	0.978381		0.966355				0.984762			1.00824		1.03455			1.00763
262	Q9UEY8	ADD3	Gamma-adducin	0.884841	0.733546	-1.10181	-1.21416	0.00162569	0.000989799	-3.78896	0.999014	0.966339	0.982909	0.979732		1.00219			0.888902	1.03375		1.01333	1.00009		0.967569	1.0469	0.944034			1.0113		0.887718	0.944259		1.00492	0.990852	1.01202	1.00319	0.978861		0.983905	1.15355	1.02176	1.02927	0.986486		0.864394		1.00305
264	P52565	ARHGDIA	Rho GDP-dissociation inhibitor 1	0.866421	0.709285	-1.13616	-1.25821	0.0016284	0.00170399	-3.78824	0.998179	0.646463	1.00365	1.00131	0.996709	0.823976	1.00644	0.978854	0.991626	1.03259	0.745921	1.00107	0.883412	0.544154	0.986859	0.950555	0.709662	0.925637	0.784269	0.815665	1.03276	1.00303	1.00342	0.569022	0.48959	0.339323	0.98203	1.01394	1.00729	0.995447	0.94505	1.05868	0.994011	1.03604	0.881099	0.997949	0.893694	0.836637	0.769428
25	Q9P2E9	RRBP1	Ribosome-binding protein 1	0.168744	0.0699545	2.67842	2.96878	0.00163105	0.00239211	3.78753	1.01981	0	0.867359	0.993838	0.995392	0.0471327	0.745526	0.966762	0.00172551	0.341752	0.00982012	1.00574	4.68144e-12	1.00045	0.764592	0.999096	0.0620029	0.0020028	0.860656	0.957863	0.149755	0.634006	0.00181177	0.0394654	1.80918e-10	0.808161	0.89029	0.47688	0.0924181	1.01995	1.00435	1.10042	0.777018	1.03301	1.01578	0.9897	0.973047	0.0526087	0.325379
136	Q15005	SPCS2	Signal peptidase complex subunit 2	0.761377	0.572982	1.43008	1.5875	0.0016622	0.00144357	1.77932	1.02102	0.732997	0.974362	0.929413	0.996704	0.728255	0.970033	0.965995	0.390357	0.531854	1.00285	0.951113	0.957671	0.993641	0.992663	1.02143	0.905783	0.992973	1.0183	1.02248	0.910784	0.772753	0.895211	1.02137	0.864041	0.997137	0.861254	1.00999	0.985906	0.985679	1.00222	0.986196	1.01729	1.02256	0.990257	0.992827	0.998277	0.979646	1.0259
135	P19397	CD53	Leukocyte surface antigen CD53	0.766184	0.57183	1.43112	1.58712	0.00166751	0.00186281	3.77793	0.28104	0.913991	0.998141	0.923709	0.991339	0.556577	1.01297	0.961771	0.996219	1.03268	0.517925	1.00123	0.939032	0.988932	0.988554	0.415683	0.626672	0.877225	0.46365	0.357193	1.03077	1.00166	0.993302	0.362311	0.886143	0.969018	0.992052	0.967404	0.988822	0.984141	0.933546	1.00798	0.526119	0.977457	0.986575	1.01002	0.987904	0.992314	0.845327
399	Q8WUT4	LRRN4	Leucine-rich repeat neuronal protein 4	8.63817e-05	4.66682e-06	-4.98635	-5.52344	0.00175661	0.00256654	-1.75533	0.00826341	2.82233e-06	0.132026	0.558295	0.0271774	1.38376e-06	0.407975	1.04297	0.622407	0.398258	0.00117785	0.807886	0.662315	0.000881819	0.767642	2.64873e-05	2.93511e-05	0.0913259	0.00131692	6.68302e-05	1.01683	1.0001	0.997192	0.00033529	1.4668e-05	0.000243167	0.212188	1.01063	0.0771054	0.0492863	0.750936	0.0161134	0.247825	0.792874	0.221991	1.00646	0.716793	0.0700379	0.518871
79	P02452	COL1A1	Collagen alpha-1(I) chain	0.468296	0.283038	1.95311	2.16894	0.00178378	0.00248532	3.74866	0.979169	0.538477	0.648604	0.0848654	0.0823301	0.988633	0.99626	1.02694	0.02676	0.0385688	1.01048	0.58597	0.935011	0.943727	0.988555	0.851689	0.328075	1.00954	0.0657036	0.994515	1.00178	0.563365	9.48129e-06	0.855062	0.325908	0.969305	0.58301	1.0042	0.371858	0.991803	0.96202	1.05027	0.895297	0.294106	0.703701	1.00804	0.997038	0.445786	0.503939
147	Q99623	PHB2	Prohibitin-2	0.772845	0.593963	1.35133	1.50194	0.00180723	0.00187063	1.74299	1.00671	1.01132	0.806487	0.919551	0.982618	0.917312	0.908803	0.893984	0.879103	0.914648	0.835664	0.488126	1.00042	1.01362	0.955642	1.02739	0.999145	0.75628	1.00439	0.996963	0.291193	1.00038	1.00873	1.02567	0.960183	0.999647	0.328969	1.01961	0.999299	1.00395	1.00602	1.11151	0.861019	1.01432	0.99054	1.01615	0.991513	0.730005	1.00212
292	P51178	PLCD1	1-phosphatidylinositol 4,5-bisphosphate phosphodiesterase delta-1	0.774436	0.593602	-1.37852	-1.52013	0.00183114	0.00162077	-3.73728		0.79547	0.970104		1.00084	0.82505	1.00475	0.964495	0.858441	0.841155	0.706167		0.803435	1.00929			0.810744	0.97505	0.850092		1.01578	1.01226	1.00512	1.0065	0.620263				0.996451	0.992373		1.00424		0.983073		1.00293	0.992611	1.00146
364	P02774	GC	Vitamin D-binding protein	0.239834	0.115828	-2.42966	-2.69472	0.00184403	0.00248428	-3.73423	0.991016	0.998157	0.491161	0.82331	0.523079	0.319329	0.356134	0.873506	0.730501	0.694779	0.907482	0.720343	0.942361	0.602572	0.622359	0.990007	0.999828	0.134689	0.770959	0.96198	0.0548871	0.626283	0.906819	0.333366	0.996916	1.00533	0.675465	0.91077	0.999673	0.995793	1.00116	1.14947	0.528216	0.10482	0.993099	0.676571	0.331412	0.841216	1.00714
138	P25786	PSMA1	Proteasome subunit alpha type-1	0.764659	0.574127	1.42344	1.58098	0.00188415	0.00211493	3.72488	0.238527	1.01057	1.01295	0.984764	0.994204	0.356617	0.998078	0.850202	0.995609	1.03155	0.639148	1.00052	0.946191	0.577931	0.970138	0.887198	0.876923	0.744785	0.451246	0.847169	0.933332	0.986724	1.00281	0.878986	0.999424	0.655451	0.947744	1.00279	0.999381	0.995521	0.746975	0.978011	0.982094	0.961328	1.00953	0.995991	1.00333	0.983415	0.275545
238	Q15181	PPA1	Inorganic pyrophosphatase	0.956953	0.830797	-0.918922	-1.01233	0.00188906	0.000517994	-3.72376		0.960989	0.992729		0.998192	1.00854	0.979335	0.977505	0.933528	0.873875	1.03061		0.993167	1.00225			1.00159	0.990315	1.01742		1.01093	0.957445	0.989471	0.993772	1.00792				0.981167	0.98248		0.999895		1.03643		1.00474	0.996767	0.999605
32	Q9P2L0	WDR35	WD repeat-containing protein 35	0.212069	0.0968675	2.53416	2.80431	0.00192836	0.00263953	3.71481	0.906896	1.00608	1.0013	0.669515	0.80696	1.02129	0.245242	0.871402	0.267696	0.820973	0.638021	0.592445	0.938052	0.79939	0.987899	0.431143	0.987656	0.0359127	1.02443	1.0071	0.00372494	0.485205	0.369253	0.646386	1.01176	0.935094	0.00511567	0.666916	0.822322	0.980084	0.932208	0.966002	0.186093	0.581206	0.0842397	0.996689	1.00865	0.838716	0.533112
397	Q9BW83	IFT27	Intraflagellar transport protein 27 homolog	0.00150944	0.000226537	-4.31842	-4.6996	0.00197622	0.00452744	-1.70416		0.0141577	0.00730398			0.00378851			0.311604	0.625706			0.000513925				0.00244099					0.873423	0.272698		0.0182678				0.0100162			0.70354		0.975966			0.663013
31	P05496	ATP5MC1	ATP synthase F(0) complex subunit C1, mitochondrial	0.202029	0.0908626	2.56204	2.83515	0.00197724	0.00269193	3.70394	0.968064	0.737604	0.412872	0.93454	0.602967	1.00727	0.253585	0.577339	0.0285761	0.0134046	0.212267	0.806404	0.562116	1.0028	0.947638	1.0176	1.00228	0.0369977	1.0089	1.01078	0.0375918	0.386498	0.0904333	1.01333	1.00421	1.01673	0.945441	1.01139	0.975865	0.988687	0.984753	0.963929	0.990228	1.01192	0.993463	0.397681	0.992098	0.00778387	0.954982
6	Q6YN16	HSDL2	Hydroxysteroid dehydrogenase-like protein 2	0.00313266	0.000526372	4.1105	4.49607	0.00201269	0.0051316	3.69622	0.0424807			0.548155								0.735856			0.804075	0.0160588				0.300374						0.0582961	0.295061	0.97125			0.877972		0.0123755		0.995028				1.04259
114	P51572	BCAP31	B-cell receptor-associated protein 31	0.681348	0.480178	1.60263	1.78055	0.00211872	0.00266163	3.67393	0.869934	0.99423	1.00859	0.162244	0.997288	0.920553	0.548806	0.996945	0.740292	0.721822	0.93487	0.3875	0.862312	1.00175	0.947749	0.943055	0.987764	0.953644	1.02161	0.2826	0.703411	0.623903	0.977517	1.00391	1.01179	1.02079	0.0525883	1.01246	0.994016	0.985981	1.00433	0.968694	0.452187	0.85602	0.986034	0.639117	0.996619	0.151324	1.00272
11	P07205	PGK2	Phosphoglycerate kinase 2	0.0344932	0.00961233	3.32969	3.66478	0.00214975	0.00340214	1.66761		0.000116994	0.34216		0.996179	0.298878	0.386977	0.817469	0.0529127	0.0526672	0.460428		0.906346	1.01068			0.216074	1.01073	0.00426012		1.01678	0.452256	0.000145027	1.02389	0.00955119				0.693814	0.993326		0.986474		0.983912		1.00195	0.998764	0.831568
62	P53801	PTTG1IP	Pituitary tumor-transforming gene 1 protein-interacting protein	0.347088	0.189559	2.18995	2.42348	0.00215693	0.0028504	3.66616	0.00179494	0.99432	0.903276	0.982172	0.990889	0.916223	0.946278	0.886128	0.877258	0.855238	1.02085	0.974453	1.01331	0.00247548	0.610715	0.565743	0.531215	0.0504138	1.01839	0.974422	0.889298	0.907296	0.977172	0.989293	1.00275	0.717934	0.795714	0.000469942	1.00302	1.01881	1.00565	1.13663	0.832363	0.577996	0.997834	1.00987	0.661563	0.997132	0.806097
35	P68431	H3C1	Histone H3.1	0.223161	0.101207	2.50197	2.77677	0.00216819	0.00309784	3.6639	0	0.0369025	0.970101	0.0124851	0.956879	0.00355595	0.0621215	0.843544	0.887028	1.01782	1.33128e-05	1.0073	0.999365	0.486906	0.993149	0.113437	0.000833623	0.0110467	0.143158	0.0362992	0.755575	0.978106	0.841907	0.218689	0.938154	0.0938914	1.01256	1.76982e-06	0.994847	0.988377	0.962037	0.97772	0.726072	0.483942	1.00168	0.914866	0.711345	0.19217	0.516171
350	P01042-2	KNG1	Isoform LMW of Kininogen-1	0.453163	0.269153	-1.98469	-2.20113	0.00224103	0.00300605	-3.64955	0.651232	1.00713	0.749901	0.474857	0.313372	0.802107	0.391568	0.862352	0.816258	0.7216	0.878991	0.59447	0.996557	0.846981	0.988232	0.659694	0.99944	0.338749	0.843888	0.995274	0.0656884	0.896392	0.883161	0.391284	1.01009	1.00138	0.359537	0.804674	0.854651	1.02136	0.754205	1.10121	0.98998	0.422963	0.989712	0.85335	0.548026	1.00404	0.00502743
37	Q99880	H2BC13	Histone H2B type 1-L	0.222136	0.100111	2.49666	2.77381	0.00228814	0.00327856	3.64052	0	0.00131854	1.0038	0.0151355	0.663638	0.000118268	0.443224	0.964865	0.631292	1.01417	0.00507974	1.01118	0.999911	1.00044	0.98901	0.910528	3.11563e-05	0.901752	0.850688	0.0282534	0.999401	0.757088	0.132443	0.673584	0.449309	0.65906	0.987759	0.249789	1.00835	0.989866	0.953562	1.06414	1.00143	0.622039	0.695326	0.40314	0.685179	0.000223925	0.189413
86	P23284	PPIB	Peptidyl-prolyl cis-trans isomerase B	0.486467	0.305333	1.89689	2.10681	0.00243607	0.00299701	3.61331	1.01952	0.949616	0.989221	0.924275	1.00437	0.7538	0.459705	0.836794	0.0742781	0.492828	0.922225	0.972236	0.469756	0.996381	0.986876	1.01774	0.917797	0.785728	1.02882	1.02131	0.228666	0.643847	0.585217	0.969368	1.01144	1.00275	0.50075	1.00894	0.998993	1.00759	0.987466	1.0539	0.450316	1.01927	1.03002	1.00064	1.00195	0.284581	0.993084
354	O94832	MYO1D	Unconventional myosin-Id	0.368279	0.209392	-2.13339	-2.36534	0.00249275	0.00334039	-1.60332	0.07049	0.293851	1.00319	0.931253	0.943103	0.129917	0.824322	0.894532	0.875772	0.7638	0.217776	0.998898	0.195376	0.219922	0.735442	0.0601835	0.397562	0.645139	0.199161	0.00868294	1.03064	1.01748	1.00452	0.139859	0.376397	0.0249611	0.67916	1.03628	0.785091	0.721921	0.631299	1.18922	0.00572759	1.04268	0.260716	1.01929	0.718844	0.324803	0.294459
391	Q9HAS3	SLC28A3	Solute carrier family 28 member 3	0.006779	0.00121407	-3.84846	-4.25094	0.0025272	0.00403229	-1.59736		0.0876206	0.884026		1.00397	4.21145e-06	0.339947	1.02361	0.390035	0.285789	0.0304628		0.268807	0.306081			0.000735447	0.394706	0.0146821		0.645073	0.961077	1.04196	0.021134	0.00583798				0.0160333	0.994381		0.00952859		0.852925		1.01317	0.659237	0.832052
294	P30041	PRDX6	Peroxiredoxin-6	0.77717	0.593715	-1.38352	-1.53311	0.00255514	0.00315399	-3.59258	0.963082	0.636213	1.01558	0.995073	0.983383	0.725426	1.02654	0.993765	0.984403	1.03435	0.389779	1.01063	0.569021	0.149531	0.996291	0.43304	0.392749	0.559285	0.294106	0.482663	1.00608	0.995592	1.00376	0.236794	0.324527	0.409816	0.973257	0.978725	0.924017	0.94821	0.99965	1.07552	0.566208	1.00706	0.979846	1.00507	0.860036	0.497097	0.489894
305	Q8WWA0	ITLN1	Intelectin-1	0.74362	0.549622	-1.46763	-1.62199	0.00257921	0.00297845	-3.58851	0.960428	0.974348	0.372565	1.01616	0.838666	1.01826	1.01353	0.980205	0.993281	1.02569	1.02339	0.99616	0.878447	0.774639	0.987527	0.437868	0.97298	0.476398	1.01258	0.183884	0.888852	1.00621	1.00311	0.613792	1.01174	0.953292	0.984641	0.632022	0.990502	0.988909	0.955219	0.996963	0.186427	1.01812	1.03061	0.934108	1.00185	1.00433	0.220485
357	Q96TA1	NIBAN2	Protein Niban 2	0.333771	0.178825	-2.21585	-2.45445	0.00258847	0.00339639	-1.58696	0.967026	0.190462	0.843345	0.994403	1.00038	3.13282e-05	0.970415	0.951822	0.63032	0.694587	0.256705	0.991924	0.000648743	0.307034	0.982185	0.805337	0.0898155	0.953625	0.730052	0.74484	1.02788	0.9055	0.888994	0.157595	0.409903	0.696259	1.00889	1.00587	0.517493	0.916477	1.01002	1.00073	1.0223	0.0533293	1.01951	0.488455	0.696204	0.984124	1.00174
377	P51674	GPM6A	Neuronal membrane glycoprotein M6-a	0.0656	0.0224135	-3.07788	-3.38479	0.0026029	0.00388452	-1.58454		0.0409296	0.00113763		0.995203	0.00137498	0.945617	0.89266	0.228463	0.521741	0.965179		0.00582709	0.729164			0.138164	0.467007	0.795565		0.66169	0.94615	1.003	0.778689	0.0940033				0.342057	0.99773		1.14641		0.64514		0.999604	0.679	1.0076
242	P37235	HPCAL1	Hippocalcin-like protein 1	0.941953	0.806617	-0.955939	-1.05632	0.00271309	0.00239258	-3.56654	0.955497	0.969369	0.981181	1.00595	0.996126	1.01676	1.00956	0.970569	0.980947	1.03046	0.706781	1.00639	1.00134	0.932664	0.905881	0.887618	0.997482	0.992122	0.883967	0.655636	1.00591	0.997172	1.00131	0.718993	0.979757	0.635083	1.02026	0.999629	0.983428	0.992149	0.999893	1.00673	0.973733	1.012	0.990773	1.01815	1.00905	0.985045	1.03851
227	O43598	DNPH1	2'-deoxynucleoside 5'-phosphate N-hydrolase 1	0.96484	0.84933	-0.831844	-0.913195	0.00271647	0.000376625	-3.566		1.02012	1.00475		0.992954	1.02283	0.976564	1.00155	1.00161	1.03001	1.03174		0.99856	1.02038			1.00192	0.976372	1.01687		0.935436	0.99025	1.04749	1.00141	1.00416				0.981551	0.996537		0.997843		1.01231		1.00431	0.996588	1.01058
288	P21266	GSTM3	Glutathione S-transferase Mu 3	0.769534	0.594228	-1.36167	-1.50045	0.00272326	0.00297007	-3.56491		0.946382	0.691699		0.999005	0.978441	0.849698	0.899803	0.969421	1.0364	0.521742		0.972952	0.587037			0.985833	0.702906	0.897719		1.00751	1.00296	0.997825	0.580579	1.01045				0.981947	1.00378		1.00057		1.03433		1.01683	0.998244	0.327661
83	Q10471	GALNT2	Polypeptide N-acetylgalactosaminyltransferase 2	0.493294	0.304073	1.90306	2.10656	0.00273751	0.00331243	3.56264	1.00848	0.907878	0.813182	1.0057	0.994614	0.066909	0.244092	0.850342	0.136335	0.731285	0.936239	1.01143	0.783895	0.995057	0.982762	1.03414	0.990054	0.341398	0.622589	1.00448	0.376991	0.672585	0.9289	0.523182	0.980477	1.00566	0.982152	1.0049	0.98097	0.982974	0.995976	1.0071	0.981667	0.331535	1.0165	1.00091	0.888657	0.901428	1.0452
240	Q12929	EPS8	Epidermal growth factor receptor kinase substrate 8	0.945227	0.818399	-0.939386	-1.03739	0.00281113	0.00146373	-3.55112	1.00992	1.00019	0.978787	1.01484		1.02392			0.938442	0.97244		0.979189	0.930764		0.996186	1.01545	0.991816			1.01725		0.946074	0.984535		1.00435	1.00009	1.00604	1.02317	0.977256		0.999205	0.984336	1.01522	1.03466	1.01088		0.996352		1.02183
203	P22314	UBA1	Ubiquitin-like modifier-activating enzyme 1	0.999569	0.942096	-0.493514	-0.545528	0.00283142	0.000985943	-3.548	0.981871	0.99778	0.998908	0.970634	1.0043	1.00636	1.00248	0.98311	0.997864	1.033	0.998787	1.00429	0.999962	0.990623	1.01369	0.95935	0.98788	0.996107	1.01365	1.02083	1.00795	1.01524	1.00833	1.01634	1.00102	0.962517	1.01568	1.03095	0.985925	0.985197	1.00417	0.996515	1.00692	1.03198	0.989966	1.00725	0.993955	0.978242	1.04479
20	P30273	FCER1G	High affinity immunoglobulin epsilon receptor subunit gamma	0.130155	0.0487115	2.79399	3.09798	0.00285478	0.00385546	1.54443	0.0318558	0.259428	0.793135	0.558557	0.994072	0.0193203	0.522782	0.901197	0.88102	0.761747	0.0131578	0.972812	0.652097	0.205001	0.986695	0.00181812	0.977013	0.00202694	0.0698578	0.000274059	0.321527	0.985486	1.00778	0.260671	0.876782	0.963068	0.217732	0.032307	0.991516	0.985	1.00719	0.997538	1.02242	0.956688	0.998316	0.569587	0.998472	0.000329788	0.668979
353	P27169	PON1	Serum paraoxonase/arylesterase 1	0.403956	0.227546	-2.08615	-2.31346	0.00293421	0.00380561	-3.53251	0.375633	0.645222	0.994486	1.00006	1.00264	1.02098	0.577319	0.89559	0.827932	0.738911	0.450377	0.963927	0.993992	0.540806	0.987231	0.37099	0.51618	0.19248	0.999675	0.516219	0.184165	0.829508	0.777736	0.537043	0.912926	0.883743	0.209937	0.669505	0.958721	1.03662	0.682298	1.1838	0.454247	1.01604	0.842379	1.00756	0.703504	0.720138	0.0203436
287	P35858	IGFALS	Insulin-like growth factor-binding protein complex acid labile subunit	0.767509	0.595106	-1.35647	-1.50221	0.00295144	0.00319104	-3.52997	0.992068	0.992477	0.924107	0.992763	0.999803	1.00549	0.957315	0.896861	0.990643	1.00471	0.978798	0.976768	0.998268	1.00345	0.582303	0.89289	0.991948	0.74598	1.02236	0.636204	0.492523	0.90875	0.984786	1.02331	1.00289	0.971752	0.819718	1.02167	0.980915	0.988498	1.00505	0.984068	1.02225	1.01873	0.988458	1.0048	0.993786	0.994242	0.572569
346	P54289	CACNA2D1	Voltage-dependent calcium channel subunit alpha-2/delta-1	0.465009	0.292313	-1.94754	-2.148	0.00303592	0.00388374	-1.51771		0.241354	1.00245		0.997863	0.163221	0.997644	0.962969	0.93058	0.972855	0.703449		0.147422	0.852616			0.173856	0.92536	0.924859		0.896068	0.98869	0.930868	0.867927	0.0777248				0.72289	0.99258		0.89425		0.95976		1.00063	0.67357	0.90444
45	Q86WV6	STING1	Stimulator of interferon genes protein	0.282497	0.147876	2.36019	2.57141	0.00312827	0.00382653	3.5047		0.949452	0.441761			0.666576			0.630692	0.541262			0.943356				0.909678					0.628691	0.761925		1.00259				0.884967			1.02467		0.752084			0.996904
369	Q9Y696	CLIC4	Chloride intracellular channel protein 4	0.205495	0.0913438	-2.56739	-2.84764	0.00321125	0.00434865	-3.49333	0.0963516	0.0785573	0.905442	0.419668	0.304986	0.132591	0.610488	0.900633	0.877524	0.603097	0.0246349	0.581023	0.93623	0.0880259	0.685473	0.729461	0.160586	0.604928	0.0301958	0.0385216	1.00711	1.0089	1.04842	0.0367966	0.181057	0.0611846	0.677362	1.02199	0.958225	0.18252	0.887171	1.12627	0.0135437	0.643489	0.912051	1.00484	1.0017	0.168856	0.0350689
341	P06727	APOA4	Apolipoprotein A-IV	0.513754	0.321358	-1.86678	-2.0707	0.00328839	0.00407807	-3.48302	0.530266	0.992478	0.737177	1.00278	0.605308	1.015	0.795711	0.977519	0.76312	0.720374	0.158109	0.923114	0.992507	0.0840209	0.739173	1.02261	0.327904	0.219693	0.168992	1.0092	0.355212	0.833517	0.93288	0.503837	1.00387	1.01582	0.905235	1.0092	0.998695	1.00997	0.942136	1.07331	0.957398	1.01837	0.84998	1.00212	0.999903	0.856834	0.870817
4	Q13190	STX5	Syntaxin-5	0.000495569	6.25268e-05	4.59417	4.99695	0.00333227	0.00766819	3.47726		0.678658	0.510478			0.816969			0.00728813	0.683455			0.00333091				0.801895					0.314711	0.0546553		0.355943				0.861821			0.984435		0.0043179			0.95853
61	P19338	NCL	Nucleolin	0.336471	0.185832	2.20476	2.43314	0.00335461	0.0052103	3.47436		2.34125e-08	0.0891838		0.999526	0.829739	1.00807	0.965915	0.455985	0.840636	0.686084		0.162111	0.961466			0.975204	0.664843	1.00005		0.140459	0.660834	0.00426803	0.999763	0.497227				0.968838	0.987899		1.0079		1.0193		0.98557	1.00487	0.485616
159	P46781	RPS9	40S ribosomal protein S9	0.852795	0.691662	1.18274	1.31432	0.00336604	0.00280558	1.47288	1.00441	1.00133	1.01104	0.996668	1.00196	1.01924	0.999428	0.956166	0.953572	1.01124	1.00238	0.945467	1.00146	1.01166	0.987679	0.944572	0.997798	0.988252	1.01972	0.983021	0.252424	0.619567	0.520217	0.994032	1.00902	1.00879	0.983679	1.00661	0.973083	0.993259	0.998554	1.00979	1.01632	1.03482	0.990683	0.998441	0.996456	0.989213	1.03169
280	P61586	RHOA	Transforming protein RhoA	0.808369	0.632106	-1.29752	-1.43718	0.00341805	0.00394244	-3.46622	0.965397	0.536116	1.00968	0.993403	1.00107	0.754193	0.994612	0.993183	0.952688	1.01298	0.386752	1.00308	0.496167	0.443767	0.989007	0.981996	0.379264	0.988845	0.828844	0.930796	1.00838	1.01867	1.04405	0.277055	0.378217	0.520344	0.980463	1.00606	0.87498	0.481612	0.958094	0.977006	0.97682	0.855439	1.01773	0.958909	0.701962	0.503079	1.04805
57	P04908	H2AC4	Histone H2A type 1-B/E	0.328021	0.175235	2.23613	2.48217	0.00343052	0.00475648	3.46464	0	0.224728	1.01471	0.0102949	1.00003	0.141822	0.110297	1.20041	0.973237	1.00684	1.0119e-05	0.974235	0.997543	0.703232	0.984673	0.456644	0.12492	0.316669	0.868059	0.0238556	1.01465	1.00253	0.969737	0.199718	1.00144	0.0582865	1.00757	0.000379108	1.00432	0.982236	0.878438	1.00464	1.01449	0.971335	0.158579	0.929243	0.939798	0.111476	0.0597581
324	Q9NRV9	HEBP1	Heme-binding protein 1	0.660813	0.464459	-1.64166	-1.81364	0.00343486	0.00452628	-3.46409		0.644071	0.751264		0.990818	0.422843	1.00947	0.970119	0.959446	1.01277	0.38453		0.517119	0.305597			0.369391	0.81512	0.153721		1.01168	0.989963	0.998264	0.272706	0.303002				0.681985	1.00239		1.17924		1.01783		0.997864	0.755499	0.624962
237	P30044	PRDX5	Peroxiredoxin-5, mitochondrial	0.95708	0.830034	-0.911837	-1.00818	0.00344193	0.00263798	-3.4632	1.00067	1.00076	0.996094	0.989739	0.999225	1.02163	0.995685	0.976388	0.986991	1.02378	0.99429	1.00088	0.962057	1.01274	0.945745	0.904513	0.990589	0.995375	1.02273	0.807358	1.00449	1.0056	1.00665	1.00885	1.01186	0.947002	0.919114	1.04897	0.995932	0.998719	1.01143	0.997271	1.00035	0.986363	0.982488	0.998851	0.981391	1.0047	1.03369
269	Q13449	LSAMP	Limbic system-associated membrane protein	0.847201	0.689219	-1.21174	-1.33569	0.00347604	0.00340431	-3.45891		0.909396	0.981081		0.999848	0.656751	0.999145	0.892661	0.995266	0.937644	0.603421		0.993725	0.701256			0.974562	0.679182	0.536085		1.01886	1.01731	1.00037	0.623758	0.997802				0.994805	0.989128		0.98853		1.00406		1.01729	0.987346	0.988497
374	Q08431	MFGE8	Lactadherin	0.11859	0.0432028	-2.83284	-3.14151	0.00349718	0.00471138	-1.45628	0.415415	0.713127	0.457522	0.688027	0.0124438	0.229431	0.436404	0.872306	0.630234	0.494982	0.244912	0.614287	0.00448388	0.0401443	0.952423	0.990703	0.108004	0.603281	0.319826	0.0663946	1.00841	0.619867	0.359251	0.184744	0.147267	1.02459	0.735168	1.00313	0.0130854	0.0320517	0.669936	0.999047	0.0175365	0.442766	0.0204814	0.837152	0.637725	0.224343	0.0250856
301	O00159	MYO1C	Unconventional myosin-Ic	0.765987	0.574776	-1.43272	-1.58873	0.00358487	0.0045149	-3.44553	0.483077	0.363288	1.01578	1.01471	0.625163	0.34658	1.00903	0.968139	0.935702	0.84027	0.171439	1.00979	0.570572	0.264505	0.771697	0.800597	0.272475	0.971285	0.297377	0.547241	1.00218	0.986709	0.998202	0.206548	0.357122	0.24229	0.985992	0.998973	0.946226	0.519021	0.938025	1.18299	0.407968	1.01123	0.983155	0.998722	0.828939	0.337139	0.4639
99	Q8TCJ2	STT3B	Dolichyl-diphosphooligosaccharide--protein glycosyltransferase subunit STT3B	0.594575	0.389696	1.74984	1.94229	0.00360351	0.00395649	1.44327	1.00893	1.00239	0.99735	0.487609	1.00539	1.00033	0.945092	0.932928	0.312923	0.548872	0.766472	0.485308	0.952523	0.999259	0.982265	1.0152	0.993443	0.988851	0.792507	0.843788	0.790576	0.629312	0.765614	0.868036	0.992928	1.01462	0.366635	1.00458	0.858747	0.977853	0.988787	1.02716	0.461354	1.01643	1.012	1.00383	0.99689	0.987576	0.99991
95	O95197	RTN3	Reticulon-3	0.553667	0.358504	1.79975	1.9975	0.0036071	0.00431345	1.44284	0.795298	1.0147	0.999306	0.200522	0.912466	1.02167	0.407266	0.850147	0.719844	0.527042	1.00793	0.622262	0.757195	1.01667	0.984424	0.429815	0.994173	0.980748	1.03107	0.0270783	0.663578	0.676654	0.891295	0.986112	0.979939	1.00842	0.417306	1.00914	1.01037	0.987643	0.89036	1.01005	0.452213	1.00007	0.994779	0.997334	1.00297	0.50861	1.01544
8	Q5GH77	XKR3	XK-related protein 3	0.0196351	0.00461623	3.55599	3.92005	0.00376711	0.00596833	3.42399	0.337736			1.0124	0.990896		1.00653	0.977812			0.0158773	1.01128		0.00365688	0.671763	0.000228713		0.542655	0.00100307	0.12957	1.01389			0.0643705		0.00376174	0.986694	0.661236		1.00527	1.00578		0.454055		0.377511	0.907501		0.999786	0.841938
154	Q7Z7H5	TMED4	Transmembrane emp24 domain-containing protein 4	0.816957	0.645349	1.26988	1.41041	0.00384626	0.00370738	1.41496	1.00759	1.00543	1.00695	0.701591	0.996583	0.69302	0.989056	0.92755	0.944421	0.783669	1.02716	0.593654	0.79253	0.996803	0.979608	1.0268	0.999797	0.998924	1.01901	0.997452	0.93552	0.791856	1.00751	0.899206	0.936242	0.928437	0.976424	1.03584	0.962432	0.986448	0.994769	1.18557	0.749311	1.04589	1.00014	0.988192	0.93414	0.943228	1.04507
263	P40925	MDH1	Malate dehydrogenase, cytoplasmic	0.875256	0.715821	-1.1254	-1.24648	0.00387757	0.00409306	-3.41144	0.967807	0.886563	0.998256	0.979769	0.949415	0.981166	1.01232	0.964286	1.00218	0.972091	0.63268	1.0073	1.00054	0.527257	0.981637	0.732213	0.931896	0.977834	0.70239	0.745419	1.00032	1.00863	1.03008	0.455421	0.491765	0.503921	1.00456	1.00309	0.979827	1.02847	0.914661	1.0026	0.714551	1.01935	0.999866	1.00066	0.980578	0.836757	1.04772
195	P60900	PSMA6	Proteasome subunit alpha type-6	0.977523	0.879021	0.74309	0.826635	0.003888	0.00240764	3.41027	0.801709	1.01135	1.02272	1.00326	0.993445	0.983854	1.00826	0.959515	0.994482	1.01495	0.972329	1.01842	0.999783	1.00635	0.981044	1.03316	0.956893	0.988044	0.792161	0.976129	1.00949	1.00483	1.00438	1.00109	0.896852	0.96336	0.998216	1.00183	0.980325	0.993738	0.991751	0.97968	1.01646	1.03675	0.98889	1.00265	0.988121	1.00179	0.731003
333	Q99653	CHP1	Calcineurin B homologous protein 1	0.610256	0.432913	-1.72275	-1.87376	0.00399425	0.00291094	-3.39857		0.541118	1.02672			0.733787			0.938415	0.695918			1.00091				0.678125					1.00033	1.03569		0.544698				0.978728			1.00473		1.02858			1.00064
347	A0A0C4DH35	IGHV3-35	Probable non-functional immunoglobulin heavy variable 3-35	0.464412	0.29461	-1.95237	-2.13489	0.00402291	0.00458418	-3.39546	0.963925			0.813719								0.823962			0.639349	0.989721				1.00738						1.01038	0.791994	0.958529			0.992069		1.00357		0.989918				0.798788
259	P50395	GDI2	Rab GDP dissociation inhibitor beta	0.904012	0.754471	-1.05643	-1.17039	0.00402997	0.00428745	-3.3947	0.970486	0.912323	0.999111	0.999061	0.989375	0.79643	1.01389	0.980741	0.998384	1.01587	0.600365	1.00976	0.915267	0.700187	0.988154	0.92875	0.729255	0.991732	0.889558	0.74664	1.01054	1.00366	1.03471	0.467306	0.443112	0.61931	0.992037	1.00775	0.973943	0.987247	0.995858	1.16902	0.77614	0.987105	0.982852	1.00679	0.680285	0.929436	0.712202
340	Q8NC60	NOA1	Nitric oxide-associated protein 1	0.524425	0.339471	-1.84962	-2.03684	0.00420107	0.00494309	-3.37664	0.65077			0.979674	0.993729		1.01422	0.957414			0.579028	1.01278		0.663798	0.979296	0.595823		0.940587	0.830615	0.409628	1.01887			0.523924		0.442992	1.00568	1.00661		1.02579	0.908211		0.895455		0.876817	1.00345		0.980368	0.838912
368	P52943	CRIP2	Cysteine-rich protein 2	0.203601	0.0913316	-2.56682	-2.84052	0.0042984	0.00559338	-3.36669	0.808407	0.854448	0.519963	0.979029	0.96625	0.82204	0.430904	0.849126	0.834863	0.69922	0.00442423	0.979052	0.790949	0.00828855	0.982061	0.919393	0.957976	0.383827	0.0110881	0.246149	1.03157	0.975172	1.00853	0.00632003	1.00594	0.857284	0.965062	1.004	0.985689	0.0280213	1.00101	0.986265	0.662499	0.958527	1.01024	1.00741	1.00622	0.0340461	0.374144
322	Q9HBI1	PARVB	Beta-parvin	0.67438	0.482089	-1.61108	-1.77391	0.00431739	0.00455742	-3.36478	0.733514			1.00364	0.991377		0.983829	0.97023			1.0019	0.997734		1.00711	0.820675	0.912757		0.976769	1.02005	0.871749	0.910745			1.02066		0.96001	0.78111	0.717701		1.03063	0.794799		0.786455		1.01093	0.992146		1.00176	1.01364
15	Q13371	PDCL	Phosducin-like protein	0.0749026	0.0268705	3.01313	3.31609	0.00435565	0.00654679	3.36095		0.556872	0.467462		1.77864e-07	0.967602	0.550122	0.909619	0.112411	0.0124489	0.797614		0.917918	1.0133			0.407111	0.938848	1.02868		0.755529	0.639935	0.121283	1.0152	0.84031				0.99	1.00445		1.15774		1.02436		1.00079	0.893951	0.317341
88	O15127	SCAMP2	Secretory carrier-associated membrane protein 2	0.522662	0.32672	1.85713	2.05827	0.0043624	0.00546389	3.36027	1.02343	0.971508	0.144815	0.998121	0.381633	0.190087	0.254748	0.985409	0.0563469	0.498788	0.800111	1.00399	0.494027	1.01075	0.992024	1.01893	0.993972	0.59259	1.01358	0.998765	0.164894	0.591479	0.353561	0.938731	1.00817	1.03414	0.999099	1.01884	0.982339	1.00047	0.999326	1.00769	0.990206	0.312101	0.97754	0.873345	0.68289	0.941281	1.00988
336	P08185	SERPINA6	Corticosteroid-binding globulin	0.577843	0.378728	-1.76683	-1.95808	0.00441004	0.00561246	-3.35556	0.880492	1.00732	0.990878	0.80048	0.62621	0.980502	0.855411	0.898034	0.824809	0.739811	0.999914	0.779714	1.0043	0.7558	0.982038	0.908649	0.999612	0.594587	1.00877	0.828881	0.352736	0.67638	0.846798	0.90982	1.00695	1.00008	0.587642	0.681024	0.987811	0.989372	0.824253	1.15185	1.01733	0.463246	0.991873	0.427858	0.446207	0.0518386	0.0174061
319	P19827	ITIH1	Inter-alpha-trypsin inhibitor heavy chain H1	0.689283	0.481604	-1.5885	-1.76175	0.00443099	0.00538658	-3.3535	1.00953	0.962796	0.983699	1.00259	0.914031	0.721127	0.999542	0.900091	0.828524	0.813298	0.704221	0.809858	0.994028	0.864596	0.809296	0.755845	0.807993	0.674925	0.984487	0.984405	0.288354	0.786606	0.872258	0.961801	1.00874	1.00989	0.697373	1.02759	1.00285	1.02102	0.64205	1.07467	0.999607	0.415234	1.02444	0.934119	0.639509	0.997729	0.221714
223	P13716	ALAD	Delta-aminolevulinic acid dehydratase	0.970549	0.861037	-0.797008	-0.880005	0.00448181	0.00276277	-3.34855	0.950416	0.99948	1.01483	1.00208	0.999145	1.01236	0.989618	0.991	0.982498	1.03755	0.994014	1.00797	0.999942	1.01578	0.965679	0.912872	0.987261	1.00368	1.02935	0.995841	0.95882	1.00794	1.00635	1.02022	0.994066	0.95785	0.989067	1.02491	0.990477	0.998419	1.00519	1.00713	1.00895	1.02665	0.991866	1.00662	0.997477	0.999747	1.00503
395	P30408	TM4SF1	Transmembrane 4 L6 family member 1	0.00318099	0.000470871	-4.09712	-4.52872	0.00455401	0.00624895	-1.34161	0.000270553	0.941525	1.01991	0.278199	1.00459	0.693173	0.108884	1.10537	0.718822	0.584703	1.84697e-05	0.726402	0.709904	0.567277	0.585811	4.30453e-05	0.0503996	0.597934	4.64071e-05	7.13962e-06	1.01183	0.985592	0.993368	1.30596e-12	0.0856399	8.79385e-09	0.444154	1.01017	0.00323731	0.00842809	0.745242	1.02283	0.0718804	1.00959	0.0430619	0.875151	0.667354	0.339146	0.147371
163	Q07065	CKAP4	Cytoskeleton-associated protein 4	0.849622	0.693807	1.16288	1.29365	0.00460221	0.00439386	1.33703	1.00199	0.996745	0.985307	1.03783	0.997675	0.977803	0.923503	0.965545	0.68509	0.942679	1.0078	0.899427	0.849313	0.991237	0.99569	1.0161	0.996659	0.992254	1.00448	1.00847	0.421305	0.835971	1.03942	1.00049	0.996651	0.998288	0.903773	1.00387	0.913581	1.01138	0.980541	1.1039	0.856112	1.04378	0.998593	0.99957	1.0104	0.839052	1.00406
298	O95336	PGLS	6-phosphogluconolactonase	0.780658	0.59576	-1.39513	-1.51698	0.00472486	0.0015954	-3.32561		0.981682	0.767853			0.884388			0.921721	0.945862			0.881299				0.91104					0.988946	1.03705		1.00241				0.996113			1.02086		1.0331			0.995436
231	P63096	GNAI1	Guanine nucleotide-binding protein G(i) subunit alpha-1	0.969899	0.857858	-0.855614	-0.942447	0.00473227	0.001586	-3.32493		0.965306	1.01665		1.00252	1.02294	1.01596	0.95161	0.961718	1.014	0.934709		1.00245	1.00869			0.996176	1.00327	1.01938		0.938847	1.00846	0.997658	1.01863	1.00363				0.990699	0.987617		0.998454		1.03073		1.00759	0.997896	1.0049
68	O60568	PLOD3	Multifunctional procollagen lysine hydroxylase and glycosyltransferase LH3	0.369391	0.210248	2.14214	2.35914	0.00474394	0.00574225	1.32386		0.963389	0.869068		0.991075	1.00715	0.649622	0.841266	0.204962	0.60147	0.792477		0.695079	0.999476			0.990137	0.764297	1.01787		0.599427	0.614798	0.297652	1.01789	1.00161				0.274542	0.995364		1.00802		0.984427		1.00366	0.944355	1.00304
96	P11166	SLC2A1	Solute carrier family 2, facilitated glucose transporter member 1	0.556015	0.356946	1.7959	1.99573	0.00482869	0.00626212	3.31617	0.87847	0.0552648	0.837098	0.69051	0.0644771	1.0076	1.00981	0.9146	0.152387	0.000118245	0.901883	0.0769772	0.662416	0.997626	0.0988367	1.01538	0.910605	1.02749	1.01811	1.00688	0.658011	0.58057	0.12758	0.998876	1.00963	1.01142	1.02525	1.02389	0.990438	0.991642	0.517128	1.00889	1.00089	0.642223	0.997015	0.981763	0.983029	0.889443	0.0871363
373	P02765	AHSG	Alpha-2-HS-glycoprotein	0.162801	0.0662299	-2.70314	-2.99753	0.00484142	0.00631316	-1.31503	0.514126	0.104594	0.324456	0.825181	0.17324	0.745958	0.349067	0.792394	0.592123	0.697446	0.241568	0.801775	0.964904	0.0113971	0.771722	0.594785	1.00052	0.0141116	0.0201778	0.811876	0.0424627	0.631485	0.99377	0.195675	0.999568	0.690359	0.634463	0.26899	1.00853	0.693395	0.986285	1.05159	1.00904	0.855993	1.00116	0.064825	0.76394	0.986768	1.00699
401	O00299	CLIC1	Chloride intracellular channel protein 1	1.17053e-05	3.82394e-07	-5.38976	-5.97472	0.00489665	0.00674564	-1.3101	0.00720742	0.000134227	0.141132	0.676875	0.629356	0	0.375444	0.97093	0.207815	0.359986	1.79435e-05	0.786189	1.12282e-08	0.00221342	0.872739	0.00175077	3.09205e-06	0.180507	0.000104269	2.50657e-05	1.01904	0.849305	0.827213	6.20585e-05	1.95461e-10	0.00232072	0.560222	1.00959	6.12964e-06	0.0185235	0.624754	9.15105e-06	0.0683832	0.473347	0.00322131	0.892389	0.476363	0.136302	0.0135088
387	Q9UBI6	GNG12	Guanine nucleotide-binding protein G(I)/G(S)/G(O) subunit gamma-12	0.0234342	0.00585739	-3.47355	-3.84215	0.00495705	0.00660399	-1.30478	0.0591698	0.0108073	0.728825	0.764295	1.00024	0.00268578	0.649201	0.899255	0.934694	1.00485	0.12452	0.96407	0.083292	0.268892	0.734352	0.0526701	0.00692451	0.387448	0.136301	0.0189214	1.02986	0.983951	1.00513	0.144976	2.04241e-06	0.0218028	0.526068	0.81182	0.186927	0.866722	0.793828	0.0210691	0.0286107	1.01379	0.367442	1.00716	0.52328	0.47409	0.226
43	Q92608	DOCK2	Dedicator of cytokinesis protein 2	0.242388	0.125414	2.4354	2.65619	0.00499836	0.00649147	1.30117	0.375277			0.798275								1.00749			0.992899	0.626624				0.090744						0.972887	0.529755	0.96597			1.01204		1.01182		0.994306				1.02196
257	P09543	CNP	2',3'-cyclic-nucleotide 3'-phosphodiesterase	0.910558	0.763921	-1.04425	-1.15672	0.00507007	0.00508944	-1.29499	0.946453	0.723659	0.999923	1.00681	0.998684	0.737216	1.01335	0.974809	0.9728	1.02982	0.555633	1.00729	0.893617	0.740321	1.01138	0.990398	0.654512	0.994938	0.8998	0.744074	1.01682	0.998425	1.00548	0.852616	0.573407	0.845068	1.01299	1.00502	0.972972	0.989337	0.949224	1.07624	0.995637	0.95139	1.02003	1.00655	0.717558	1.00212	1.03872
218	P61158	ACTR3	Actin-related protein 3	0.998064	0.916681	-0.670425	-0.741168	0.00527215	0.00196759	-3.27801	0.985257	0.922386	0.997725	0.981031	0.999109	1.00625	1.00373	1.00063	0.989472	1.02496	1.00616	1.01134	0.937152	1.00817	0.982715	1.03015	0.919637	1.01728	1.02119	1.01149	1.00949	1.01492	0.993669	1.00712	0.913712	1.01688	1.00504	1.02333	0.987007	0.998852	0.985083	1.00003	1.006	0.988374	0.99707	1.00709	0.995506	0.984392	1.02131
308	Q5TIA1	MEI1	Meiosis inhibitor protein 1	0.728765	0.534727	-1.50247	-1.64244	0.00532109	0.00268966	-3.274	0.975934			1.01496								0.968662			0.968844	0.947506				1.0063						1.00614	0.88638	1.03395			1.00537		0.986222		0.986761				1.0051
268	P50148	GNAQ	Guanine nucleotide-binding protein G(q) subunit alpha	0.84784	0.687007	-1.20285	-1.3283	0.00543608	0.00533503	-3.26471	0.9096			0.999686	0.996203		1.01234	0.961133			0.697474	1.0073		0.856375	0.953638	0.931732		0.932048	0.777773	0.605385	1.0107			0.851391		0.731236	0.979021	1.00767		0.994853	0.929354		1.00247		1.00355	0.996816		0.966887	1.03457
310	Q15848	ADIPOQ	Adiponectin	0.722265	0.526788	-1.51329	-1.67269	0.00554795	0.00657024	-3.25587	0.870568	0.994185	0.105078	1.03279	0.306879	0.98246	0.949306	0.839826	0.876499	0.921918	0.783645	1.01531	1.00053	0.990349	0.232803	0.436704	0.795173	1.00649	1.01819	1.02224	0.835754	0.792576	0.973004	1.01072	0.849725	0.99855	0.991899	1.00098	0.979649	1.02469	0.779351	1.10379	0.890242	0.960655	0.73793	1.00838	0.985809	0.980189	0.806766
14	O15389	SIGLEC5	Sialic acid-binding Ig-like lectin 5	0.0671003	0.0266446	3.06099	3.3276	0.00558121	0.0116817	1.25327	0.498201			0.0126557								1.00734			0.97724					0.0242176						0.153494	0.340903	1.04752			1.00272		0.935999		1.01208				0.849841
85	P01911	HLA-DRB1	HLA class II histocompatibility antigen, DRB1 beta chain	0.487145	0.304986	1.90033	2.1092	0.00575789	0.00749057	3.23974	1.28554e-05	0.275203	0.702764	0.987615	0.994339	0.0920909	0.95782	0.961594	0.87656	0.696317	0.95932	1.00289	0.85928	0.352568	0.993058	0.8723	0.993236	0.000752396	1.00855	0.000145748	0.352566	0.990777	0.995522	0.940776	1.00967	1.00747	0.1611	0.968048	0.996996	0.977302	0.621068	0.978482	0.211476	0.384591	0.976016	1.00444	1.00895	0.944332	0.0330249
295	P04196	HRG	Histidine-rich glycoprotein	0.774218	0.594256	-1.38837	-1.53795	0.0059407	0.00698187	-3.22616	0.966437	0.976994	0.166438	0.983051	0.301904	1.01152	1.01205	0.938488	0.883795	1.0302	0.798363	0.99125	1.00047	0.620937	0.962288	0.89614	0.876594	0.825981	0.971001	1.01328	0.603337	0.98742	1.03442	1.02503	0.991397	1.01577	0.980768	0.618662	1.00027	1.0228	0.859784	1.03612	0.964993	0.294206	1.02248	0.997889	0.526831	0.225571	1.04491
115	P78527	PRKDC	DNA-dependent protein kinase catalytic subunit	0.690115	0.484368	1.58623	1.75443	0.00596496	0.00748449	1.22439		0.934124	0.592745		1.00745	0.658466	0.887669	0.901103	0.759464	0.862657	0.965767		0.165791	1.02282			0.75261	0.993369	1.02332		0.997707	0.337555	0.00931434	0.946571	1.00344				0.920954	1.00772		0.985487		1.0291		1.00371	0.925534	0.938449
59	O60637	TSPAN3	Tetraspanin-3	0.332036	0.181657	2.22325	2.46409	0.0059773	0.00779582	1.22349	0	0.944165	0.998951	0.91481	0.558813	0.941355	0.682375	0.879879	0.855259	0.984199	0.593989	0.947422	0.989743	0.553416	0.992741	0.603473	0.000410746	0.400072	0.860636	0.705255	0.42212	0.697918	0.630764	1.02276	0.377468	0.904655	0.721452	0.919717	0.989768	0.991232	0.978743	0.988367	0.949117	1.04367	1.02588	0.892879	0.995383	1.00063	1.03365
233	P62834	RAP1A	Ras-related protein Rap-1A	0.978782	0.8589	-0.857848	-0.948079	0.00601072	0.00455846	-3.22107	0.999994	0.947048	0.996446	0.994202	0.995229	0.962106	0.998459	0.969567	1.00583	1.01453	0.818536	1.01051	0.831648	0.677085	0.980897	0.989378	0.794182	0.996758	0.980589	1.02816	1.01038	1.00118	1.00694	1.02396	0.886744	0.887107	0.974837	1.02437	0.991522	0.987329	1.00396	0.997293	1.00138	0.9013	0.997424	1.00514	0.965172	0.987799	1.04643
371	P0DP25	CALM3	Calmodulin-3	0.199195	0.0858223	-2.59367	-2.87469	0.00606024	0.00788572	-1.21751	0.329377	0.365349	1.00028	0.928949	1.00121	0.43786	0.848191	0.936226	0.688191	0.693393	0.0278112	0.997601	0.719943	0.0334211	0.952826	0.678932	0.389799	0.822567	0.0232867	0.128692	1.00845	0.945929	0.833053	0.014836	0.162285	0.0282516	0.904758	1.02584	0.597311	4.22668e-05	0.762844	1.17954	0.109747	1.03309	0.996223	0.0607597	0.840499	0.960617	0.0895493
215	P35221	CTNNA1	Catenin alpha-1	0.996399	0.92925	-0.596433	-0.659325	0.00607601	0.00358844	-3.21638	0.991803	0.997843	0.988578	1.01413	0.992007	0.994831	0.976114	0.960901	0.999957	0.967761	1.02433	0.98058	1.00317	1.01517	0.957347	1.01805	1.00073	1.00384	1.02919	1.01245	1.01135	0.990282	1.00301	1.0098	1.00985	0.997111	1.01187	1.02776	0.979137	0.985777	0.990898	1.00273	1.01524	0.983843	1.00548	1.00152	1.00137	0.99819	1.05123
335	P05543	SERPINA7	Thyroxine-binding globulin	0.60154	0.395154	-1.74066	-1.92927	0.00608483	0.00724969	-3.21575	1.00632	0.997024	1.02707	0.92376	0.635677	0.743931	0.597965	0.873797	0.799354	0.737757	0.767462	0.950269	0.999003	0.662225	0.940352	0.889705	0.995254	0.347127	0.70964	1.01445	0.129699	0.674819	0.902423	0.697573	1.01225	0.961459	0.859739	1.03467	0.962117	1.02873	0.979673	1.14105	1.01397	0.791525	0.996934	0.647183	0.517069	0.986955	1.012
56	P02461	COL3A1	Collagen alpha-1(III) chain	0.330235	0.177569	2.23629	2.462	0.00610684	0.00836728	3.21418		0.746625	0.997691		1.00653	0.921221	0.964425	0.959623	0.112698	0.290631	0.519019		1.00904	0.675894			0.325373	1.00366	0.0366926		1.01049	0.651497	0.00419453	0.912935	0.569586				0.923213	0.988579		0.980243		0.641447		1.00996	0.834862	0.998321
274	P01034	CST3	Cystatin-C	0.83199	0.670064	-1.24564	-1.36518	0.0065471	0.00288122	-3.18395	0.817295			1.02902								1.00981			0.950607	0.906559				0.98446						0.999683	0.978273	1.0251			1.00236		1.02094		0.989388				0.995159
141	P07237	P4HB	Protein disulfide-isomerase	0.777083	0.590586	1.39056	1.54643	0.00667978	0.00746754	1.17524	1.00957	1.01582	0.999086	0.828543	0.998412	0.820823	0.624166	0.892242	0.146027	0.455826	1.03137	0.97738	0.563787	1.00291	0.983854	1.00875	1.00005	0.918553	0.996632	0.96815	0.628312	0.832407	0.966135	1.02786	0.950462	1.02239	0.736401	1.00675	0.975264	1.00419	1.00883	1.04764	0.557007	1.02573	0.986708	1.00144	1.00232	0.542039	0.885094
405	O75841	UPK1B	Uroplakin-1b	9.9464e-10	6.07847e-12	-7.11864	-7.87778	0.00668893	0.00906114	-1.17464	8.12048e-07	1.41656e-05	1.01907	0.518407	1.00485	4.7476e-05	0.0593096	0.942932	0.100037	0.378121	4.18649e-06	0.720264	0.00367831	3.01403e-06	0.458432	3.81909e-05	0.00113919	0.000180599	6.82119e-06	1.53686e-08	0.495741	0.850488	0.886698	3.60847e-06	0.00194667	1.47585e-05	0.0195569	0.102536	0.00327587	3.80653e-07	0.728947	0.0475101	0	0.178228	1.71388e-06	0.90487	0.999621	0.0170168	3.57467e-08
291	P22792	CPN2	Carboxypeptidase N subunit 2	0.773566	0.595704	-1.37639	-1.52483	0.00669309	0.007781	-3.17437	0.922355	0.994175	0.831736	0.92434	0.751259	0.99625	0.987037	0.894369	0.723429	0.631546	1.0072	0.939675	0.998226	1.00572	0.980539	1.04174	0.791624	0.973672	0.860351	0.7835	0.488561	0.658709	0.960919	1.009	1.00203	0.998363	0.727688	0.965433	0.987376	0.993357	0.999915	0.994379	1.00045	0.193693	1.01369	1.02181	0.71409	0.981541	1.00295
119	P35555	FBN1	Fibrillin-1	0.716237	0.512778	1.54621	1.71089	0.00675657	0.00799039	1.17027	0.472514	0.972309	0.977208	0.19269		0.946715			0.983137	0.458756		0.544137	0.9974		0.939497	0.965628	0.999149			0.0727862		0.899565	0.996342		0.849082	0.796489	0.984249	1.00258	0.984233		1.00363	1.00036	0.929134	1.02633	0.980192		1.01116		1.04893
29	P13747	HLA-E	HLA class I histocompatibility antigen, alpha chain E	0.196947	0.090369	2.59364	2.84037	0.00688385	0.00954447	3.16217		0.995853	0.511195		0.129222		0.530611	0.91378	0.428401	0.668354	0.998276		0.963966	0.999201				0.972713			0.267958	0.614301	0.744725						0.98687					0.964708		0.990162	0.956924	0.998916
150	P49257	LMAN1	Protein ERGIC-53	0.808037	0.628172	1.29647	1.44171	0.00697967	0.00714373	1.15617	0.979971	0.995207	1.00253	0.983542	0.991698	0.981148	0.680276	0.896621	0.68902	0.999104	0.972086	0.855703	0.999385	1.00984	0.995666	0.942804	0.999542	0.935521	1.01673	1.01405	0.239052	0.794362	1.00524	0.948449	0.990046	1.016	0.676948	1.01854	0.958633	1.00619	0.995682	1.11565	0.534599	1.00498	0.990848	1.0033	0.977959	0.896316	0.849818
260	Q15833	STXBP2	Syntaxin-binding protein 2	0.888095	0.743668	-1.08293	-1.19871	0.00718124	0.00715172	-1.1438	0.984774	0.951167	0.997049	0.995191	0.998446	0.419739	1.00532	0.978483	0.877556	1.0258	0.712712	0.989183	0.56307	1.0194	0.98552	1.0289	0.796447	1.00182	0.863058	1.02238	0.956006	1.0081	0.984697	0.93159	0.913918	0.997459	1.00598	1.00614	0.953014	0.990294	1.00234	1.11698	1.01957	0.51176	0.993819	1.02109	0.642187	0.896393	1.00627
363	O00487	PSMD14	26S proteasome non-ATPase regulatory subunit 14	0.25572	0.137872	-2.40316	-2.61532	0.00738927	0.0078106	-1.1314					0.98658		0.936387	0.984592			0.516538			0.38828				0.408326	0.603693		0.750666			0.492876						1.00061						0.994086		0.995128
123	Q86SE9	PCGF5	Polycomb group RING finger protein 5	0.712985	0.515036	1.53884	1.69526	0.00751048	0.00721608	1.12433		0.936055	1.02376		1.00233	0.720519	0.69686	0.899455	0.81723	0.545177	0.924031		0.99575	0.99262			0.991225	0.991837	0.765871		0.759364	0.787324	0.964654	0.880991	1.00738				0.991221	0.995643		0.978382		1.02371		0.995061	0.892509	0.997951
105	P01903	HLA-DRA	HLA class II histocompatibility antigen, DR alpha chain	0.65722	0.449154	1.662	1.84544	0.00767475	0.00974959	3.11494	0.000111043	0.774394	0.998588	0.976832	0.979934	0.421337	0.890561	0.98286	0.996965	0.954398	0.834746	0.963309	0.996373	0.267491	0.98157	0.0480062	0.99094	0.00197141	0.796781	0.00101813	0.563407	0.992799	1.0042	0.532268	1.00084	0.951623	0.279726	0.919775	0.981068	0.977892	0.619948	1.00883	0.862402	0.741157	0.993595	1.00265	0.985823	0.991462	0.0075576
303	P37802	TAGLN2	Transgelin-2	0.767216	0.573879	-1.43777	-1.58812	0.00768962	0.00840353	-1.1141		0.549211	1.0243		0.994962	0.345621	0.995975	0.982382	0.844139	0.976766	0.816872		0.443797	0.914348			0.290823	0.996595	1.00908		1.01373	0.924994	0.998091	0.868346	0.18126				0.84538	0.990017		1.15961		0.844437		1.00456	0.684765	0.998416
74	Q13361	MFAP5	Microfibrillar-associated protein 5	0.426862	0.260588	2.03483	2.2264	0.00774642	0.00882939	3.1109	0.256556			0.770592								1.00118			1.00135	0.778606				0.839705						0.922857	0.975155	1.018			0.991858		0.95989		1.01225				0.999813
276	P20020	ATP2B1	Plasma membrane calcium-transporting ATPase 1	0.81064	0.643703	-1.27684	-1.41418	0.00784099	0.00918565	-3.10563	1.02318	0.338211	1.02763	1.03468	0.917294	0.482142	1.01323	0.964715	0.998868	0.934614	0.925052	1.00179	0.928958	0.997917	0.983224	0.917894	0.214962	0.993492	1.01855	0.738827	1.02085	1.00645	0.995466	0.875159	0.059377	0.316718	0.968473	0.156336	1.00344	0.989307	0.946339	1.00881	0.894167	1.02258	0.983751	1.00437	1.00188	0.908537	1.04147
356	A0AVF1	TTC26	Intraflagellar transport protein 56	0.365621	0.214145	-2.14876	-2.34306	0.00802059	0.00994389	-3.09579	0.798614			0.995497								0.973129			0.998888	0.803989				0.241422						0.681286	0.981123	0.989737			1.00664		1.01647		0.874274				0.793614
281	P29622	SERPINA4	Kallistatin	0.80952	0.631993	-1.29801	-1.43606	0.00822931	0.00917709	-3.08464	0.927704	0.999076	0.988452	0.957847	0.997117	0.917008	0.882516	0.880647	0.885908	0.872331	0.694248	0.973823	0.998059	1.00223	0.983138	0.919524	0.997402	0.974711	0.974623	0.922671	0.513997	0.805145	0.943302	1.00182	1.00825	1.00105	0.781951	0.918256	0.94383	1.02548	1.00748	1.00529	1.01979	0.576117	0.985524	0.946771	0.720988	1.00842	0.795759
134	Q14019	COTL1	Coactosin-like protein	0.764269	0.573593	1.43685	1.58282	0.00839012	0.00727331	1.07623	1.027			0.981572	0.953297		1.00395	1.00652			1.02643	1.01132		1.00504	0.796967	0.48626		0.575209	1.0155	0.999097	0.670791			0.907551		0.468746	0.984609	1.0207		0.989025	1.00012		1.02		0.987369	1.00638		0.989587	1.05441
76	P43304	GPD2	Glycerol-3-phosphate dehydrogenase, mitochondrial	0.436238	0.272477	2.01199	2.19217	0.00841574	0.00765882	1.07491		0.507136	0.394834			1.01982			0.463743	0.527905			0.736915				0.721524					0.883519	1.00506		0.273435				1.00292			0.990557		1.0427			1.00025
316	Q96N66	MBOAT7	Lysophospholipid acyltransferase 7	0.695404	0.509553	-1.56921	-1.7246	0.00852096	0.00967369	-3.06951		1.00527	0.948028		0.970592	1.00259	0.946373	0.966654	0.981787	1.0343	0.390943		1.00211	0.173947			1.0006	0.315528	0.304354		0.635684	1.00813	1.00567	0.46179	1.0105				0.978626	0.99003		1.04908		1.03278		1.00277	0.999685	0.928627
222	P06744	GPI	Glucose-6-phosphate isomerase	0.969016	0.862324	-0.791777	-0.87635	0.00859701	0.00766194	-3.06565	0.995143	1.00387	1.0027	0.98006	0.909581	0.999327	0.971582	0.972328	0.999215	1.02564	0.83491	0.995398	1.00201	0.851392	0.98686	0.988228	0.999664	0.974405	0.97692	0.749854	1.01251	1.00353	1.01773	0.708686	1.00799	0.891312	0.994884	1.02083	0.980302	0.996084	0.998624	1.00666	0.85975	1.01458	0.9911	1.00672	0.999727	0.908975	1.04453
349	P29992	GNA11	Guanine nucleotide-binding protein subunit alpha-11	0.458621	0.27448	-1.97295	-2.18722	0.00864785	0.010648	-1.06309	0.710324	0.0801304	0.981795	0.993921	1.00679	0.0343593	0.96732	0.980795	0.878248	1.02914	0.324808	1.00882	0.0882013	0.298805	0.769506	0.488557	0.0467156	0.85985	0.361094	0.296563	0.890814	1.01426	0.989194	0.277127	0.0356916	0.128281	1.02334	1.0196	0.338874	1.02885	0.794051	0.278193	0.887106	0.0608041	0.492097	1.00047	0.442427	0.84444	0.999483
7	Q92974	ARHGEF2	Rho guanine nucleotide exchange factor 2	0.00363906	0.000661259	4.03831	4.42191	0.00870867	0.0183332	3.06005	0.278152			0.994863								1.00591			0.545222	2.51324e-05				0.0244729						0.00175533	0.845401	0.500261			0.987368		0.984537		0.697093				0.40396
111	Q6ZRP7	QSOX2	Sulfhydryl oxidase 2	0.667941	0.479644	1.6226	1.77785	0.00884462	0.0066083	3.05332	0.979726			0.9592								0.974305			0.955935	0.55363				0.986014						0.934641	0.972352	0.999196			0.958471		1.02101		0.996992				0.921561
243	Q9BV40	VAMP8	Vesicle-associated membrane protein 8	0.939763	0.805999	-0.958522	-1.05777	0.00887994	0.00836858	-3.05159	0.975091	0.998099	0.987816	0.976908	0.989995	1.01191	0.990839	0.998674	0.980613	1.03218	1.02723	0.966431	1.00863	1.00768	0.808548	0.737985	0.934238	1.00321	0.814281	0.752272	1.01376	1.00503	1.03107	0.997497	1.00994	0.72096	0.974599	1.02839	0.990391	0.998979	0.988878	1.18063	0.990942	1.04235	0.986648	0.966788	0.8921	0.998286	1.02391
211	P10321	HLA-C	HLA class I histocompatibility antigen, C alpha chain	1.01155	0.941088	-0.538403	-0.595123	0.00890687	0.00985696	-3.05028	1.01192	0.94915	0.920707	0.993194	0.954088	1.01708	1.00601	0.99924	0.979043	1.03023	1.00706	1.00481	0.894665	1.01307	0.981666	0.897386	0.88172	1.00207	1.01846	0.527914	1.02102	0.952332	1.04085	0.998802	0.88522	0.884206	0.983437	1.00879	0.982395	0.994238	0.978687	1.00374	0.953787	0.704518	0.986253	0.942018	0.996741	0.285995	0.18655
109	P02748	C9	Complement component C9	0.662136	0.457056	1.64244	1.82587	0.00897781	0.0113791	1.04683	0.0421212	0.334049	0.0282238	0.995626	1.00305	0.000939642	0.972314	1.00091	0.996817	1.02602	0.00398655	0.99913	0.996923	0.0627517	0.00590497	0.897457	0.0384412	0.980719	0.0188123	0.292227	0.949472	1.00466	0.995961	0.0839964	0.0991275	0.000215254	0.97739	0.248584	0.971744	1.02471	0.92865	1.02911	0.372113	0.994313	0.993097	0.993998	0.988864	0.991351	1.05392
98	P08962	CD63	CD63 antigen	0.592328	0.386504	1.75349	1.9476	0.009088	0.0113146	3.04153	0.00184961	0.998253	0.989532	0.992455	0.992777	1.00828	0.666053	0.854002	0.997737	0.973891	0.417688	0.989689	0.998775	0.351341	0.995769	0.951737	0.0264363	0.608143	0.450457	0.989856	0.757311	1.0004	1.00241	0.616645	0.920589	0.658268	1.02358	0.905475	0.962672	0.989462	0.970815	1.12592	0.457885	0.0199354	0.990438	0.633511	0.510523	0.983246	0.0483132
117	P27824	CANX	Calnexin	0.686939	0.481595	1.58189	1.75864	0.00913282	0.0109257	3.0394	0.98652	0.93479	1.00451	0.236491	0.905637	0.984932	0.428975	0.834204	0.595195	0.585789	0.997902	0.534549	0.785299	0.992214	0.990705	1.02978	1.00031	0.85744	0.977661	0.83439	0.245475	0.619769	0.941637	1.01974	0.997301	1.02138	0.083423	1.00176	0.866716	1.00247	1.00226	1.08295	0.316461	1.04008	0.989019	0.98264	1.00346	0.393349	0.511534
116	P53007	SLC25A1	Tricarboxylate transport protein, mitochondrial	0.687567	0.493979	1.58309	1.74375	0.00921345	0.00833466	1.03558		0.942095	0.997355		0.998537	1.00975	0.941604	0.891947	0.598142	0.743525	0.91413		0.808461	1.00193			0.922345	0.834202	1.01562		0.39991	0.898926	0.980471	0.871115	0.937038				0.995592	0.986622		1.00937		1.02659		0.940135	1.00035	1.0018
234	P47755	CAPZA2	F-actin-capping protein subunit alpha-2	0.980647	0.860593	-0.865279	-0.956978	0.00929133	0.00892999	-3.03192	0.929443	0.997661	1.00039	0.924699	1.00182	1.01469	0.981519	0.961576	0.982844	1.0125	0.995185	0.873416	1.00354	0.993584	0.762151	0.7582	0.999898	1.01892	1.01706	0.776588	1.01779	1.00338	1.02151	1.00022	1.00563	0.888186	0.700265	0.748845	0.986395	0.994529	0.989461	1.1132	0.999227	1.01944	1.00796	1.00757	1.00535	1.00824	1.05189
66	P32942	ICAM3	Intercellular adhesion molecule 3	0.362194	0.210845	2.16271	2.36753	0.00930345	0.0100518	1.03136	0.506431			0.417448								1.01026			0.581022	0.914562				0.632273						0.65791	1.0035	1.01811			1.007		0.998462		0.997095				1.00752
386	Q5XXA6	ANO1	Anoctamin-1	0.0260225	0.00671345	-3.42574	-3.77786	0.00942629	0.0125549	-1.02566	0.346527	0	0	1.00479	0.0390026	0	0.47841	0.866987	0.88118	0.348724	0.106192	1.00666	0	0.000539802	0.785935	0.660636	0.786209	0.000478063	3.64121e-05	0.116885	0.148788	0.488403	0.943904	0.0104154	2.22715e-11	0.660424	0.685841	0.977977	0	0.0556031	0.990069	0.977452	0.000770821	0.92514	0.150287	0.0191444	0.694741	0.195727	0.0206282
107	P30536	TSPO	Translocator protein	0.655632	0.45363	1.65426	1.83259	0.0097328	0.0114618	1.01176	1.01407	1.00498	1.02414	0.0828063	0.629842	1.00297	0.559759	0.835153	0.841673	0.617494	0.958019	0.531825	0.999961	0.899897	0.982521		0.993689	0.787541	1.0018	0.555207	0.416895	0.959494	1.03553	1.00307	0.949165	1.00178	0.342984	1.00682	1.00588	0.982603	0.99227	1.00802	0.98788	1.02389	0.997967	0.539352	1.00594	0.0600454	1.0038
254	P62879	GNB2	Guanine nucleotide-binding protein G(I)/G(S)/G(T) subunit beta-2	0.907388	0.769161	-1.03258	-1.13631	0.00975932	0.00640331	-1.01058		0.993526	1.00042		0.995776	0.835594	1.00912	0.967946	0.937543	0.999445	1.02361		1.00906	0.936621			1.00201	0.873495	0.980007		0.885074	1.00173	1.01249	0.927992	1.00975				0.979936	0.998475		0.984718		1.01951		1.00567	0.861301	0.991692
48	Q15738	NSDHL	Sterol-4-alpha-carboxylate 3-dehydrogenase, decarboxylating	0.289358	0.159128	2.32677	2.5349	0.00988961	0.0108415	1.00482					0.992364		1.00963	0.912021			0.597153			0.281151				0.818756	0.0948312		1.03189			0.647407						0.989241						0.998912		0.987196
261	P26640	VARS1	Valine--tRNA ligase	0.887753	0.746157	-1.09088	-1.19151	0.00990207	0.00107648	-3.00427	1.01036			1.00585								0.997755			0.986815	1.00511				0.838878						1.01583	0.987128	1.02332			0.988085		0.992462		0.987609				1.00717
201	P68371	TUBB4B	Tubulin beta-4B chain	1.00043	0.949171	-0.452043	-0.499607	0.00991951	0.00691843	-3.00351	1.00449	0.994025	1.01509	1.00928	1.00668	1.01412	1.00198	0.973158	1.00275	1.03582	0.967223	1.00009	0.995595	0.866014	0.989983	0.924913	0.998875	0.994634	0.980219	0.963721	1.00281	1.00857	1.00421	0.92706	0.939395	0.967989	0.970111	1.004	0.980407	0.984252	1.00237	0.979035	1.01719	1.02153	0.987104	0.995724	0.999908	0.94335	1.03472
84	P43405	SYK	Tyrosine-protein kinase SYK	0.491228	0.31703	1.90283	2.07814	0.00995575	0.0118204	3.00193	0.866374			0.809381								0.977686			0.959516	0.870333				0.518097						1.0337	1.00671	1.02635			0.884992		1.01475		0.990286				0.586161
69	P15104	GLUL	Glutamine synthetase	0.368265	0.210615	2.13587	2.36555	0.0100113	0.0126562	0.999507	0.566435	0.532045	0.796999	0.991683	1.00353	0.169374	0.4658	0.964497	0.933958	1.03122	0.0121408	1.00517	0.0471317	0.856917	0.982707	0.454168	0.238852	1.02028	0.189684	0.943756	1.01198	0.846422	1.01941	0	0.0339061	0.445447	0.787123	0.998054	0.985374	0.985643	0.986838	0.984896	0.88487	1.0073	0.996279	1.00241	0.995822	0.991559	0.800168
23	P55061	TMBIM6	Bax inhibitor 1	0.168311	0.0777636	2.68775	2.92824	0.0102262	0.0140761	0.990287					1.00476		0.549077	0.846772			0.374405			0.538518				0.963242	0.309521		0.732504			0.167251						0.990428						0.993099		0.999145
312	Q9BXI6	TBC1D10A	TBC1 domain family member 10A	0.712459	0.522012	-1.53284	-1.68738	0.010285	0.0112603	-2.9878	1.00948			0.991318	0.994619		1.00012	0.893971			0.799103	0.981154		0.796196	0.99265	0.738592		0.936352	1.02088	0.478712	1.0323			0.622533		0.653779	1.01738	1.05192		1.03678	0.958701		1.01449		1.0185	1.00556		0.670299	1.02838
90	P62805	H4C1	Histone H4	0.526271	0.3348	1.84211	2.04631	0.0103515	0.013271	2.985	0	0.774684	0.99843	0.038244	0.993302	0.0304409	0.804019	0.839495	0.87745	1.02983	0.352827	1.00713	0.823055	0.594874	1.00032	0.630482	0.0999011	0.473282	0.287083	0.0968166	1.00452	0.959668	0.856566	0.560863	1.00696	0.670191	0.990651	0.00097308	0.996977	0.984383	0.890519	1.0173	0.599472	1.01927	0.989848	0.999629	1.00274	0.978495	0.208196
108	Q14BN4	SLMAP	Sarcolemmal membrane-associated protein	0.664476	0.461284	1.64248	1.81182	0.0103861	0.0111238	0.983547	0.999429	0.533947	0.998123	1.01604		1.00819			0.317667	0.345291		1.00916	0.306375		0.984854	0.954075	0.993659			0.747699		0.677604	0.894967		1.01436	0.821009	0.97483	1.01157	0.990885		0.987221	1.00099	1.0143	1.00049	1.01187		0.997568		1.02498
110	P07948	LYN	Tyrosine-protein kinase Lyn	0.663836	0.464334	1.6377	1.81212	0.010586	0.0128964	2.97527	0.535505			0.969067	0.989785		1.0085	0.963129			0.993005	1.00727		0.934863	0.991387	0.569757		0.433049	1.00035	0.20695	1.02405			0.756392		1.01577	0.973873	0.251979		1.00082	0.999843		0.99817		0.988876	1.00175		0.958746	0.317443
188	O14818	PSMA7	Proteasome subunit alpha type-7	0.961236	0.852331	0.836401	0.930444	0.0107701	0.00982241	0.967779	0.931526	0.84569	1.00843	0.990794	0.998678	0.900334	1.00082	0.975109	0.880359	1.03093	0.94451	1.01385	0.790914	1.01117	0.981715	1.01617	0.276313	1.00176	0.920438	1.00838	1.00085	0.924434	0.970844	1.02367	0.355528	1.01079	0.977329	1.01639	1.00251	1.00335	1.00344	1.00682	0.999789	1.01823	0.989735	1.00604	0.995421	1.00188	0.952201
145	P05783	KRT18	Keratin, type I cytoskeletal 18	0.772457	0.594439	1.37308	1.52461	0.0107905	0.0120025	0.966958	0.00781425	0.517893	0.142563	1.01488	0.626237	1.00917	1.00458	0.887486	0.985943	1.02679	0.985072	0.855716	0.999596	0.994366	0.793151	0.954591	0.989119	0.987774	1.00482	1.02083	0.851609	0.826048	0.933872	0.999096	0.999746	1.00402	0.785323	1.01823	0.978046	0.993708	0.875382	0.998466	0.982157	1.02591	1.00793	0.983512	0.99446	0.984762	0.989205
140	P61313	RPL15	60S ribosomal protein L15	0.777684	0.590282	1.39861	1.54803	0.0108056	0.01121	0.966353		0.960893	1.02164		0.993567	0.992307	0.751727	0.971986	0.973478	1.01702	1.01556		1.00556	0.902612			0.779806	0.997817	1.01788		0.109939	0.628352	0.879639	0.934814	0.811142				0.872559	0.988732		1.0071		1.01435		1.01203	1.00155	0.992625
12	Q86YF9	DZIP1	Cilium assembly protein DZIP1	0.0439962	0.0154833	3.21558	3.50411	0.0109806	0.019178	2.95937					0.998532		0.433449	0.944434			0.684729			0.855183				0.0384439	0.662094		0.505958			0.352192						1.00001						0.592747		0.937487
122	Q00765	REEP5	Receptor expression-enhancing protein 5	0.713547	0.514142	1.54004	1.70508	0.0110916	0.0108204	0.955007		0.87621	0.885526		0.993041	0.841389	0.542807	0.890575	0.688812	0.729652	1.01175		0.557502	1.00761			0.996149	0.989659	1.00686		0.767826	0.750441	0.933626	0.478936	0.992796				0.986374	0.995361		1.00459		0.918019		1.00231	0.994626	0.941373
158	Q14764	MVP	Major vault protein	0.847249	0.688088	1.19729	1.332	0.0111032	0.0124788	2.95455	1.00972	0.947925	1.00499	1.00774	0.993747	0.95557	0.992986	0.979769	0.473703	1.00096	1.01668	0.986037	0.697812	1.00591	0.990988	0.950561	0.996843	0.813547	1.01981	1.01307	0.132987	0.638493	0.626409	1.0186	0.987216	1.00549	0.357459	1.00372	0.703752	1.00885	0.989185	1.1089	0.428037	1.01054	0.985464	1.00893	0.988299	0.922667	0.614991
80	Q7M4L6	SHF	SH2 domain-containing adapter protein F	0.466011	0.296071	1.95304	2.12896	0.0111363	0.00716895	0.95326					1.00704		0.976995	0.909174			0.745838			0.457751				0.931069	0.698607		0.907902			0.614484						0.994767						1.0028		0.9835
290	Q6YHK3	CD109	CD109 antigen	0.771106	0.595803	-1.36996	-1.51308	0.0113735	0.00997866	-0.944106		0.725294	0.869515		0.998333	0.816277	0.989941	0.896695	0.796894	0.913093	0.658685		0.915921	1.00649			0.98659	0.966264	0.94395		0.733417	0.947973	0.998637	0.929407	0.949392				0.97597	1.01064		0.97495		0.782174		0.938086	0.943339	1.0024
169	Q02878	RPL6	60S ribosomal protein L6	0.877093	0.71636	1.11959	1.24391	0.0114242	0.0117299	0.942175	0.767646	0.9939	1.02408	0.993722	1.00069	1.00254	0.982024	0.967233	0.92753	1.03118	0.995569	0.800421	0.660558	1.00291	0.732358	0.874899	0.98821	0.99122	1.02318	1.00667	0.605936	0.620649	0.895035	1.01851	1.00707	0.931628	0.410255	0.923294	0.856545	0.985086	0.986639	0.993311	0.898848	1.0259	0.987241	1.00356	0.996901	1.01115	0.945383
167	P18621	RPL17	60S ribosomal protein L17	0.87481	0.713417	1.12458	1.24949	0.0114633	0.0120886	0.94069	0.894782	1.00073	0.808482	1.03541	0.996581	0.980302	0.986183	0.999285	0.741029	1.01561	1.02297	0.776273	0.672425	1.00727	0.937275	0.999761	0.995952	1.00615	1.02405	1.01402	0.246338	0.407328	0.463072	1.00787	0.99697	0.964765	0.902267	1.00241	0.366016	0.986817	1.00403	0.983456	0.868985	1.02382	0.988974	1.00512	0.996596	0.993272	1.00926
206	P07384	CAPN1	Calpain-1 catalytic subunit	0.999046	0.938256	-0.510318	-0.564048	0.0116873	0.00812148	-2.93228	1.00818	1.00535	1.00367	0.982964	0.993998	0.980469	1.00022	1.00704	1.00005	0.962016	1.02795	1.00945	1.00556	0.989471	0.997176	0.999716	0.956201	0.984399	0.99945	0.968265	0.932953	0.98602	1.00309	1.00799	1.001	0.933154	0.981072	1.0265	0.977601	0.989289	0.98764	1.00889	1.00155	1.02628	0.992803	0.997399	0.996987	0.997951	1.00396
161	P04921	GYPC	Glycophorin-C	0.848461	0.696406	1.17525	1.30374	0.011928	0.0112332	0.923432	1.00486	1.00504	0.997757	0.993659	0.532615	1.01122	1.0084	0.897281	0.999629	0.80816	0.764049	0.538499	0.998436	0.880328	0.94126	1.02981	0.999608	1.01317	0.730779	1.02548	0.933541	0.989088	1.00412	1.02153	0.890277	1.01319	0.994257	1.00932	0.935971	0.989292	0.989124	1.06735	1.01095	1.03399	0.983468	0.993905	0.942787	0.989408	1.00835
213	O75131	CPNE3	Copine-3	1.01199	0.948706	-0.547694	-0.605584	0.0120554	0.00869322	-2.91882	1.00051	0.943964	0.996942	0.99428	1.0041	0.978366	0.986761	0.981934	0.995104	1.02795	1.02742	1.0112	1.00384	1.01458	1.01262	0.922368	0.875099	0.985811	1.02902	0.899601	1.01294	1.00314	1.00256	1.01032	0.873997	0.657513	0.985268	1.01628	0.982781	0.998432	0.983976	0.997555	1.01498	1.04772	0.989	1.01692	1.00376	0.98764	1.00473
267	P13928	ANXA8	Annexin A8	0.852051	0.696157	-1.17973	-1.3073	0.012079	0.0144519	-2.91797	0.276433	0.748548	0.998107	0.979105	0.516694	0.874086	1.00722	0.884396	0.99796	0.838482	0.459656	1.00945	0.995448	0.542319	0.758908	0.4559	0.899161	0.965916	0.402092	0.209167	0.762543	0.957726	0.984294	0.346716	0.873839	0.0910693	0.985459	0.917546	0.990893	0.940817	0.987909	1.00669	0.925822	0.958078	1.0271	1.00633	0.996167	0.484707	0.241274
127	Q96CW1	AP2M1	AP-2 complex subunit mu	0.720813	0.525998	1.51277	1.67782	0.0121279	0.0138035	2.91622	0.947636	0.996204	0.995012	0.999099	0.254304	0.823684	0.882726	0.829706	0.997732	1.02864	1.02833	0.855254	0.190933	1.00358	0.873426	1.00917	0.396078	0.982591	1.01563	1.02361	0.187597	0.828524	0.99522	1.00097	1.00046	0.944758	0.637372	0.962609	0.978372	1.00762	0.656768	0.986161	0.926272	1.02016	0.986277	0.874337	1.0069	0.990193	0.983619
73	Q9P0S9	TMEM14C	Transmembrane protein 14C	0.41774	0.252065	2.0508	2.25882	0.0124733	0.0153178	0.904019		1.01673	0.99646		0.965594	0.994797	0.557105	0.81274	0.256666	0.373602	0.931648		0.756245	0.998022			0.996098	0.608685	0.979527		0.186149	0.61448	0.482919	0.999792	1.01481				0.972844	1.00043		0.993197		0.943171		0.940011	1.00752	1.00086
277	P09488	GSTM1	Glutathione S-transferase Mu 1	0.809892	0.6455	-1.28621	-1.4055	0.0125473	0.00605098	-2.90145	0.986557			1.03937								0.975713			0.98671	1.03069				0.970586						0.996372	0.994004	1.0329			1.00266		1.02112		0.983022				0.845103
297	P35749	MYH11	Myosin-11	0.781037	0.593718	-1.39204	-1.52133	0.0126868	0.0087346	-2.89665	0.972801			1.03835								0.965599			0.944936	1.03566				1.02645						1.01696	0.991383	0.955437			0.949884		1.02222		1.01489				1.04674
126	P31949	S100A11	Protein S100-A11	0.70989	0.512292	1.53152	1.69929	0.0127488	0.0155685	2.89453	0.694556	1.00625	0.0033992	0.986937	0.287132	1.01763	0.779215	0.909789	0.994886	0.873429	1.03365	0.991216	1.00195	1.00622	0.103834	0.904592	0.998751	0.190311	1.00674	1.00456	0.265599	0.960229	0.999112	1.00087	1.00333	1.01238	0.699913	0.226309	0.980026	0.0285854	0.634374	0.965429	0.158963	1.02613	0.985093	0.281965	1.00969	0.986631	1.01424
226	P08754	GNAI3	Guanine nucleotide-binding protein G(i) subunit alpha-3	0.964326	0.857307	-0.814566	-0.900564	0.0129574	0.0101672	-2.88748	1.0033	0.995386	0.994302	0.993758	0.996153	0.97975	1.01101	0.973935	1.00248	1.0281	0.967699	1.00407	1.00073	1.00375	0.937716	1.00616	0.971927	0.994734	0.977491	1.01895	0.935176	1.00665	1.02526	0.952314	0.947662	1.00723	0.999043	1.02392	0.960513	0.991594	0.991795	0.999856	1.01861	1.01855	0.990363	0.995414	1.00936	0.991528	1.00772
289	P02753	RBP4	Retinol-binding protein 4	0.77157	0.59327	-1.36424	-1.5076	0.0133338	0.014967	-2.87505	0.816695	0.907596	0.988776	1.01435	0.993131	0.99356	1.01274	0.954399	0.837144	0.922912	1.00983	0.978379	1.00354	0.999608	0.892603	0.976132	1.00168	0.982404	1.03578	0.724784	0.761272	0.670385	0.673316	1.02542	0.996225	1.00671	0.962609	0.796129	0.921266	1.04067	0.927572	1.07084	1.01749	0.461593	1.01505	0.908348	0.450683	0.984539	0.851949
44	O60733	PLA2G6	85/88 kDa calcium-independent phospholipase A2	0.240882	0.114618	2.43125	2.69226	0.013575	0.0168037	0.867262	0.934974	0.0200937	1.02637	0.999717	0.673297	0.020263	0.97974	0.998407	0.98043	1.02612	0.0459264	1.00633	1.00244	0.00289359	0.728618	0.0412109	0.00585171	0.395782	0.000380872	0.893031	1.01038	0.998939	0.982167	0.0989824	0.000116279	0.354027	0.976749	0.971549	0.984929	0.991114	0.977587	1.10749	1.00152	1.02586	0.994268	0.932361	0.892751	0.999506	1.0113
400	P50238	CRIP1	Cysteine-rich protein 1	7.72598e-05	4.29128e-06	-5.02326	-5.55216	0.0138232	0.0175894	-0.859392	0.0073113	0.124814	0.744181	0.765648	0.996687	0.00147402	0.523868	0.866503	0.435477	0.521865	0.00287106	0.965329	0.0429072	0.101015	0.733976	0.11022	0.00198202	0.908279	0.169107	0.000161671	1.01156	0.948554	0.999101	0.036553	0.0109453	6.51246e-06	0.353125	0.748622	0.114959	0.0273066	0.73454	0.0171101	5.7778e-08	1.02072	0.00400512	0.843631	0.688118	0.25831	0.000118699
334	Q01814	ATP2B2	Plasma membrane calcium-transporting ATPase 2	0.609609	0.428182	-1.72882	-1.88033	0.0142391	0.014376	-2.84652		0.871053	0.441603			1.01069			0.81439	0.72347			1.00023				0.794481					0.661877	0.656555		0.958767				0.97966			0.969783		1.00898			0.992211
398	O14745	SLC9A3R1	Na(+)/H(+) exchange regulatory cofactor NHE-RF1	0.000522462	4.59206e-05	-4.57045	-5.06773	0.0142692	0.0182502	-0.8456	0.00116457	6.44667e-06	0.609423	0.360212	0.00606298	2.60106e-06	0.44838	0.832318	0.477534	0.376771	0.0314073	0.715803	0.0024759	0.0274949	0.951302	0.000220671	6.69792e-05	0.367411	0.000255198	7.94741e-06	1.01328	0.995412	1.00103	0.00069249	5.33813e-06	3.76409e-06	0.325846	1.02335	0.00567996	0.0200411	0.647424	0.00175056	0.118802	0.077733	0.00361736	0.44119	0.323676	0.342293	0.297133
383	P36405	ARL3	ADP-ribosylation factor-like protein 3	0.039031	0.0131741	-3.27733	-3.56711	0.0143347	0.0263402	-2.84361					0.994069		0.677756	0.876457			0.124233			0.542654				0.613041	0.0512964		0.836221			0.0717609						0.376251						1.00237		0.397788
358	P22735	TGM1	Protein-glutamine gamma-glutamyltransferase K	0.324647	0.171694	-2.25689	-2.50272	0.0145707	0.0179237	-0.83652	0.0111109	0.169445	1.01824	0.518274	0.826624	0.0733458	1.00077	0.90944	0.742872	0.596458	0.731916	0.828279	0.368899	0.906915	0.947015	0.00479817	0.205565	0.962258	0.655611	0.0544429	1.02701	1.01694	1.00313	0.582027	0.322466	0.00902021	0.612252	0.496452	0.426152	0.65685	0.64002	0.543994	8.59665e-05	1.02445	0.729626	0.664608	0.776292	1.00434	0.63512
193	P28074	PSMB5	Proteasome subunit beta type-5	0.970499	0.863045	0.788832	0.874026	0.0146221	0.00982181	2.83499	0.993145	0.971959	0.908883	0.989994		1.00595			0.997936	1.00942		0.961942	1.00195		1.00296	0.759394	0.930401			1.02028		0.986397	1.00047		0.875079	0.85401	0.978075	1.02316	1.00107		0.998439	1.01464	1.00328	1.01382	0.984535		1.00035		0.909813
87	O95816	BAG2	BAG family molecular chaperone regulator 2	0.5018	0.318385	1.87921	2.07829	0.0147232	0.0175027	2.832	1.0005	0.750906	1.02349	0.891755	1.00782	1.0092	0.731276	0.886629	0.206178	0.756227	0.75968	0.735774	0.165037	1.01216	0.990017	0.997158	0.99786	1.00084	0.635389	0.990359	0.453943	0.662809	0.938211	0.998969	1.0093	0.0263631	0.0795874	1.02436	0.969463	0.985799	0.87279	1.02223	1.00896	0.98407	1.01335	0.851473	0.996389	0.200214	0.84369
133	P46977	STT3A	Dolichyl-diphosphooligosaccharide--protein glycosyltransferase subunit STT3A	0.765542	0.571528	1.43745	1.59714	0.0149225	0.0158428	0.826157	1.02674	1.0194	1.00647	0.821549	0.99697	1.02214	0.966635	0.899276	0.228957	0.599609	1.02608	0.590477	0.977405	0.994945	0.987363	1.00881	0.992617	0.981634	1.02496	1.01453	0.830323	0.635797	0.744796	0.946191	1.00388	1.01877	0.606288	1.02483	0.974567	0.987532	1.00475	1.03305	0.830013	1.03537	0.992522	1.00458	1.00071	1.00827	0.992766
293	P19823	ITIH2	Inter-alpha-trypsin inhibitor heavy chain H2	0.773437	0.593129	-1.3806	-1.53097	0.0149914	0.017555	-2.82416	1.00278	0.972639	1.01712	1.00701	0.531894	0.577724	0.977083	0.888759	0.762242	0.739781	0.765266	0.889292	0.998841	0.933435	0.937629	0.950678	0.998053	0.671349	1.02049	1.02029	0.141	0.757085	0.834149	0.929808	0.99903	0.951034	0.761637	1.00871	0.978152	1.01147	0.742868	1.02191	0.999764	0.312956	0.999822	0.997612	0.671006	0.92696	0.5689
52	Q8IYM0	FAM186B	Protein FAM186B	0.302138	0.170533	2.29579	2.50243	0.0150061	0.0219015	2.82373					0.99756		0.895335	0.913438			0.227529			0.843878				0.991978	0.920279		0.503301			0.701368						1.03759						1.00672		0.501243
165	Q12907	LMAN2	Vesicular integral-membrane protein VIP36	0.85447	0.699293	1.15144	1.28041	0.0152285	0.016131	2.81734	1.0006	0.972858	1.00075	0.995345	0.995017	0.752177	0.98025	0.962002	0.239324	0.62046	1.00898	1.0037	0.700276	1.00132	0.987939	1.00108	0.953896	0.99073	1.013	1.00628	1.02975	0.624302	0.696827	1.01901	0.843136	1.01377	0.931861	1.00544	0.857431	1.01257	0.988383	1.16584	0.975612	0.993176	0.985985	1.00394	1.00287	1.00105	0.993732
282	Q9NQU5	PAK6	Serine/threonine-protein kinase PAK 6	0.801799	0.634084	-1.30471	-1.42583	0.0153389	0.00929381	-2.81421	0.982953			0.989798								1.0106			0.905277	1.01145				1.01274						1.02164	0.970459	0.968528			1.00005		1.00662		0.987079				1.00655
148	O00303	EIF3F	Eukaryotic translation initiation factor 3 subunit F	0.773186	0.598705	1.34976	1.49031	0.0157391	0.0163612	0.803019		0.73548	0.99711		0.888666	0.842782	0.519758	0.865616	0.991745	1.01695	0.964605		0.556297	1.00435			0.993424	0.915341	0.683438		0.604224	0.996224	1.03072	1.00806	0.814939				1.00092	1.01206		1.00477		0.997884		1.00873	0.997182	0.575789
300	P00746	CFD	Complement factor D	0.763231	0.591533	-1.42734	-1.55236	0.0160156	0.00525338	-2.79546					0.924596		0.989269	0.965121			0.699905			1.0039				0.984954	1.00323		0.837793			0.979817						0.991792						1.00788		0.992842
63	P08648	ITGA5	Integrin alpha-5	0.346173	0.203648	2.18838	2.38513	0.0162267	0.0172521	0.78977					0.904072		1.00476	0.955029			0.833753			0.864715				0.75846	0.673197		0.830072			0.34215						1.01778						0.855209		0.999914
210	P18669	PGAM1	Phosphoglycerate mutase 1	1.00778	0.940103	-0.535185	-0.591367	0.0168254	0.013576	-2.77404	1.02295	1.00463	1.00527	0.999576	0.994956	1.01278	0.971356	0.967441	0.988435	1.03024	1.00547	1.0092	0.988526	0.897927	0.984804	1.01669	1.00245	0.993563	1.02205	1.01009	0.997301	0.999002	1.00108	0.796452	1.0106	1.02424	0.990197	1.01059	0.978449	1.00008	0.999156	1.10199	0.977524	1.02536	0.99245	1.0028	0.990658	0.899835	0.807931
137	P07585	DCN	Decorin	0.761311	0.571687	1.42723	1.58586	0.0171176	0.0197979	0.766557	1.0019	0.992478	0.985932	0.930127	0.955135	1.01841	0.987602	0.969388	0.309325	1.01704	1.02403	0.79888	0.928587	1.01585	0.983983	0.43733	0.779643	0.376445	1.00828	0.981596	0.11003	0.67625	0.15176	1.00937	0.995966	1.02514	0.0481769	1.00792	1.00258	0.997849	0.999706	0.982218	0.16346	1.00589	0.989393	1.00549	0.994649	0.91961	0.441549
132	Q9UNL2	SSR3	Translocon-associated protein subunit gamma	0.728979	0.533613	1.481	1.64204	0.0175938	0.0201559	0.75464	1.01339	1.02156	1.02214	0.456678	0.998299	1.02062	0.454203	0.906424	0.260399	1.01404	1.00515	0.420431	1.00341	0.99611	0.900905	1.01566	0.999474	0.989799	1.01143	1.00232	0.290984	0.628394	0.660282	0.999324	1.00867	1.0185	0.0355086	1.02351	0.985926	0.987011	1.00473	0.991508	0.714606	1.02425	0.99235	1.00939	0.993721	0.92314	0.685953
183	P11215	ITGAM	Integrin alpha-M	0.980765	0.854049	0.87207	0.97051	0.0176309	0.016052	0.753726	0.944313	0.644396	1.02688	0.758138	0.996481	0.909473	0.989062	0.975485	0.988249	0.588322	0.993219	0.994875	0.862138	0.994598	0.979143	1.03768	0.919594	1.00202	0.97495	0.770903	1.00827	0.996284	0.995086	0.951015	0.874245	1.00043	0.97585	1.00429	0.981299	0.998784	1.00028	1.00444	1.01753	0.97913	1.02814	1.00381	0.998779	1.00315	1.01597
311	P40199	CEACAM6	Carcinoembryonic antigen-related cell adhesion molecule 6	0.711149	0.526106	-1.5322	-1.67478	0.0176979	0.0127728	-2.75208	0.950853			0.999885								1.00174			0.795125	0.891218				1.00114						0.994604	0.948339	1.03562			0.977914		1.00418		1.01802				0.983924
345	Q9UNN8	PROCR	Endothelial protein C receptor	0.470243	0.291154	-1.93637	-2.14159	0.0178877	0.0213364	-0.747447	0.0957068	0.377747	1.0058	0.96379	1.00646	0.558236	0.982187	0.869863	0.988489	1.03038	0.537449	1.0039	1.00018	0.663322	0.686353	0.00709332	0.58179	0.751663	0.702496	0.0268652	1.01391	0.983848	0.999872	0.52117	0.654014	0.00114232	1.01227	1.00506	1.01022	0.985222	0.632782	1.00504	0.0286869	1.02756	0.428732	1.00482	1.00848	0.846459	0.794904
209	P12814	ACTN1	Alpha-actinin-1	1.00701	0.940775	-0.535045	-0.591545	0.0182247	0.0134609	-2.73934	1.01101	0.909482	1.00621	0.984432	0.936881	0.954855	0.999605	0.999581	0.985993	1.03805	1.00175	0.974352	0.942864	0.992576	0.995368	1.04508	0.872985	0.993703	1.01827	1.00746	1.0147	1.01089	1.00375	1.00163	0.872699	1.0004	0.995117	1.02798	0.987949	0.988815	0.989997	1.00702	1.0101	1.02128	0.992334	1.00802	1.0026	1.00611	1.00257
191	P13667	PDIA4	Protein disulfide-isomerase A4	0.970316	0.85896	0.795354	0.885179	0.0182334	0.015674	2.73913	1.00962	0.994333	1.02653	0.982396	0.995778	1.02449	0.971385	0.960666	0.868904	0.928378	0.999243	1.01244	0.972135	1.01019	0.992346	1.00276	1.00472	0.970868	1.03187	0.997175	0.894992	1.00662	1.00004	1.01364	1.00562	1.02154	0.983574	1.02162	0.983349	0.989845	0.981186	1.18513	1.01863	1.02713	0.988836	1.00404	0.857581	1.00711	0.997912
256	Q9H4A4	RNPEP	Aminopeptidase B	0.91017	0.771227	-1.03915	-1.12965	0.0183718	0.000175784	-2.73585					0.997671		0.99366	0.972722			0.993696			1.01848				0.993708	1.01891		1.01081			1.02323						0.993226						1.00095		0.999836
321	O43490	PROM1	Prominin-1	0.682986	0.479568	-1.59808	-1.76683	0.0184619	0.0211718	-0.733724	0.795317	0.915788	0.845245	0.920754		0.998124			0.799755	0.844457		0.809058	0.991693		0.784829	0.68742	0.677952			0.526269		0.78655	0.820089		1.00386	0.657431	0.847048	0.954391	0.982284		0.984291	0.984845	0.998496	1.00284	0.984737		1.00191		0.798451
247	P08697	SERPINF2	Alpha-2-antiplasmin	0.911513	0.774827	-1.00446	-1.11284	0.0185581	0.0198092	-2.73147	0.975339	0.996634	0.95917	0.989629	0.951725	0.57368	1.00933	0.971604	0.884487	1.02593	1.0177	0.970029	0.719843	1.01352	0.98198	1.03128	1.00187	0.98385	1.00514	1.0122	0.704212	0.908122	0.927937	0.948578	0.99447	1.00714	1.01334	0.996761	1.00515	1.00349	0.889098	1.07689	0.97996	0.487661	1.00493	1.00801	0.65773	0.926452	0.997032
286	O43707	ACTN4	Alpha-actinin-4	0.774409	0.600454	-1.34494	-1.4913	0.018696	0.021009	-0.72825	0.816012	0.546519	1.01759	1.01536	0.80114	0.433045	1.0188	0.955517	0.935971	0.900564	0.781776	0.977392	0.312963	0.795998	0.657388	0.690361	0.310486	0.975845	0.791761	0.592509	0.999136	1.0055	1.00517	0.751961	0.339204	0.999612	1.00335	1.00205	0.816001	0.995075	0.930334	1.10276	0.46561	0.749437	1.00513	0.99798	0.718738	0.883108	0.99046
40	A0FGR8-2	ESYT2	Isoform 2 of Extended synaptotagmin-2	0.230305	0.11116	2.4669	2.72055	0.0187435	0.0256081	0.72715	0.987479	0.72231	0.774885	0.993587		0.137102			0.00124614	0.0929592		0.0648059	0.229013		0.989608	0.967149	0.876449			1.02579		0.196183	0.00919297		1.00887	0	0.00755837	1.00558	0.865402		0.932289	1.00838	0.727102	1.01132	0.994725		1.00661		1.00333
241	Q99732	LITAF	Lipopolysaccharide-induced tumor necrosis factor-alpha factor	0.944548	0.816711	-0.945943	-1.04064	0.0188738	0.0133794	-2.72414	0.990307			1.00047	0.995533		1.00427	0.980798			1.0278	0.975813		1.00946	0.904711	1.02563		0.990258	1.02248	1.00937	0.955937			1.00396		1.00724	0.999763	1.02337		0.985064	0.996002		1.02246		1.01126	1.00423		0.983147	0.907829
9	P16104	H2AX	Histone H2AX	0.0230352	0.00613362	3.49188	3.81209	0.0188962	0.0353965	0.723625	2.18963e-10			0.193634								1.01231			0.952035	0.614546				0.075141						0.153255	0.967984	0.00100017			0.992359		1.00553		0.99372				1.00418
129	P61626	LYZ	Lysozyme C	0.72645	0.529373	1.49796	1.66305	0.018912	0.0227907	2.72326	1.00308	0.315707	0.981364	0.540137	0.914649	0.682565	0.456143	0.953019	0.991517	0.541283	0.992723	0.998315	0.931388	1.02172	0.982779	0.899058	0.681414	1.01083	0.70826	0.0250019	1.01145	1.0114	0.996445	0.427252	0.344758	0.525401	1.27162e-05	0.67808	1.00326	1.03946	0.869156	1.00631	0.163709	1.01798	0.847056	1.00486	0.991039	0.235642	0.0983589
380	Q10588	BST1	ADP-ribosyl cyclase/cyclic ADP-ribose hydrolase 2	0.0535792	0.0158727	-3.15324	-3.49259	0.0189276	0.0235154	-0.722904	0.05784	0.0378571	0.977056	0.994064	0.836423	0.0448881	0.810065	0.867764	0.879339	1.00878	0.00816695	1.01089	0.0523716	0.0580076	0.051485	0.000271998	0.0796296	0.318073	0.0702156	0.000113886	1.01115	1.0068	0.99451	0.0118705	0.0176015	1.07378e-07	0.850638	0.968195	0.477933	0.105168	0.634931	1.00709	0.0174364	0.986099	6.79753e-06	0.995532	0.893299	0.933736	0.0418438
17	P55884	EIF3B	Eukaryotic translation initiation factor 3 subunit B	0.0823354	0.0298684	2.97004	3.26877	0.0189321	0.0250516	0.722801		0.00787023	0.844171		0.932491	0.709771	0.53847	0.89648	0.108533	0.898687	0.966116		3.00364e-07	0.993379			0.43061	0.975482	0.959331		0.553489	0.377267	0.0255963	1.02122	0.463121				0.86952	0.992175		1.00887		1.03981		0.984297	0.998848	0.983527
178	Q15084	PDIA6	Protein disulfide-isomerase A6	0.937041	0.803919	0.964556	1.07306	0.0190245	0.0186228	0.720687	0.999467	0.949043	1.0006	1.02325	0.952199	0.730054	0.99924	0.978259	0.743889	0.736043	1.01256	0.976197	0.74965	0.993953	1.00992	1.03307	0.720989	1.01935	1.00849	0.995035	1.01575	0.936933	1.02025	1.00731	0.50724	0.95535	0.987994	1.00888	0.997307	0.997202	0.998192	1.0281	0.859321	1.02731	0.996782	1.0052	1.00472	0.927941	0.910318
326	P63092	GNAS	Guanine nucleotide-binding protein G(s) subunit alpha isoforms short	0.65436	0.452156	-1.65343	-1.83238	0.0194243	0.0227324	-0.711654	0.855348	0.54399	0.999974	0.98939	0.998699	0.17242	0.968028	0.95454	0.937384	1.03426	0.176811	1.01003	0.317517	0.26898	0.904146	0.90167	0.358751	0.940232	0.174573	0.92444	1.01286	0.988102	0.995111	0.195345	0.312939	0.67122	0.99033	1.00955	0.787758	0.373917	0.929908	0.101172	0.738387	0.403497	1.02869	0.986648	0.457375	0.294955	0.910657
392	P27487	DPP4	Dipeptidyl peptidase 4	0.0059687	0.000987966	-3.88725	-4.31115	0.0195338	0.0244387	-0.709212	0.00372554	0.080068	1.00188	0.551642	0.993967	0.00264604	0.521993	0.916234	0.599066	0.702184	0.0203404	1.00336	0.00871166	0.0275106	0.0292352	2.12275e-06	0.00724252	0.208338	0.141858	2.2132e-06	1.00062	1.01082	1.03356	0.0461314	0.0325528	1.03134e-07	0.293941	0.751483	0.182663	0.060853	0.642497	0.558851	0.000271363	1.01815	4.2716e-08	0.854163	0.699186	0.339707	0.000568556
170	P36957	DLST	Dihydrolipoyllysine-residue succinyltransferase component of 2-oxoglutarate dehydrogenase complex, mitochondrial	0.879226	0.71962	1.11584	1.23914	0.0196156	0.0219677	0.707398	0.975246	0.99478	0.999894	0.970287	0.99174	1.01653	0.758347	0.969166	0.0141141	0.976188	0.967648	0.981408	0.660637	1.01257	0.986876	1.03315	0.272462	0.340103	1.0163	0.993087	0.148834	0.94868	0.995972	0.919522	0.996188	1.00884	0.980981	1.00382	0.9698	1.01609	1.00294	1.00074	0.998661	1.00416	0.99261	0.411835	1.00249	0.996437	1.01517
200	P28070	PSMB4	Proteasome subunit beta type-4	0.999062	0.914967	0.657665	0.731864	0.0197136	0.017423	2.70524	0.823707	1.00929	1.00777	1.00148	0.99424	0.975108	0.999422	0.97029	0.998532	1.01466	0.972141	1.01099	0.615304	1.00913	0.98393	0.998307	0.709846	1.02235	0.900833	1.00544	1.01135	0.989008	1.00064	1.01905	0.74245	0.96566	0.978928	1.01173	0.994309	0.995741	0.944141	0.969154	1.02238	1.04084	0.998159	1.00579	1.0009	0.983068	0.703882
352	P54826	GAS1	Growth arrest-specific protein 1	0.430949	0.269061	-2.02165	-2.19919	0.019864	0.0245366	-0.701934		0.358987	0.480921			0.294595			0.823797	0.733619			0.327109				0.409011					1.01384	0.991028		0.35739				0.96667			0.975643		0.405561			1.01009
174	Q14103	HNRNPD	Heterogeneous nuclear ribonucleoprotein D0	0.886966	0.740485	1.08593	1.2023	0.0200865	0.0172947	0.697097	1.00693			0.831976	0.993676		1.00224	0.883818			1.01607	0.996888		0.444902	0.943642	0.973011		1.00144	0.971409	1.01212	1.01154			0.933283		0.933203	0.99184	1.01372		0.991795	1.00786		0.998903		0.999863	1.00189		0.984537	0.99706
239	Q03169	TNFAIP2	Tumor necrosis factor alpha-induced protein 2	0.956221	0.831315	-0.922456	-1.01288	0.0202714	0.0142073	-2.69312		0.99236	0.957428		0.996045	1.00768	1.00565	0.962986	0.985991	0.974595	1.02587		0.849748	1.00419			0.998353	0.996049	0.999747		0.855541	1.00647	1.00544	1.01572	0.996778				0.972416	0.989671		0.982686		1.04498		1.00664	0.945694	1.0057
175	Q9H3N1	TMX1	Thioredoxin-related transmembrane protein 1	0.905691	0.771892	1.02009	1.13113	0.0209158	0.0209916	2.67952	0.909248	0.964371	0.986878	0.99932	1.00553	0.979758	0.994347	0.951787	0.86901	0.595803	1.00537	0.977902	0.998549	0.99692	0.986324	1.04624	1.00361	1.00443	0.977264	1.01765	1.02222	0.946662	1.00504	1.00037	0.826101	1.03263	0.961365	1.02952	0.610871	0.999405	0.993134	0.998442	1.01881	1.03384	0.988052	1.00284	1.00405	0.4495	1.04254
180	Q9NYL4	FKBP11	Peptidyl-prolyl cis-trans isomerase FKBP11	0.960104	0.83195	0.913663	1.01334	0.021114	0.0183552	0.675429	0.99996	0.996617	0.999019	0.996885	1.00188	0.998244	1.0138	0.979807	0.938573	1.01556	1.01558	0.975965	0.996987	1.01161	0.712092	0.922947	1.00024	0.99531	0.965368	1.02172	0.83316	0.943211	0.996218	1.02266	1.00123	0.94728	0.988318	1.02275	0.969481	0.985144	1.00338	1.11388	0.826799	1.00653	0.996464	1.00561	0.940541	0.990069	0.943198
128	P84098	RPL19	60S ribosomal protein L19	0.720389	0.529793	1.50997	1.66849	0.0211433	0.0209465	0.674826		0.999344	0.982826		0.996509	0.985581	0.99138	0.969589	0.747021	1.00946	1.01903		0.388353	0.558851			0.973601	0.976651	1.01245		0.238274	0.618408	0.492477	0.941858	0.830578				0.943442	0.99058		0.998325		1.02151		1.00705	0.997919	0.898322
273	O95980	RECK	Reversion-inducing cysteine-rich protein with Kazal motifs	0.834853	0.680916	-1.24116	-1.34935	0.0212461	0.0151838	-2.67272		0.7774	0.716374			1.02144			0.974825	1.02615			0.995452				0.665151					0.981661	1.0456		0.955691				0.98692			1.00878		1.04151			0.996581
182	O43760	SYNGR2	Synaptogyrin-2	0.961486	0.835512	0.900723	1.00009	0.0214275	0.0191601	0.669029	0.984038	0.887565	1.02644	0.999398	0.995584	0.426161	0.972693	0.965277	0.869587	0.811016	1.004	1.00605	1.00328	1.01004	0.98233	1.00845	0.991465	0.978668	1.00118	0.995325	1.01035	0.993513	1.00148	1.02094	0.938453	1.03176	0.64386	1.02936	0.979742	1.01538	1.00567	0.983828	1.0022	1.0404	0.992634	0.94247	0.994752	0.985143	1.01131
113	P14927	UQCRB	Cytochrome b-c1 complex subunit 7	0.674128	0.481111	1.60957	1.77325	0.0216506	0.0239094	0.664529		1.02139	0.05695		0.99584	1.01707	0.992748	0.962038	0.544983	0.693182	1.0059		0.995682	0.660805			0.991719	0.680359	1.03404		0.885397	0.836165	0.896668	0.539459	1.0084				0.985281	0.999875		1.00039		0.977293		0.762793	0.993074	0.994988
244	P13796	LCP1	Plastin-2	0.932316	0.803216	-0.969977	-1.07263	0.0216705	0.019994	-0.664132	0.964564	0.999034	0.745744	1.03333	1.00154	1.00586	0.972011	0.965295	0.977809	1.02977	0.998878	0.986283	1.00148	0.993532	0.950396	0.937162	0.990635	1.00365	1.00643	1.00031	1.0047	0.962396	1.04243	1.01506	1.00855	0.956648	0.972578	0.969314	0.986001	1.00425	0.99069	1.13002	1.02131	1.00158	1.02209	1.00753	0.99274	0.999817	0.993296
302	Q8NI35	PATJ	InaD-like protein	0.767153	0.572875	-1.43338	-1.57796	0.0216837	0.0257432	-2.66387	0.70512	1.00014	1.00191	0.720516		0.711136			0.979418	0.878531		0.789341	1.00099		0.688211	0.910124	0.991404			0.865429		0.824541	0.993056		1.00421	0.659554	0.69098	0.61521	0.868379		0.995918	1.03079	1.00394	0.855709	0.988368		0.815765		0.943255
112	P17813	ENG	Endoglin	0.6678	0.47818	1.61929	1.78407	0.0219406	0.0246289	2.65875	0.973534	0.998732	0.923653	1.00169	0.621415	1.00221	0.805586	0.892805	0.835972	0.740715	0.541686	0.94977	1.00183	0.976028	0.573164	0.284469	0.997672	0.482716	1.01605		0.676518	0.988596	1.03932	1.01683		0.827452	0.97963	0.997204	1.0002	0.997213	0.997941	0.981351				1.00819	1.0057	0.834202
70	Q9Y6X1	SERP1	Stress-associated endoplasmic reticulum protein 1	0.383054	0.235048	2.11019	2.29894	0.0221507	0.0269304	0.654613		0.256435	0.983059			0.996731			0.371757	0.602675			0.854962				0.812822					0.647327	0.358712		0.912553				0.994436			1.00408		1.02332			0.994474
173	Q9Y3A6	TMED5	Transmembrane emp24 domain-containing protein 5	0.885211	0.7339	1.09599	1.21704	0.022162	0.0228542	2.65439	1.00319	0.962143	0.982634	0.979581	0.999912	0.996503	0.885412	0.972256	0.629216	0.8442	0.992967	0.977687	1.00113	0.999583	0.988933	0.851929	0.98485	0.992486	1.02247	1.0111	0.830334	0.801083	0.969862	1.02148	0.998448	1.00112	0.678692	1.02356	0.925352	0.936765	0.977707	0.981301	0.985767	1.02263	0.993322	0.990465	0.996366	0.505504	1.03793
265	O75695	RP2	Protein XRP2	0.847657	0.695812	-1.16543	-1.28653	0.0223045	0.0227745	-0.651608	0.989789	0.91248	0.997774	0.996537	0.99819	0.714676	0.973112	0.971002	0.991564	1.02403	0.836972	1.0136	0.615059	0.80108	1.01229	0.875748	0.992012	1.00293	0.921257	0.752723	0.928041	1.01519	1.0052	0.724698	0.998002	0.413963	1.01657	0.998588	0.990657	0.991008	0.993225	0.996043	1.00172	0.104598	1.01876	1.0028	0.734987	1.00292	1.0522
118	P02743	APCS	Serum amyloid P-component	0.714458	0.506635	1.55236	1.72421	0.0224095	0.0277084	2.64957	0.64293	0.0202038	0.998547	0.994278	0.991012	0.0546558	1.00283	0.983813	0.99506	1.02967	2.26358e-06	1.00553	0.951915	1.99593e-06	0.988167	0.182079	0.130063	0.68645	0.00137643	0.0169821	0.998112	0.97353	1.0454	0.0245266	0.0110551	0.0409435	0.97161	1.02169	0.729734	1.00835	6.23344e-07	0.998989	0.921209	0.0552877	0.0357969	0.00988184	0.400338	0.708296	0.595345
42	P16150	SPN	Leukosialin	0.239105	0.12078	2.44357	2.6718	0.0225115	0.0352849	2.6476	0.634241			0.371049								1.00781			0.981033	0.57508				0.246185						0.943983	0.971043	0.676399			0.990396		1.01762		0.8437				0.169572
58	Q86UW6	N4BP2	NEDD4-binding protein 2	0.326929	0.178628	2.23197	2.46241	0.0225335	0.0287235	0.647171	0.730975	0.000441585	1.00913	0.994692		0.80763			0.974014	1.03462		1.00468	0.558073		0.98943	0.233865	0.061503			0.0596529		1.00803	0.979865		0.00638287	0.153252	1.00813	0.965124	0.978325		0.957974	1.00836	0.999386	0.985467	0.685882		0.997913		0.716137
190	P05556	ITGB1	Integrin beta-1	0.966038	0.856953	0.804079	0.894686	0.022809	0.0141171	0.641894	0.949079	0.992678	0.836201	0.992874	1.00006	1.02308	0.990785	0.968189	0.92065	0.848233	1.00055	1.00904	0.936077	1.01462	0.983906	0.902342	0.830522	0.988711	1.02255	1.01657	1.01085	0.893291	1.03164	1.00134	1.00232	1.0012	0.976766	1.02423	0.987437	0.984005	0.982186	1.00868	0.976063	0.984851	0.990697	1.00765	0.994894	1.00201	1.00363
184	P21796	VDAC1	Voltage-dependent anion-selective channel protein 1	0.980736	0.857036	0.866195	0.963492	0.0229015	0.0208029	0.640136	1.01075	1.01717	1.01398	0.997916	0.995011	1.01737	1.01006	0.963156	0.406509	0.442771	1.02629	0.989378	1.00356	1.013	0.988286	0.995174	0.991911	0.980002	1.03488	1.01086	0.840047	0.891732	0.976715	1.02105	1.01074	0.959311	1.02354	1.00706	0.995982	1.003	0.989554	0.971329	0.975915	1.0251	0.981856	0.998595	0.995474	0.98465	1.01965
204	Q99536	VAT1	Synaptic vesicle membrane protein VAT-1 homolog	0.999583	0.940342	-0.502049	-0.55463	0.0231	0.020064	-2.63639	0.999445	1.0059	0.997784	1.00522	0.99889	1.00901	1.00111	0.974625	0.994781	0.959334	0.956773	1.00976	1.0013	0.978984	0.999685	1.03894	0.794553	0.937718	1.022	1.00408	0.960253	0.985357	0.995874	0.853162	1.00299	0.92218	0.978844	1.02275	0.995436	0.988821	1.00107	1.00633	0.981085	0.984677	1.00697	1.00268	0.994924	1.00537	0.890258
284	O75882	ATRN	Attractin	0.786761	0.610819	-1.32569	-1.46748	0.0231417	0.0260672	-2.6356	0.991121	1.01128	1.0011	0.925273	0.991968	0.873725	0.922759	0.870497	0.762801	0.695259	1.00887	0.809911	1.00098	0.993066	1.00132	0.968107	1.00205	0.996006	1.01987	0.748818	0.50677	0.716487	0.8423	1.00131	1.00227	1.02284	0.786788	1.02307	0.895337	1.02225	0.730911	1.1128	0.856901	0.851709	0.885422	1.02121	0.580505	0.999622	0.267175
393	P00325	ADH1B	All-trans-retinol dehydrogenase [NAD(+)] ADH1B	0.00523091	0.000841653	-3.92707	-4.35389	0.0235678	0.0292518	-0.627681	0.000124175	9.79598e-06	0.439898	0.989135	0.227494	1.38714e-05	0.511521	0.911335	0.998049	1.03339	0.0192851	1.00126	0.725932	0.0429266	0.115649	1.3291e-06	0.00675177	0.0112093	0.000667155	1.6939e-05	0.769876	0.998814	1.02088	0.00220318	0.000125068	1.82667e-09	0.821438	0.0408014	0.0197753	0.306061	0.597623	0.457056	4.01525e-11	1.02424	0.0870442	0.98301	0.688884	0.294011	0.0142327
130	P20073	ANXA7	Annexin A7	0.72531	0.530443	1.49115	1.65774	0.0237493	0.0278889	2.62435	0.995299	1.00591	0.732276	0.823609	0.213967	1.01815	0.955323	0.864152	0.643099	0.055661	1.00201	0.603237	0.952835	0.929607	0.0296577	1.02845	1.00268	0.996246	0.796764	0.999745	0.494795	0.801633	0.887369	0.880225	1.01124	1.02188	1.02006	1.00662	0.979431	1.03321	0.864356	0.994658	1.01876	0.817876	1.01082	0.703159	0.893402	0.983036	0.0841742
270	Q9UJU6	DBNL	Drebrin-like protein	0.852786	0.688027	-1.21396	-1.33549	0.0238412	0.0250385	-2.62267	0.99029	0.936125	0.887512	0.989943		1.0009			0.983174	0.961955		1.00478	1.00451		0.991888	0.721134	0.978648			1.01729		0.963295	1.03281		0.917838	0.0914907	1.0152	1.04476	0.999876		0.983487	1.01506	0.491825	1.0256	0.993517		1.00716		0.703849
179	P18124	RPL7	60S ribosomal protein L7	0.951616	0.822877	0.93078	1.03098	0.0242492	0.0247229	2.6153		0.963732	0.885687		1.00495	0.737364	0.975833	0.962256	1.00235	1.01423	1.00494		0.762772	0.992766			0.998824	1.00611	1.00953		0.497389	0.413199	0.88571	1.02223	0.996735				0.859929	0.982776		1.00874		1.05069		1.00103	0.989711	0.998649
275	Q9NQ66	PLCB1	1-phosphatidylinositol 4,5-bisphosphate phosphodiesterase beta-1	0.818834	0.652657	-1.2623	-1.39244	0.0242525	0.027745	-2.61524		1.00613	0.466808		0.995775	1.01118	0.936373	0.885891	0.737377	0.792299	1.01294		0.995828	1.00476			0.997462	0.463167	1.01697		1.00374	0.973722	0.984474	0.851347	1.00895				0.981153	0.989425		0.976706		0.923799		0.997968	0.911987	0.835081
189	P16070	CD44	CD44 antigen	0.96282	0.859834	0.807428	0.897644	0.0247768	0.0234628	0.605955	0.888594	0.946871	0.991574	0.983744	1.00387	1.01767	1.00101	1.00372	0.998498	0.901117	1.00748	0.916667	1.00114	0.997602	0.998738	0.484195	1.00072	1.0055	1.01748	0.540973	1.00132	1.00572	1.04398	0.997578	1.00589	1.03296	1.01006	0.906314	0.984258	0.989028	0.945671	0.968966	0.998564	1.04722	1.00755	1.00087	0.859419	1.00037	1.03755
142	P48380	RFX3	Transcription factor RFX3	0.77522	0.595296	1.39046	1.5344	0.0249071	0.0256144	0.603676	1.00647	1.01285	0.998997	0.994957		0.979775			0.335854	0.691591		1.01486	0.758067		0.982503	1.03336	1.00125			1.00393		0.628035	0.77666		1.00745	1.00051	1.00426	1.0227	0.866974		0.983438	1.07673	1.00223	1.03598	1.00148		1.00509		0.994156
176	P14314	PRKCSH	Glucosidase 2 subunit beta	0.927588	0.783361	0.983643	1.09423	0.025015	0.0244014	0.6018	1.02153	0.959993	1.01432	0.923654	1.00021	0.831523	0.980043	0.897424	0.940938	0.878305	1.00992	1.00113	0.936546	0.996613	0.985544	1.004	0.878918	0.99226	1.03135	1.00432	0.86695	1.00848	0.994295	1.01111	0.847363	0.997689	0.787469	1.00818	1.00664	1.03153	0.977326	1.0757	1.01769	1.03267	0.997893	1.0012	0.997939	0.341571	1.00843
332	P01859	IGHG2	Immunoglobulin heavy constant gamma 2	0.617879	0.419858	-1.71322	-1.89938	0.0250156	0.0288386	-2.60179	1.00637	0.969792	0.110271	0.686239	1.00377	1.00512	0.6662	0.827668	0.799976	0.729574	1.00575	0.696383	1.00017	0.685813	0.639704	1.01696	1.00076	0.982034	1.02052	1.02077	0.711765	0.616135	0.769541	0.99835	0.999055	1.00547	0.52459	0.171279	1.00089	0.913549	0.994846	1.16805	0.993064	0.956018	0.9944	0.283441	0.518516	0.990447	1.00369
93	P22748	CA4	Carbonic anhydrase 4	0.531164	0.357138	1.82817	1.99731	0.0254329	0.0271677	0.594605	0.373226			0.6851								1.00578			0.946993	0.935969				0.899198						0.729894	0.980619	1.01845			0.999584		0.861073		1.00759				1.02565
338	P25311	AZGP1	Zinc-alpha-2-glycoprotein	0.56326	0.366557	-1.78617	-1.9809	0.0254426	0.0295276	-2.59444	0.971356	0.991818	0.910535	0.554669	0.985176	0.307725	0.457527	0.812322	0.830813	0.79346	0.772021	0.790447	0.98813	0.829517	0.758718	0.953548	0.995709	0.246128	0.963984	1.01593	0.117278	0.771681	0.934952	0.854903	1.00356	0.637698	0.79497	0.907572	0.893107	0.934379	0.98963	1.15941	1.01565	0.875645	0.989043	0.633831	0.471055	0.996712	0.887746
144	P18077	RPL35A	60S ribosomal protein L35a	0.774826	0.593776	1.38239	1.53438	0.025658	0.0292418	2.59078	1.01042	1.00016	0.925235	0.992446	0.943153	1.0177	0.594408	0.887624	0.802274	1.02877	0.364652	1.00427	0.381703	0.799869	0.939884	1.0219	0.978802	0.995466	0.984967	1.01697	0.0318357	0.397175	0.473376	0.87736	1.00138	1.02366	0.990181	1.01962	0.379608	0.999261	0.878322	0.997818	1.02013	1.03463	0.764025	1.00914	1.00099	0.705777	1.04703
309	P04278	SHBG	Sex hormone-binding globulin	0.719786	0.530742	-1.51195	-1.65891	0.0256937	0.033914	-2.59017	0.814343			0.993292								0.96798			0.997879	0.89439				0.82681						1.02368	0.993983	0.973962			0.988718		1.00322		1.00322				0.311226
249	Q06278	AOX1	Aldehyde oxidase	0.903031	0.771213	-1.01886	-1.12267	0.0257089	0.0274531	-2.58992		0.972442	1.00515		0.603027	0.978494	1.03181	0.953484	0.968948	0.96378	0.352388		0.997826	1.01868			0.997181	0.978399	0.691316		1.01772	0.982068	1.00655	0.93512	1.00332				0.977776	1.02348		0.998965		0.98456		1.00947	0.997155	0.836266
187	Q14697	GANAB	Neutral alpha-glucosidase AB	0.965773	0.858092	0.844338	0.939511	0.0257841	0.0216464	0.588648	1.01522	0.823719	0.994683	1.02406	1.00476	0.990648	1.01436	0.955042	0.986773	0.900652	1.02341	0.99919	0.762302	1.01496	0.991158	1.01193	0.752418	0.98955	1.03411	1.00776	0.933485	1.00723	1.00584	1.02069	0.912917	1.01673	1.01392	1.02217	1.0002	0.986896	1.00717	0.987766	0.555755	1.03227	0.987222	1.00123	0.995014	0.982024	0.992979
307	P63000	RAC1	Ras-related C3 botulinum toxin substrate 1	0.724467	0.528323	-1.49479	-1.65538	0.0258413	0.0294055	-0.587686	0.985915	0.21128	1.026	0.989782	0.999275	0.162721	0.997156	0.966346	0.932393	1.01348	0.684283	1.00742	0.167599	0.489695	1.01339	1.01265	0.197241	0.996128	0.65439	0.998574	1.0082	1.00563	1.00617	0.417783	0.0354792	0.738122	0.989464	1.00137	0.341396	0.942895	1.00229	0.283381	1.0008	0.679031	0.980057	1.01428	0.530307	0.865052	1.04491
2	Q30154	HLA-DRB5	HLA class II histocompatibility antigen, DR beta 5 chain	9.92544e-08	2.84079e-09	6.26174	6.79414	0.0258685	0.0491855	2.58723	0.818822			0.983464								1.00566			0.980716	0.092811				0.000191839						0.737897	0.00701915	0.00120883			0.00107061		0.000332567		0.0551391				0
396	P15311	EZR	Ezrin	0.00168073	0.000196271	-4.27238	-4.7387	0.0260862	0.0321242	-0.58359	0.00016505	2.9537e-06	1.00234	0.199347	0.0499842	1.92731e-06	0.547384	0.829614	0.760611	0.338448	0.0161478	0.717036	0.0328552	0.046449	0.787421	0.000439228	0.00213021	0.471239	0.00216234	2.54038e-05	1.00163	0.990296	1.00233	0.0045645	6.58426e-05	5.50268e-07	0.508194	1.01668	0.14932	0.0284468	0.643608	0.00691	1.12305e-05	1.01688	0.000647134	1.00663	0.572693	0.0540048	0.00197346
152	P08133	ANXA6	Annexin A6	0.81507	0.634962	1.28004	1.42389	0.0261387	0.0282482	2.58272	0.911319	1.00527	0.997464	0.757026	0.424511	0.302804	0.968034	0.953417	0.518238	0.584513	0.999442	0.846309	0.927152	0.991079	0.981889	1.01441	0.993124	1.00117	1.01641	1.0119	0.579808	0.788744	1.04025	0.998888	1.0021	0.989373	1.01628	1.01611	0.994994	0.996174	0.928156	0.994005	0.991007	0.977602	0.996583	0.994823	0.996086	0.990717	0.375062
246	P15169	CPN1	Carboxypeptidase N catalytic chain	0.909671	0.775957	-1.00371	-1.11095	0.0265281	0.029174	-2.57629	0.99779	1.00183	1.01252	0.972578	0.324752	1.02111	1.01106	0.951253	0.986604	0.940472	0.999599	1.0116	0.995427	0.989002	0.987788	0.949478	0.783217	0.978916	0.793547	1.0193	0.489038	0.827762	0.991268	1.00075	0.939394	0.927286	0.888531	1.02115	0.996134	0.996384	0.957732	0.999465	0.926884	0.227378	0.992985	0.998561	0.999913	0.978105	1.03689
212	O95832	CLDN1	Claudin-1	1.01233	0.949163	-0.546598	-0.603624	0.0267136	0.0202076	-2.57327	1.00059	0.999718	1.00197	1.01384	1.00017	1.01367	0.976671	0.99646	0.981175	1.02665	0.965973	0.999751	1.00288	1.01084	0.983425	1.02686	0.994269	1.00011	0.976924	1.0118	1.01241	1.00732	1.00974	0.910275	1.01421	0.999101	1.02004	1.00412	0.978876	0.982536	1.00473	1.00378	1.01871	1.011	1.00934	1.00322	0.997347	1.00293	1.04895
205	O94788	ALDH1A2	Retinal dehydrogenase 2	0.998861	0.940589	-0.504238	-0.555162	0.026774	0.0150383	-2.57229		1.00455	0.999965		0.998794	1.00888	0.987916	0.967608	1.00091	1.03525	0.99209		0.997518	1.01327			0.986552	0.993679	1.01781		1.01923	0.990337	1.01148	1.00451	0.998405				0.9845	1.00634		0.997595		1.00589		0.98286	1.00759	0.999062
71	P20700	LMNB1	Lamin-B1	0.408243	0.254427	2.0794	2.25971	0.0269517	0.0348902	0.569414	0.0310431			0.829379								1.00429			0.580615	1.02106				0.972001						0.910343	0.998972	1.03792			1.00887		1.00999		0.98168				1.04106
19	P04920	SLC4A2	Anion exchange protein 2	0.123188	0.0489577	2.81617	3.10057	0.0272323	0.036218	2.56492		1.00117	0.067947		3.00974e-08	1.00917	0.258006	1.05422	0.0301194	0.0102962	1.00774		0.727037	0.993845			0.999005	0.981861	1.02599		0.170091	0.392288	0.0285601	1.0209	1.00041				1.00286	0.997221		1.00722		1.01385		1.00386	0.995001	0.0265531
272	P51153	RAB13	Ras-related protein Rab-13	0.840317	0.67048	-1.23366	-1.3625	0.0273356	0.0322364	-2.56327		0.871857	0.362932		0.941886	0.990423	0.98256	0.967758	0.935875	0.849822	0.582715		0.879413	0.565839			0.795564	0.991053	0.700361		1.00214	1.01435	1.00475	0.391275	0.606216				0.989422	1.00042		0.965604		1.00026		1.00613	0.856458	0.494351
315	P21291	CSRP1	Cysteine and glycine-rich protein 1	0.697694	0.508122	-1.56593	-1.72437	0.0276109	0.0339549	-2.55892		0.9446	0.737911		0.997778	1.01111	0.714396	0.883455	0.994842	0.920308	0.399108		0.860726	0.354506			0.926492	0.424015	0.319107		0.911573	0.992239	1.00817	0.147675	0.912355				0.97128	0.206666		1.00695		1.02597		1.0189	1.00769	0.190829
285	P48668	KRT6C	Keratin, type II cytoskeletal 6C	0.781971	0.611797	-1.3317	-1.46788	0.0276181	0.0337221	-2.55881	0.71923	1.00876	0.213726	0.975567		0.874601			1.00071	1.00386		1.00433	0.969798		0.99153	0.892508	0.996589			1.00944		0.783183	0.935604		0.996827	1.00151	0.981892	1.01006	0.709005		0.586363	0.999528	0.951498	0.0447488	0.990183		0.611398		0.330981
250	A0A075B6J9	IGLV2-18	Immunoglobulin lambda variable 2-18	0.906318	0.772291	-1.02489	-1.13181	0.028022	0.0308515	-2.5525	0.984238	0.993527	1.00267	0.993695	0.860421	0.815413	1.00277	0.899209	0.838874	0.714571	1.00504	0.974203	0.992653	1.01917	0.617359	1.04115	0.999476	0.980338	1.03538	0.972501	0.841572	0.845713	0.992146	1.00719	1.01344	0.569871	1.02365	0.882459	0.979703	1.04054	0.958774	0.989907	0.855669	0.327308	0.991924	0.98251	1.004	0.998846	0.598287
230	Q969X5	ERGIC1	Endoplasmic reticulum-Golgi intermediate compartment protein 1	0.968386	0.858216	-0.853844	-0.943084	0.0283133	0.0270126	-0.54801	0.913832	0.990182	1.01571	0.98915	0.904233	1.01882	0.983147	0.969347	0.982213	0.944126	0.997903	1.01951	1.00058	1.00103	0.989858	0.831992	0.998503	1.01335	1.02333	0.480412	1.01242	0.90251	0.984048	1.0023	1.00346	0.445326	1.01512	1.02525	1.00051	1.02391	0.987542	1.16865	1.02328	0.889275	0.989934	1.01356	0.931662	1.00399	1.01433
198	Q6DD88	ATL3	Atlastin-3	0.996889	0.914062	0.677369	0.754131	0.0284043	0.0213648	0.546616	1.00957	0.997017	1.00659	0.993964	0.994501	1.01841	0.999471	0.960106	0.898969	1.0392	1.02646	0.988722	0.916888	0.990558	0.987888	0.954591	0.992758	1.01151	0.823692	1.02451	1.01909	0.907277	1.03099	1.02277	1.00545	1.01724	0.976894	1.01736	0.98119	0.993476	0.987458	1.10374	1.01822	1.01527	1.00962	1.0014	0.991176	0.974054	1.01538
149	Q99808	SLC29A1	Equilibrative nucleoside transporter 1	0.786494	0.612274	1.32458	1.46994	0.028405	0.0333749	2.54661	0.982761	0.894867	0.765905	0.986073	1.92782e-07	0.841488	0.751891	0.938228	0.748056	0.059451	1.00597	0.607348	0.884195	0.912649	0.418041	1.0264	0.997953	0.744498	1.03464	1.01453	0.239974	0.828233	0.910787	1.02005	1.00435	1.01486	0.978334	1.0168	1.00489	1.02422	0.980733	0.985953	1.02276	0.984579	0.976964	0.543756	1.00111	0.973536	0.852896
255	P03952	KLKB1	Plasma kallikrein	0.912366	0.765749	-1.03546	-1.14712	0.0289004	0.0327783	-2.5391	0.815729	1.0092	0.952046	0.965248	1.00015	1.01098	1.00875	0.963683	0.882119	0.809215	0.994097	0.945115	1.00032	0.898175	0.984275	0.80158	0.752526	0.992904	1.01438	0.990067	0.599607	0.971367	0.892809	1.01367	1.00069	0.998292	0.943566	0.983339	0.984906	0.987546	0.631257	0.98683	0.810724	0.114213	0.993553	1.0109	0.676583	1.00877	0.10924
375	Q9Y6E0	STK24	Serine/threonine-protein kinase 24	0.0937098	0.0342616	-2.92077	-3.22119	0.0293548	0.0372582	-0.532321		0.0370419	1.011		1.00309	0.070193	0.755685	0.894987	0.596884	0.616029	0.266269		0.0110035	0.371176			0.0688384	0.464165	0.36608		0.714955	0.932519	0.812736	0.450515	0.00611984				0.273961	0.993804		0.0511319		0.0333115		1.00523	0.447585	0.931353
164	P11279	LAMP1	Lysosome-associated membrane glycoprotein 1	0.855636	0.699538	1.15518	1.27586	0.0293577	0.0269224	0.532277		1.01046	1.0037		0.995156	0.655871	1.00822	0.950883	0.983831	0.940987	0.169083		0.997933	0.930458			0.794565	0.994211	0.772866		1.01079	1.00414	0.994548	0.93095	0.949643				0.994554	0.994512		1.01887		0.888994		1.00642	0.880235	1.00378
317	P04217	A1BG	Alpha-1B-glycoprotein	0.697043	0.493866	-1.57131	-1.74231	0.0295126	0.0342678	-2.52999	0.991367	0.995692	0.845768	0.688187	0.986166	0.346135	0.665959	0.892631	0.841554	0.937813	1.01417	0.729424	0.997966	1.00443	0.613435	0.949861	0.993943	0.603809	1.00808	1.00512	0.140537	0.622573	0.951574	0.998703	0.887696	1.00802	0.626479	0.920003	0.838898	1.03844	0.74707	1.18043	0.751387	0.448395	0.996338	1.00089	0.458973	0.999439	0.299259
21	Q13347	EIF3I	Eukaryotic translation initiation factor 3 subunit I	0.131412	0.0594714	2.78647	3.03424	0.0304624	0.0451162	0.516236		0.278764	0.487536			0.225657			0.305694	0.946351			3.90997e-05				0.941891					0.628519	0.237557		0.877257				0.969404			0.970834		0.752037			0.998461
361	P60709	ACTB	Actin, cytoplasmic 1	0.281125	0.138633	-2.35887	-2.61634	0.0305055	0.0364116	-0.515622	0.327449	0.0725409	0.942331	1.00623	0.619656	0.00809719	0.974035	0.959824	0.830222	0.859063	0.0534526	0.969802	0.0208919	0.0687132	0.98607	0.589325	0.0269959	0.855522	0.0123627	0.0798091	1.00401	0.986634	0.989223	0.0362958	0.0249105	0.125299	0.981134	1.00783	0.0760982	0.0498512	0.830993	0.016637	0.0593595	0.859862	0.225104	0.926981	0.613781	0.573677	0.069758
221	Q9UBQ5	EIF3K	Eukaryotic translation initiation factor 3 subunit K	0.969952	0.873759	-0.778379	-0.85579	0.030547	0.0178415	-2.51503	0.979096			0.993151	0.992907		0.987766	0.962701			1.02469	0.979376		1.01351	0.989256	1.01797		0.992085	1.01493	1.02734	1.00687			1.02241		1.02506	0.994987	1.0073		1.0438	1.00179		0.99886		0.984585	0.99065		1.0019	1.03687
172	P61247	RPS3A	40S ribosomal protein S3a	0.884237	0.732485	1.10112	1.22241	0.0305523	0.0349205	0.514956	0.511445	0.995288	1.0044	0.993001	0.0256651	1.0083	0.461788	0.913432	0.996779	1.02572	0.740373	0.986896	1.00271	0.8004	0.951688	0.935674	0.992181	0.225256	1.00873	1.02146	0.00539789	1.008	0.995636	1.00845	0.997601	0.95823	1.00191	1.02601	1.00935	0.661743	1.00893	1.17352	0.530566	0.69609	0.989364	0.932392	0.859134	0.898808	1.01386
402	Q7Z3B1	NEGR1	Neuronal growth regulator 1	6.92929e-07	2.67892e-08	-5.89281	-6.40867	0.0306424	0.0543604	-2.51368	0.0488779			0.919465								0.983581			0.621895	0.00459889				0.00310871						0.0118412	0.345276	0.0341067			0.0347863		0.00258456		0.161536				0.0674714
339	A0A0B4J1U7	IGHV6-1	Immunoglobulin heavy variable 6-1	0.56422	0.367517	-1.7873	-1.978	0.030744	0.0370175	-2.51224	0.985525	0.970803	7.87465e-07	0.805383	0.99784	0.000566178	1.01193	0.83741	0.597789	0.338785	0.771868	0.983582	0.295957	0.957635	0.951713	0.678248	0.912055	0.990565	0.621333	1.02018	0.495511	0.39451	0.35553	0.0864113	0.876444	1.0069	0.992854	1.03732	7.29885e-07	1.00336	1.00513	0.965708	0.0117322	0.856581	0.991697	0.437073	0.992926	0.97922	0.220024
30	O00461	GOLIM4	Golgi integral membrane protein 4	0.204759	0.100219	2.57633	2.77669	0.0309129	0.0388971	2.50986				0.992588			0.546119	0.815493			0.837107	0.955885		0.934735	0.98215			0.992605			0.349826						0.729063								0.990799	1.01149
224	P42356	PI4KA	Phosphatidylinositol 4-kinase alpha	0.966042	0.861071	-0.80316	-0.886967	0.0310215	0.0291306	-2.50834	1.02059	0.951096	0.924142	0.987808	0.991177	1.00688	0.994974	0.968608	0.983872	0.96093	0.975175	1.00074	0.976421	0.910054	0.969224	1.00106	0.926608	0.994826	0.976503	1.00096	1.01247	1.00239	1.00674	1.01644	0.856464	0.880519	0.997305	1.00639	0.979127	0.98145	1.00085	1.00187	0.525008	1.04593	0.981186	1.0014	0.997497	0.923131	0.506485
245	P13797	PLS3	Plastin-3	0.915617	0.777325	-0.996338	-1.10395	0.0310364	0.0309983	-0.508129	0.873301	0.950351	0.88635	0.998988	0.532776	1.02028	0.997314	0.895773	0.988742	0.95114	0.800433	0.996549	1.00043	0.906371	0.839029	0.997088	0.908336	0.999239	0.828949	0.839958	1.00662	1.00272	1.04107	0.844092	0.939986	0.654803	1.01046	1.02246	0.977749	0.982701	0.996384	1.00002	0.908056	1.00407	0.99333	1.00346	1.00102	0.988691	0.998164
168	P49913	CAMP	Cathelicidin antimicrobial peptide	0.878068	0.717444	1.12004	1.24196	0.0312041	0.0361043	0.505789	0.147467	0.993747	1.00996	0.0072866	0.837399	1.00469	0.0742594	1.06451	1.00017	0.529883	0.680421	0.778234	0.991516	0.992641	0.984925	0.951643	0.998013	0.996587	1.01578	0.47044	1.01269	0.950114	1.01776	0.852657	0.916434	1.00101	0.713412	0.974309	0.976156	0.987187	0.889224	1.00303	0.979	0.960963	0.99356	0.517109	0.996806	0.201647	1.0299
162	P11021	HSPA5	Endoplasmic reticulum chaperone BiP	0.85055	0.694706	1.16914	1.30066	0.0312508	0.0316986	0.505139	0.999357	1.0119	1.00259	0.925183	0.995577	0.856802	0.966539	0.960448	0.540571	0.700064	0.99215	0.99744	0.939087	1.01222	0.986095	1.01966	0.994319	0.973272	1.01287	1.01282	0.806391	0.885925	0.977642	1.01856	0.993514	1.00422	0.643833	1.00217	1.00506	1.01619	0.980535	0.978141	0.494982	1.00064	0.990005	1.00154	0.99332	0.900913	0.84404
181	O95782	AP2A1	AP-2 complex subunit alpha-1	0.959767	0.829113	0.908912	1.00796	0.031565	0.0175189	0.500795		0.967571	1.01172		0.997137	1.01396	1.00785	0.900318	0.985298	1.03312	0.879724		0.99606	0.899133			1.00161	0.979276	0.979583		0.670411	1.00965	1.0066	1.02375	0.994817				0.982159	0.989404		0.98163		1.03615		1.00774	0.99431	1.00146
46	P67812	SEC11A	Signal peptidase complex catalytic subunit SEC11A	0.281885	0.139856	2.34861	2.60468	0.0316313	0.0378714	2.49988	0.965815	1.0027	0.00332902	0.290943	1.00778	0.155525	0.38423	0.873766	0.00149174	0.21735	0.756063	0.530796	0.0824709	0.995959	0.791562	0.457846	1.00148	0.968589	0.966278	0.540161	0.15211	0.569844	0.00927577	1.0045	0.998405	0.189581	0.160978	1.02337	0.987304	0.991551	1.00019	1.00293	1.00938	0.0688041	0.696253	1.007	0.994417	0.931402	0.285808
177	P36578	RPL4	60S ribosomal protein L4	0.929158	0.788966	0.977367	1.08683	0.0316459	0.0331906	0.499682	0.89758	0.999554	0.992957	0.996515	0.901303	1.0159	0.98417	0.961653	0.992439	1.02689	1.0013	0.985029	0.974899	0.912354	0.93456	0.680825	0.99851	1.00803	1.01798	1.016	0.031568	0.676299	0.93857	1.0105	1.01071	1.01073	0.976761	1.01587	0.977211	0.98591	1.0004	1.0308	0.78643	1.03452	1.03113	1.00356	0.942689	0.982017	0.5054
216	Q9H223	EHD4	EH domain-containing protein 4	0.998598	0.925895	-0.621012	-0.684528	0.0318497	0.0280751	-2.49689	0.989383	1.00486	1.00071	0.91644	0.993274	1.00831	0.981896	0.963635	0.996346	0.960792	1.00451	0.9715	0.999308	0.998193	0.822703	1.02616	1.00091	1.00181	1.01137	1.00836	1.00453	1.00226	1.03484	1.02137	1.01305	1.0096	0.993238	1.00792	1.00958	0.997154	0.987664	0.985153	0.990739	1.0336	0.992825	1.00494	1.00094	1.00166	1.03711
208	P07741	APRT	Adenine phosphoribosyltransferase	0.998713	0.937577	-0.527875	-0.580587	0.0319649	0.0163063	-2.49533		0.998295	1.01762		0.998816	1.01402	0.975277	0.98399	0.995579	1.01254	0.995641		0.999007	1.00673			1.00117	0.996159	1.02339		1.0116	1.0085	1.00052	1.006	1.01081				0.994337	0.987393		0.97362		0.996875		0.998648	0.998061	0.994325
318	O75487	GPC4	Glypican-4	0.690007	0.505403	-1.58464	-1.72381	0.0322043	0.0218324	-0.492086					0.956596		0.997132	0.971772			0.798302			0.854287				0.855377	1.01777		0.874092			0.878054						1.00846						1.00935		1.00404
229	Q9NRQ2	PLSCR4	Phospholipid scramblase 4	0.960458	0.851282	-0.840733	-0.925883	0.032329	0.0289302	-2.49041	1.015	0.907645	0.776368	1.03481		0.977242			0.889115	1.03345		0.979011	0.993953		0.985732	0.808199	0.933758			0.997183		1.00278	1.00227		1.01349	1.0148	0.982874	1.02523	0.980483		1.00024	0.994146	1.00069	1.03521	1.00512		0.99865		1.03289
67	P62910	RPL32	60S ribosomal protein L32	0.364831	0.209035	2.15726	2.36362	0.0323732	0.0454904	2.48981					0.999379		0.853866	0.893658			0.592471			0.725073				0.959755	0.919783		0.0382663			0.881355						0.988192						1.00058		0.861237
55	Q5CZC0	FSIP2	Fibrous sheath-interacting protein 2	0.323606	0.17974	2.25247	2.45512	0.0323948	0.0389856	0.489524					0.992037		0.994895	0.886195			0.459936			0.544353				0.222286	0.341011		1.02079			0.667175						1.00983						0.978344		0.983872
299	P08865	RPSA	40S ribosomal protein SA	0.766953	0.591765	-1.41608	-1.54811	0.0326176	0.021444	-0.486548					0.997455		1.00996	0.97058			0.852915			0.865657				0.682696	1.00265		0.849452			0.887378						1.0147						1.0089		1.00546
81	P56381	ATP5F1E	ATP synthase subunit epsilon, mitochondrial	0.465654	0.292306	1.94908	2.14599	0.0329098	0.0401106	0.482674		1.01603	0.97581		0.995684	1.02231	0.466117	0.838604	0.00660861	0.189254	0.704357		0.386442	0.961396			0.69236	0.202217	1.01893		0.163471	0.630522	0.255637	1.00533	1.01259				0.996018	0.996136		1.00498		0.719939		1.00576	1.00481	0.98493
157	P06748	NPM1	Nucleophosmin	0.848587	0.688146	1.21199	1.34235	0.0337384	0.0387825	2.47188		0.0198978	0.983588		1.00003	0.793153	1.00718	0.990939	0.936725	1.01461	0.799684		1.00283	0.996496			0.9851	0.996418	1.01882		0.41292	0.945027	0.776311	1.00185	0.998776				1.00545	1.02113		1.18258		0.959671		1.00676	0.939633	0.930059
89	Q9BS92	NIPSNAP3B	Protein NipSnap homolog 3B	0.523141	0.349765	1.84873	2.01516	0.0339454	0.0330755	0.469219					0.94501		0.849594	0.958205			0.276777			0.657768				1.00131	1.01824		0.839415			0.918154						0.984713						0.997403		1.00707
219	Q13642-1	FHL1	Isoform 1 of Four and a half LIM domains protein 1	0.987978	0.894938	-0.727055	-0.803433	0.0341022	0.0348424	-2.46722	0.820263	1.01485	1.001	0.989351	0.791929	0.98784	0.99508	0.966593	0.998138	0.932833	0.707746	1.00183	1.00186	0.906684	0.76248	0.900729	0.999819	0.97931	0.772216	1.0069	1.01097	0.955288	1.02765	0.878168	1.0131	0.972001	0.980219	0.862879	1.00054	0.989365	0.987608	0.967545	1.01556	1.00062	0.985663	1.00392	0.944814	0.569124	1.02203
207	P07195	LDHB	L-lactate dehydrogenase B chain	0.993971	0.935549	-0.520208	-0.574794	0.0344259	0.0279928	-2.46312	1.02598	0.940061	0.971148	0.979207	0.993124	0.999497	0.995393	0.975502	0.983855	1.01087	1.00215	1.01392	1.00757	0.67251	1.0126	1.00048	0.995462	1.00358	1.00024	1.00886	1.01533	0.983942	1.00479	0.914296	0.993413	1.0121	0.988864	1.01443	0.982801	0.986671	0.993968	1.00602	1.01069	0.982877	0.990438	0.99683	0.996472	1.00123	1.01942
155	Q8IWZ6	BBS7	Bardet-Biedl syndrome 7 protein	0.818784	0.648055	1.26484	1.401	0.0352636	0.0375962	0.452674	0.869157	1.01007	1.00411	1.03563	0.993274	0.981857	0.718361	0.853707	0.938384	0.761743	0.658367	0.980532	0.751305	0.555861	0.987291	0.880044	0.877427	0.991591	0.361427	1.01925	0.983538	1.0129	1.04225	0.345934	0.931352	0.842728	1.02191	1.01734	0.992589	1.01205	0.987142	1.00005	1.01994	1.03448	1.01428	0.6019	0.998415	0.927395	1.04771
196	P25788	PSMA3	Proteasome subunit alpha type-3	0.991211	0.896772	0.718381	0.799393	0.0355127	0.0335722	2.44962	0.647814	1.0064	0.998973	1.00861	1.00102	1.00848	1.00251	0.97393	0.987765	1.02989	1.0328	1.00119	0.849167	1.02016	0.99217	0.998099	0.795531	1.0004	0.987772	1.0308	1.01012	1.01435	1.00733	1.01864	0.37799	0.960737	0.983509	1.02514	0.97744	0.998802	0.845912	1.00774	0.776665	0.993555	0.98665	1.00109	0.990214	0.988077	1.00019
329	P02686	MBP	Myelin basic protein	0.64817	0.462633	-1.67226	-1.81874	0.0359065	0.0397173	-0.444827		0.908225	0.800178			0.595814			0.860111	0.85593			0.252695				0.865373					1.00273	0.993301		0.93028				0.82437			1.1679		1.02231			0.850703
75	Q96ET8	TVP23C	Golgi apparatus membrane protein TVP23 homolog C	0.428187	0.263476	2.03123	2.21365	0.0360379	0.0436919	0.443241					0.949867		0.519821	0.80646			1.02724			1.02234				0.909325	1.02029		0.603076			0.698045						0.996841						0.997785		1.00827
106	Q92504	SLC39A7	Zinc transporter SLC39A7	0.657704	0.463402	1.6545	1.80324	0.0361731	0.0345558	0.441614		1.01708	0.975067			0.975402			0.239511	0.999802			0.570944				0.971348					0.659628	0.745232		0.99943				0.989935			0.999552		1.02463			1.00039
82	Q00987	MDM2	E3 ubiquitin-protein ligase Mdm2	0.465803	0.296484	1.94469	2.13037	0.0361986	0.0509959	2.44131	1.00794			0.993003								0.996603			0.488752	0.857922				1.00464						1.0033	0.971412	0.31394			0.828502		0.978201		0.733274				0.781873
251	P22676	CALB2	Calretinin	0.906449	0.770298	-1.0269	-1.13642	0.0362988	0.0398116	-2.44011	0.467821	0.993897	0.886698	0.983787	0.969494	1.02247	1.00886	0.888581	0.989985	0.899703	0.925897	0.94481	1.00163	0.836251	0.655673	0.630691	0.996939	0.980925	0.922675	0.775721	0.929418	0.988015	1.02437	0.97161	0.991708	0.0602925	1.01082	1.033	0.983433	0.990696	0.905857	0.998031	0.534193	0.856562	1.01082	0.992957	1.00171	0.990736	0.805769
217	P16152	CBR1	Carbonyl reductase [NADPH] 1	0.998789	0.917059	-0.648543	-0.71378	0.0365008	0.0303282	-2.4377	1.00109	1.00204	0.997526	0.98336		1.00888			0.999872	1.0339		0.999137	0.997132		0.954311	0.996548	1.00265			0.999519		1.0085	1.01353		1.00871	1.01647	0.992701	1.02534	0.998623		1.00031	1.02887	1.0212	1.03508	0.979361		0.983179		1.04425
41	P02741	CRP	C-reactive protein	0.236936	0.111149	2.45011	2.71751	0.0367543	0.0444109	2.43469	0.00154826	2.07322e-07	0.985053	0.923402	0.988286	7.09162e-05	0.975637	0.999775	0.983493	0.958507	0.000511141	0.987316	0.974292	0.00613769	0.639357	1.01922e-05	2.50352e-06	1.01012	6.07522e-06	1.77466e-08	0.806532	0.715803	0.629616	0.545474	5.03626e-09	0	0.978978	0.919551	0.979439	1.02498	0.876107	1.10858	0.260777	0.515211	0.990718	0.933439	0.522997	0.997522	0.107009
360	P01019	AGT	Angiotensinogen	0.281256	0.13823	-2.35559	-2.61155	0.0369676	0.0437778	-2.43218	0.665049	0.996552	0.869854	0.702871	0.406631	1.01252	0.542372	0.83146	0.811491	0.75766	1.02746	0.783022	0.756026	0.685972	0.675294	0.415561	0.230985	0.198121	1.01061	0.321042	0.18183	0.680376	0.941886	0.75496	0.959462	0.999273	0.33294	0.466438	0.981075	0.988507	0.953324	1.05853	0.977692	0.0710922	0.985491	0.00266737	0.259319	0.00473049	0.000926254
252	Q8IWA5	SLC44A2	Choline transporter-like protein 2	0.907704	0.767743	-1.02918	-1.13946	0.0370309	0.0386046	-0.431435	0.966536	0.380229	0.971093	0.99739	0.999488	0.820455	0.937998	0.973577	0.925791	1.02384	0.796179	0.965835	0.651525	1.00466	1.00955	0.760507	0.920556	0.994063	0.767794	0.456643	0.92823	0.999766	1.00534	0.614044	0.808424	0.82603	1.01579	1.0096	0.868262	0.984507	1.00512	1.03211	0.734507	0.418237	0.993779	1.00578	0.858252	1.00062	1.04483
156	P02746	C1QB	Complement C1q subcomponent subunit B	0.831316	0.654529	1.24487	1.38383	0.037047	0.0435136	2.43125	0.664328	0.00208613	0.679107	1.00187	0.999129	1.00206	1.00014	0.992207	0.997064	1.02562	0.539413	0.995395	0.809148	0.0507639	0.979991	0.145095	0.13728	0.475101	0.192364	0.016718	0.995941	0.927572	1.00212	0.0987967	0.052038	0.0130998	0.997586	1.01512	1.00279	0.978592	0.847301	0.998408	1.00037	0.952046	0.0873319	1.00068	0.995694	0.992454	0.0104846
197	Q9UKK3	PARP4	Protein mono-ADP-ribosyltransferase PARP4	0.99288	0.89812	0.710932	0.790683	0.0382484	0.0379245	2.41739	1.018	1.01302	0.997017	1.01159	0.989917	1.00546	0.973901	1.00613	0.985734	1.02472	1.00882	0.970434	0.999846	1.01002	0.992433	0.759929	0.995755	0.99338	1.0073	1.03097	0.67009	0.966145	1.00517	1.01994	0.901941	0.966178	0.418824	1.02404	0.97099	1.011	0.997546	1.03077	1.0224	1.03177	0.989807	1.00609	0.993349	0.997956	0.627318
3	M0R2J8	DCDC1	Doublecortin domain-containing protein 1	0.000279877	2.29642e-05	4.72507	5.21009	0.0388083	0.0516533	2.41108	0.377231			1.01327	2.70454e-08		0.852183	0.939304			0.00524471	1.00677		8.22765e-05	0.185204	3.79709e-06		0.341476	3.4294e-05	0.0177989	1.0063			0.02107		0.0015928	0.792109	0.22622		1.04521	0.97853		0.321738		0.292015	0.633959		0.985951	0.0421953
18	Q9HCU0	CD248	Endosialin	0.0962083	0.0400945	2.908	3.16744	0.0392458	0.0622191	2.40621	0.509441			0.995969								0.523375			0.987857	8.87256e-05				0.802155						1.002	0.673753	0.0849984			0.865875		0.978604		0.990293				0.892588
166	P30101	PDIA3	Protein disulfide-isomerase A3	0.864216	0.70223	1.14112	1.26934	0.039255	0.0421843	0.406106	1.00894	0.947558	1.01856	0.970357	0.995803	0.497785	0.98188	0.898326	0.131391	0.525558	1.00302	0.974568	0.752154	1.00771	0.988002	1.02002	0.99277	0.999886	0.975595	0.997458	0.930355	0.673648	0.750033	1.001	0.938208	1.01748	0.583918	1.01947	0.927045	0.997101	0.986814	1.03015	0.715642	1.02178	0.990871	1.00408	1.00878	0.664111	0.897808
91	Q05469	LIPE	Hormone-sensitive lipase	0.525845	0.34404	1.8405	2.02572	0.0393185	0.0470627	2.4054		1.01316	0.99733		1.0069	1.00275	1.00727	0.892102	0.592819	0.795705	0.244199		0.744617	1.01674			0.997398	0.964389	0.81296		1.02355	0.623859	0.887786	0.579367	1.01109				0.982163	0.842567		0.974323		0.046714		0.99176	0.953639	0.903665
53	O95831	AIFM1	Apoptosis-inducing factor 1, mitochondrial	0.309622	0.175866	2.28361	2.48616	0.0396999	0.0504292	0.40121					0.996067		0.689133	0.873412			1.02496			0.278558				0.106188	0.980961		0.519153			0.927341						0.978804						1.00736		0.941784
192	P11171	EPB41	Protein 4.1	0.970291	0.859276	0.792634	0.882307	0.0397114	0.0439511	2.40108	1.0099	0.912882	1.00041	0.994145	0.00440375	1.00022	1.00793	0.879977	0.933877	0.10773	1.03133	0.578893	0.996152	0.998254	0.994608	1.0243	0.994059	1.0137	1.01978	1.0082	0.936803	0.946974	0.986542	1.00049	1.0079	1.02183	0.99535	1.04782	1.00188	0.996795	0.896855	1.00684	1.01567	1.03577	0.991669	1.0028	0.996544	0.545169	0.889377
22	Q9NX63	CHCHD3	MICOS complex subunit MIC19	0.14691	0.0668898	2.74574	2.99046	0.0397194	0.0600249	2.401	0.988807			0.743891								0.402723			0.808507	1.03395				0.552449						0.989542	0.0439715	1.01813			0.646675		0.985898		0.879957				1.00866
220	P40926	MDH2	Malate dehydrogenase, mitochondrial	0.974525	0.878278	-0.757838	-0.831498	0.0397395	0.0136002	-2.40078	0.996428			1.02202								1.0155			0.989533	1.04255				1.00975						1.02221	0.976091	0.999318			1.00025		0.961178		0.993328				1.00401
394	P04156	PRNP	Major prion protein	0.00492912	0.000804027	-3.95786	-4.37157	0.0397704	0.0474235	-0.40044	0.170747	1.32897e-05	0.493338	1.00759	1.00101	4.13667e-09	0.991485	0.964657	0.817638	1.02417	0.118024	1.00154	0.0142807	0.106542	0.684729	0.452859	0.000838212	0.914283	0.0404441	0.00334582	1.00081	0.986364	1.04446	0.0426663	1.54045e-05	0.00523181	0.999199	1.01141	0.00968311	0.225089	0.945122	0.000416564	0.862191	0.95786	0.00014571	1.00551	0.51986	0.274892	0.00753034
146	P23141	CES1	Liver carboxylesterase 1	0.766759	0.594896	1.36098	1.51001	0.0403595	0.0454665	0.394054	0.0140308	0.701752	1.0055	0.275596	0.992539	1.02059	0.996011	0.960673	0.994363	0.627335	0.986922	0.540904	1.00307	0.990355	0.47102	0.899674	0.600145	0.997337	1.01148	0.0355384	1.00813	0.985045	0.9956	1.0049	0.843512	0.635428	0.13087	0.970367	0.988083	0.98907	1.00366	0.974782	0.333524	1.02326	0.979794	1.01419	1.01185	0.987413	0.791269
348	P02790	HPX	Hemopexin	0.466454	0.281871	-1.96133	-2.17468	0.0406263	0.0472674	-2.39119	0.985982	1.00719	0.950324	0.519147	0.967464	0.247129	0.459028	0.815191	0.738112	0.525332	1.0152	0.620258	1.00087	0.988592	0.195964	0.944449	0.993363	0.215633	0.968433	1.02667	0.0354498	0.482003	0.825457	0.79771	0.761266	1.01184	0.625642	0.843956	0.706611	0.85093	0.990017	1.16791	0.489898	0.576662	0.724434	0.539619	0.188239	0.977436	0.362433
296	P35080	PFN2	Profilin-2	0.778469	0.594969	-1.391	-1.51251	0.0411855	0.0355834	-0.385255		0.968542	1.00249			1.02638			0.763931	0.843883			0.859614				0.665612					0.9582	0.977821		1.00661				0.979226			1.01412		1.03291			0.879808
366	O14817	TSPAN4	Tetraspanin-4	0.217275	0.100006	-2.52205	-2.78727	0.0414522	0.0481028	-0.382452	0.993622	0.637114	1.00814	1.01254	0.994515	0.356126	0.939796	0.883662	0.865258	0.939118	0.241217	1.00242	1.00117	0.0813756	0.736756	0.0987349	0.429847	0.467258	0.25589	0.195888	1.00093	0.987417	1.01388	0.11992	0.652956	0.027161	1.01382	1.01841	0.0871732	0.00780175	0.927731	0.0339883	1.00464	1.0405	0.221479	0.401647	0.635388	0.900932	0.311372
323	P00451-2	F8	Isoform 2 of Coagulation factor VIII	0.664165	0.466299	-1.63398	-1.79878	0.0415705	0.0493082	-2.38121	0.949523			0.975712	1.00684		0.991192	0.963915			0.319633	1.01922		0.265485	0.988058	0.973092		0.602765	0.174558	0.816861	0.875881			0.394586		0.87244	0.991772	1.00278		0.325485	0.995246		1.02388		0.997659	1.00511		0.285505	1.00247
160	Q9P035	HACD3	Very-long-chain (3R)-3-hydroxyacyl-CoA dehydratase 3	0.854103	0.694949	1.17594	1.29603	0.0415818	0.0393081	0.381096		0.668345	0.968632		0.991397	1.01735	0.989513	0.863302	0.973988	0.936144	0.833099		0.997714	1.00665			0.88456	0.960068	0.87887		0.832064	1.00665	1.00687	1.00859	0.968062				0.990064	0.986503		1.00724		1.02737		0.982513	0.998823	0.665111
283	P01008	SERPINC1	Antithrombin-III	0.790822	0.612738	-1.31762	-1.46093	0.041649	0.0462365	-2.3804	0.999391	1.00551	0.998802	0.990828	0.9975	0.556718	1.00354	0.967801	0.832362	0.816997	1.00192	1.01423	0.996382	0.903836	0.938074	0.892287	1.00224	0.373318	1.01803	0.99734	0.203426	0.755761	0.861793	0.883761	1.01063	1.03109	0.672296	0.883674	0.97635	0.911715	0.98992	1.16597	0.623639	0.63864	0.983016	0.983379	0.535054	0.655923	1.01461
185	P39656	DDOST	Dolichyl-diphosphooligosaccharide--protein glycosyltransferase 48 kDa subunit	0.965282	0.858319	0.848495	0.943923	0.0418629	0.0385044	0.378171	1.01015	0.99647	0.985216	0.911865	0.996453	1.00036	1.00752	0.948232	0.933942	0.894126	1.00661	0.713079	1.00092	0.995003	0.996027	1.00717	0.993281	1.00783	1.02046	1.02053	0.93836	0.964207	1.01046	1.0245	1.00561	0.999347	0.768325	1.0092	0.986815	0.997204	1.00131	0.984822	0.975217	0.983668	0.994889	1.001	0.999629	1.00347	1.00522
34	Q8TBZ2	MYCBPAP	MYCBP-associated protein	0.221762	0.101536	2.50772	2.766	0.0418669	0.0503907	2.37813	0.125629	0.971478	0.998802	0.0278604	0.994376	0.980227	0.0645421	0.549241	0.717469	0.0364746	0.138834	1.00783	0.0815665	0.889802	0.981632		0.99983	1.02356	1.02227	0	0.529338	0.833243	1.00602	0.40243	1.00226	0.902512	0.756439	1.03702	0.918461	1.04134	0.617042	1.11171	0.00223526		0.995417	0.936056	0.662073		0.00484639
235	P04114	APOB	Apolipoprotein B-100	0.978576	0.856434	-0.87069	-0.964898	0.0421555	0.0457237	-2.37515	0.993717	1.0024	0.405839	1.00023	0.997627	0.8621	1.00541	0.96661	0.98132	0.96846	0.815936	1.00945	0.998482	0.981724	0.807154	0.971607	1.00263	0.76156	0.97471	1.00405	0.865258	0.950444	1.00403	0.994046	0.655804	1.01537	0.99591	1.02018	1.01136	0.98837	0.992919	0.994762	0.561045	0.273801	0.992896	1.0003	0.993686	0.746093	0.323266
121	Q5VW38	GPR107	Protein GPR107	0.715193	0.527212	1.54048	1.67968	0.0425787	0.0323833	0.370808					0.996588		1.01498	0.992592			0.958108			0.905138				0.909617	1.02242		1.02967			0.311277						0.988926						0.99185		0.982401
38	P02679	FGG	Fibrinogen gamma chain	0.230298	0.103516	2.48039	2.7565	0.0430697	0.0512577	0.365829	0.326873	0.00935201	0.845295	1.00643	0.0835447	0.011269	0.997153	0.96587	0.995681	0.7362	0.000982427	1.01305	0.895921	1.29701e-05	0.767292	5.59149e-09	0.000103801	0.605063	1.56563e-06	0.00425277	1.02279	0.894578	1.00629	0.0178867	0.000109453	2.56342e-06	0.991361	0.272724	1.0008	0.98938	0.94781	0.994367	0.963907	0.574027	0.294204	0.98039	0.979194	0.993295	0.610042
186	Q9Y277	VDAC3	Voltage-dependent anion-selective channel protein 3	0.967384	0.859024	0.845046	0.939692	0.0433099	0.040842	0.363413	0.982874	0.956643	1.00173	0.982377	0.969671	0.981583	0.973303	0.98487	0.825941	0.396824	1.00543	0.894641	1.00205	0.904322	0.983145	1.04362	0.991055	0.993862	1.01305	0.999537	1.0084	0.975404	0.993216	0.998313	0.998372	1.0234	0.951724	1.00706	1.00015	0.995263	0.98753	0.974612	1.00261	0.876928	0.988991	1.00227	1.00493	0.931734	1.03964
94	P49747	COMP	Cartilage oligomeric matrix protein	0.552384	0.364107	1.80272	1.98554	0.0433505	0.0510434	0.363006		0.136669	0.842504		0.993147	0.186012	1.00004	0.898262	1.0039	1.03101	0.767484		0.306304	0.350886			0.253688	0.994861	0.00682206		1.017	0.993637	1.00155	0.590208	0.436696				0.964763	0.983736		0.997126		1.02579		0.997579	0.997876	0.998719
171	Q9Y5Y7	LYVE1	Lymphatic vessel endothelial hyaluronic acid receptor 1	0.879341	0.721862	1.11351	1.2352	0.0436027	0.0432172	0.360486	1.00002	1.01437	1.01273	0.982895	0.970338	0.720464	1.00228	0.965175	0.987839	1.01593	1.02453	0.950502	0.903185	1.00094	0.984758	0.428176	0.986195	0.760544	1.02348	0.988784	0.976452	0.991212	1.00018	0.449466	0.985652	0.899576	0.988624	1.0312	0.866969	0.991642	0.99277	1.00853	1.01782	0.3259	1.02251	1.01934	0.858246	1.0076	1.03279
153	P12236	SLC25A6	ADP/ATP translocase 3	0.812037	0.645531	1.27711	1.41145	0.043671	0.047124	2.35981		0.998386	1.01318		1.00134	0.998975	1.00435	0.96538	0.330371	0.506649	0.998564		0.998444	1.01302			0.991104	0.990329	1.01977		1.01328	0.772317	0.891105	1.01735	0.99991				0.988537	0.999567		1.06024		1.0495		0.958168	0.993854	0.932058
337	P36959	GMPR	GMP reductase 1	0.57015	0.394913	-1.77679	-1.93303	0.044053	0.0421085	-0.356025					0.99975		0.880276	0.962335			0.655028			0.887375				0.960088	0.920848		0.579065			0.926371						1.03961						0.99761		0.98291
199	Q9Y6R7	FCGBP	IgGFc-binding protein	1.0008	0.91603	0.662262	0.73757	0.0446395	0.0527288	2.35028	1.02182	0.0374384	0.999235	1.02908	1.00355	1.01449	0.991302	0.966179	0.995315	1.00405	0.998198	0.972842	0.558237	1.1645e-08	0.775275	0.872819	2.78779e-06	0.00823958	3.60293e-05	1.01534	0.950193	1.00234	1.00533	0.0412831	0.114751	0.932633	0.996076	0.564747	0.966054	0.98311	0.158696	1.00765	0.252536	0.974697	1.01003	0.981329	0.996188	1.0006	0.000258749
131	P04440	HLA-DPB1	HLA class II histocompatibility antigen, DP beta 1 chain	0.723614	0.535485	1.48784	1.64744	0.0448271	0.0503102	0.348459	0.0964216	0.94669	0.769515	1.03547	0.994233	0.817151	0.998942	0.966001	0.994473	1.03191	0.910244	0.992281	1.00156	1.01021	1.00576	0.0120586	0.997752	0.592021	0.840751	0.0014634	1.00916	0.981785	1.0026	0.869533	1.00083	0.999506	0.325026	0.810441	0.990376	0.9965	1.01028	0.968963	0.558811	0.981067	1.01658	0.935065	1.00674	0.98123	1.03188
359	P35241	RDX	Radixin	0.284425	0.141755	-2.34222	-2.59721	0.044879	0.0523875	-0.347957	0.309478	0.0337791	1.02471	0.942818	0.269881	0.0180769	0.955179	0.887563	0.763113	0.729147	0.0575745	0.951748	0.023287	0.12196	0.98168	0.483306	0.0295611	0.728304	0.105635	0.0378392	0.998823	1.01229	1.01899	0.202859	0.0462044	0.0761018	0.985837	1.00768	0.0915496	0.149656	0.698067	0.0118755	0.960348	0.142725	0.0817294	0.41717	0.389735	0.861469	1.02404
214	P05546	SERPIND1	Heparin cofactor 2	1.00879	0.938004	-0.564947	-0.625011	0.0449754	0.0491938	-2.34703	1.00526	0.797986	0.989045	0.980277	0.998875	1.00099	0.984972	1.00149	0.995561	1.0341	1.00771	0.9687	0.660109	0.981587	0.980348	0.989365	1.00457	0.343866	0.980676	1.03026	0.568194	1.0052	1.02442	0.972064	0.998763	0.998007	0.972336	1.02762	0.975921	1.02941	0.530341	0.995534	0.862963	0.408475	1.00933	0.999104	1.00393	0.976921	0.106352
194	P27708	CAD	CAD protein	0.968757	0.8683	0.780193	0.867153	0.0451086	0.0510328	2.34574	1.00931	0.994665	1.00866	1.01415	0.994565	1.00432	1.0052	0.966378	0.99242	1.0149	0.991793	0.951251	0.462806	1.00379	0.984022	0.994423	0.83844	0.980262	0.974821	0.995115	0.909405	0.19184	0.00445396	1.02072	0.506971	1.02711	0.0181517	1.02234	0.991017	0.980192	0.995299	0.990222	0.494098	1.01194	0.987522	1.00324	0.994781	0.985966	0.00999988
342	Q7Z5M8	ABHD12B	Protein ABHD12B	0.500116	0.320727	-1.88271	-2.06963	0.045354	0.0539281	-0.343384		1.01079	0.866789		0.994298	1.01077	0.554764	0.900258	0.536487	0.561728	1.03373		0.939454	0.639281			0.631383	0.335141	0.897327		0.169488	0.636304	0.487239	0.692012	0.996562				0.933887	1.02297		1.17434		0.98712		1.00599	0.460812	0.609588
139	Q5VW32	BROX	BRO1 domain-containing protein BROX	0.767062	0.591352	1.41888	1.55387	0.0462548	0.0471008	2.33484	0.96859			0.992866								1.00819			0.775808	1.0092				0.816455						0.868032	0.979194	0.512867			0.954665		1.02007		1.00119				1.04521
248	P40121	CAPG	Macrophage-capping protein	0.907373	0.772186	-1.01366	-1.11693	0.0468071	0.0424147	-0.329688		1.00999	1.0234		0.993636	1.02081	0.992118	0.995925	0.937353	1.02313	0.898121		0.998626	0.937754			1.00638	0.814786	0.785191		0.872451	0.974231	1.00092	0.854331	1.01133				0.989281	0.988517		1.06555		1.0507		0.930505	0.995781	0.996484
236	Q9Y5B9	SUPT16H	FACT complex subunit SPT16	0.978828	0.858953	-0.871491	-0.947113	0.0472414	0.00819531	-2.32568					0.990213		0.99217	0.9777			1.00478			1.00792				0.989013	1.01746		0.932537			0.999811						0.982885						1.00116		0.987391
151	P18577	RHCE	Blood group Rh(CE) polypeptide	0.811761	0.633907	1.28363	1.42358	0.0478624	0.0549632	2.32001	0.96928	0.705386	1.00005	0.690911	0.000519795	1.01061	0.94178	0.846667	0.690582	0.0269547	1.01533	0.348521	0.994403	1.01322	0.117039	0.993722	1.00008	1.00568	0.978487	1.00974	0.882768	0.758516	0.905069	1.00144	1.01341	0.963299	0.976424	0.92365	0.999875	0.996229	0.877381	1.10002	0.993762	0.848402	1.00741	0.992418	0.993785	0.666668	0.0879229
278	Q99497	PARK7	Parkinson disease protein 7	0.808409	0.632673	-1.29108	-1.42943	0.0479355	0.0523776	-0.319343	1.00866	0.573811	1.02433	1.00553	0.992544	0.696503	0.983442	0.950103	0.998136	1.0303	0.626386	1.01131	0.989551	0.8295	0.992503	0.446826	0.656239	0.983279	0.711893	0.971209	0.944366	0.992399	1.0229	0.833283	0.408123	0.227817	0.971544	1.00713	0.385141	0.996988	1.00577	0.289591	0.617118	0.94355	0.98781	0.910306	0.524979	1.00686	0.748466
16	Q9GZV7	HAPLN2	Hyaluronan and proteoglycan link protein 2	0.0779196	0.0297842	2.99633	3.26531	0.0484901	0.0747395	0.314347					1.78238e-05		0.511157	0.921247			0.950049			0.892476				0.783628	0.966052		0.657821			0.949325						1.0012						0.99143		0.932738
120	Q969M3	YIPF5	Protein YIPF5	0.717071	0.511897	1.54399	1.70114	0.0494748	0.0566685	2.30562		1.00671	0.997993		0.988933	0.821334	0.587564	0.891187	0.428773	0.697357	1.0102		1.00011	1.01381			1.00115	0.982945	1.01987		0.556991	0.799804	0.896418	1.0223	0.74425				0.976383	1.02831		1.00436		0.970549		1.00313	0.99665	0.106671
381	O15066	KIF3B	Kinesin-like protein KIF3B	0.0426778	0.0158701	-3.23509	-3.50759	0.0497323	0.08964	-2.30336					0.992308		0.539376	0.884083			0.138388							0.399061			0.676718									0.941234						0.996968		0.106121
[truncated: 80 more columns]

## Sheet: 2
Term	Overlap	P-value	Adjusted P-value	Old P-value	Old Adjusted P-value	Odds Ratio	Combined Score	Genes
EDF1	59/299	4.34815e-41	7.40926e-38	0	0	13.7517	1278.04	RPL4;GPI;RPL32;RPL34;PEBP1;PARK7;PHB2;ACTB;RPL6;RPL7;RPS16;FTH1;RPL35;CLIC1;AP2M1;RPS9;PGAM1;RPSA;DDOST;APRT;PPA1;NCL;TAGLN2;TMBIM6;RPL26;PPIB;FTL;CD63;RPL10;UQCRB;GSTP1;PSMA7;HSP90B1;ATP5MC1;CST3;PSMB6;LDHB;PRDX5;PSMB4;PSMB5;RPL15;RPL17;RPL19;PRNP;NPM1;MDH1;HSPA5;MDH2;RPL35A;TUBB4B;PRDX6;ATP5F1E;EIF3K;EIF3I;GNAS;CALR;VIM;P4HB;EIF3F
YBX1	58/299	5.94989e-40	5.06931e-37	0	0	13.4231	1212.37	RPL4;YWHAE;GPI;RPL32;RPL34;GDI2;PEBP1;PARK7;PHB2;ACTB;RPL6;RPL7;RPS16;FTH1;RPL35;RAC1;CLIC1;PDIA3;ACTR3;RPS9;PGAM1;RPSA;RPS3A;PDIA6;RHOA;DDOST;PSMA6;PPA1;NCL;CANX;TAGLN2;VDAC1;RPL26;PPIB;FTL;RPL10;GSTP1;PSMA7;HSP90B1;LDHB;RPL15;RPL17;RPL19;HSPA9;PRNP;NPM1;HSPA5;MDH2;RPL35A;TUBB4B;PRDX6;EIF3I;HNRNPD;GNAS;CALR;VIM;P4HB;EIF3F
PHB2	57/299	7.94776e-39	4.51433e-36	0	0	13.0987	1149.12	RPL4;YWHAE;GPI;RPL32;RPL34;PEBP1;PARK7;ACTB;RPL6;RPL7;RPS16;FTH1;RPL35;RPS9;PGAM1;RPSA;RPS3A;PDIA6;DDOST;PSMA6;PSMA1;PPA1;NCL;TAGLN2;VDAC1;RPL26;PPIB;RPL10;GSTP1;PSMA7;HSP90B1;PSMB6;LDHB;PRDX5;PSMB4;PSMB5;RPL15;RPL17;RPL19;HSPA9;PRNP;NPM1;MDH1;HSPA5;MDH2;RPL35A;TUBB4B;PRDX6;EIF3K;EIF3I;HNRNPD;GNAS;CALR;VIM;P4HB;EIF3F;EIF3B
EIF3K	54/299	1.63477e-35	6.96412e-33	0	0	12.1507	973.259	RPL4;GPI;RPL32;RPL34;GDI2;PEBP1;PARK7;PHB2;ACTB;RPL6;RPL7;RPS16;FTH1;RPL35;CLIC1;RPS9;RPSA;RPS3A;DDOST;APRT;PSMA6;PPA1;NCL;TAGLN2;RPL26;PPIB;RPL10;UQCRB;GSTP1;PSMA7;HSP90B1;ATP5MC1;PSMB6;LDHB;PRDX5;PSMB4;PSMB5;RPL15;RPL17;RPL19;NPM1;MDH1;HSPA5;MDH2;DSTN;RPL35A;TUBB4B;PRDX6;ATP5F1E;EIF3I;GNAS;VIM;P4HB;EIF3F
CSDE1	53/299	1.97747e-34	5.61601e-32	0	0	11.8429	919.078	RPL4;YWHAE;ITGB1;GPI;RPL32;RPL34;GDI2;PEBP1;PARK7;ACTB;RPL6;RPL7;RPS16;LAMP1;FTH1;RPL35;TMED2;RAC1;GLUL;PDIA3;ACTR3;RPS9;RPSA;PDIA6;RHOA;DDOST;NCL;CANX;VDAC1;TMBIM6;RPL26;PPIB;RPL10;PSMA7;HSP90B1;LDHB;RPL15;RPL17;RPL19;HSPA9;PRNP;NPM1;HSPA5;MDH2;DSTN;PRDX6;HNRNPD;GNAS;CTNNB1;CALR;VIM;P4HB;EIF3F
POLR2L	53/299	1.97747e-34	5.61601e-32	0	0	11.8429	919.078	RPL4;GPI;RPL32;RPL34;PEBP1;PARK7;PHB2;ACTB;RPL6;RPL7;RPS16;FTH1;RPL35;TSPO;RPS9;PGAM1;RPSA;DDOST;APRT;PSMA1;PPA1;NCL;TAGLN2;S100A4;RPL26;PPIB;FTL;CD63;RPL10;GSTP1;PSMA7;ATP5MC1;CST3;PSMB6;LDHB;PSMB4;PSMB5;RPL15;S100A11;RPL19;PRNP;NPM1;HSPA5;MDH2;RPL35A;TUBB4B;PRDX6;ATP5F1E;EIF3K;EIF3I;CALR;VIM;P4HB
PSMD11	51/299	2.67905e-32	6.52156e-30	0	0	11.239	817.047	RPL4;YWHAE;GPI;GDI2;PARK7;PHB2;ACTB;RPL6;RPL7;LMNB1;RPS16;FTH1;RAC1;PDIA3;ACTR3;RPS9;PGAM1;RPSA;ACTN4;PDIA6;RHOA;DDOST;PSMA6;PSMA3;PSMA1;PPA1;NCL;CANX;VDAC1;PSMD14;PSMA7;HSP90B1;PSMB6;PSMB4;PSMB5;RPL19;HSPA9;PRNP;NPM1;HSPA5;MDH2;TUBB4B;PRDX6;EIF3I;HNRNPD;CTNNB1;UBA1;CALR;VIM;P4HB;EIF3B
DRAP1	49/299	3.26812e-30	4.64072e-28	0	0	10.6506	723.106	RPL4;GPI;PRKCSH;PEBP1;PARK7;ACTB;RPL6;RPS16;FTH1;ARHGDIA;RPL35;TSPO;CLIC1;RPS9;ACTN1;PGAM1;RPSA;CYBA;RHOA;DDOST;APRT;TAGLN2;S100A4;RPL26;PPIB;CD63;GSTP1;PSMA7;HSP90B1;CST3;PSMB6;PRDX5;PSMB4;PSMB5;S100A11;RPL19;PRNP;NPM1;HSPA5;MDH2;TUBB4B;EIF3K;GNB2;EIF3I;GNAS;CALM3;CALR;VIM;P4HB
HMGB1	49/299	3.26812e-30	4.64072e-28	0	0	10.6506	723.106	RPL4;YWHAE;RPL32;ARL6IP1;RPL34;GDI2;PEBP1;PARK7;PHB2;ACTB;RPL6;RPL7;LMNB1;RPS16;FTH1;RPL35;CLIC1;RPS9;PGAM1;RPSA;RPS3A;RHOA;PSMA1;PPA1;NCL;TAGLN2;RPL26;PPIB;RPL10;GSTP1;PSMA7;HSP90B1;LDHB;RPL15;RPL17;RPL19;HSPA9;PRNP;NPM1;HSPA5;RPL35A;TUBB4B;PRDX6;HNRNPD;GNAS;CTNNB1;CALR;VIM;P4HB
SSB	49/299	3.26812e-30	4.64072e-28	0	0	10.6506	723.106	RPL4;YWHAE;RPL32;RPL34;GDI2;PEBP1;PARK7;PHB2;ACTB;RPL6;RPL7;RPS16;RPL35;PDIA3;RPS9;PGAM1;RPSA;RPS3A;PDIA6;PSMA6;PSMA3;PSMA1;PPA1;NCL;CANX;VDAC1;RPL26;RPL10;PSMD14;PSMA7;HSP90B1;LDHB;RPL15;RPL17;RPL19;HSPA9;NPM1;MDH1;HSPA5;MDH2;DSTN;RPL35A;TUBB4B;PRDX6;HNRNPD;CALR;VIM;P4HB;EIF3B
TAX1BP1	49/299	3.26812e-30	4.64072e-28	0	0	10.6506	723.106	RPL4;YWHAE;ITGB1;GPI;CLIC4;ARL6IP1;PRKCSH;GDI2;PARK7;ACTB;RPL6;RPL7;LAMP1;FTH1;RAC1;ACTR3;RPS9;DDOST;PSMA6;PPA1;NCL;CANX;TAGLN2;VDAC1;TMBIM6;EZR;CD63;PSMD14;PTTG1IP;PSMA7;HSP90B1;LDHB;CTNNA1;RPL19;HSPA9;PRNP;NPM1;MDH1;HSPA5;DSTN;TUBB4B;PRDX6;REEP5;CAPZA2;GNAS;CTNNB1;SERINC1;VIM;P4HB
TCF25	49/299	3.26812e-30	4.64072e-28	0	0	10.6506	723.106	RPL4;YWHAE;GPI;PRKCSH;PEBP1;PARK7;ACTB;RPL6;RPS16;LAMP1;FTH1;ARHGDIA;RPL35;RAC1;AP2M1;RPS9;ACTN1;PGAM1;RPSA;ACTN4;DDOST;NCL;CANX;TAGLN2;VDAC1;TMBIM6;CD63;RPL10;GSTP1;PSMA7;HSP90B1;CST3;LDHB;PRDX5;PSMB4;RPL15;RPL19;HSPA9;PRNP;NPM1;HSPA5;MDH2;DSTN;TUBB4B;GNAS;CTNNB1;CALR;VIM;P4HB
ZNF706	47/299	3.57936e-28	4.69172e-26	0	0	10.0772	636.848	RPL4;YWHAE;GPI;CD63;RPL32;ARL6IP1;RPL10;UQCRB;RPL34;GSTP1;PEBP1;PARK7;ACTB;RPL6;PSMA7;RPL7;HSP90B1;CST3;RPS16;FTH1;RPL35;RAC1;RPL15;GLUL;RPL17;RPL19;ACTR3;PRNP;NPM1;RPS9;GSN;HSPA5;DSTN;RPSA;TUBB4B;PRDX6;RHOA;DDOST;PPA1;GNAS;TAGLN2;TMBIM6;RPL26;VIM;P4HB;PPIB;FTL
PLXNB2	46/299	3.59404e-27	4.08283e-25	0	0	9.7959	596.477	ITGB1;GPI;CD63;CLIC4;PRKCSH;MVP;SLC2A1;TNFAIP2;CAPG;CRIP2;RRBP1;IQGAP1;ACTB;HSP90B1;CST3;CSRP1;LAMP1;FTH1;ARHGDIA;CTNNA1;COTL1;GLUL;CLIC1;S100A11;VAT1;PRNP;GSN;HSPA5;ACTN1;MYOF;ACTN4;CKAP4;DDOST;COL1A1;MYO1C;MYADM;GNAS;TAGLN2;S100A4;CALR;ITGA5;VIM;P4HB;EZR;MFGE8;CD44
UBE2K	46/299	3.59404e-27	4.08283e-25	0	0	9.7959	596.477	YWHAE;GPI;RTN3;PSMD14;PRKCSH;GDI2;PEBP1;IQGAP1;PARK7;ACTB;PSMA7;HSP90B1;LMNB1;RAP1A;FTH1;RAC1;PDIA3;HSPA9;ACTR3;PRNP;NPM1;MDH1;HSPA5;MDH2;ACTN1;PGAM1;DSTN;TUBB4B;PRDX6;PDIA6;RHOA;DDOST;PSMA6;PSMA3;PSMA1;PPA1;NCL;CANX;CAPZA2;HNRNPD;GNAS;VDAC1;CALR;VIM;P4HB;RAB7A
COPS4	44/299	3.32869e-25	3.33652e-23	0	0	9.24404	521.013	RPL4;YWHAE;GPI;PSMD14;GDI2;PEBP1;ETFA;PARK7;PHB2;ACTB;RPL6;PSMA7;RPL7;HSP90B1;PSMB6;LDHB;PSMB4;PSMB5;RPL35;RPL19;HSPA9;ACTR3;PRNP;NPM1;RPS9;MDH1;HSPA5;MDH2;PGAM1;DSTN;TUBB4B;PRDX6;DDOST;PSMA6;PSMA3;PSMA1;EIF3K;PPA1;NCL;EIF3I;CAPZA2;VDAC3;VDAC1;VIM
ZMAT2	44/299	3.32869e-25	3.33652e-23	0	0	9.24404	521.013	RPL4;YWHAE;GPI;RPL32;ARL6IP1;UQCRB;PSMD14;RPL34;PEBP1;PARK7;PHB2;ACTB;RPL6;PSMA7;RPL7;HSP90B1;PSMB6;LDHB;PRDX5;PSMB4;RPS16;PSMB5;FTH1;RPL35;RPL15;RPL17;RPL19;HSPA9;PRNP;NPM1;RPS9;MDH1;HSPA5;RPL35A;RPSA;PRDX6;ATP5F1E;DDOST;PSMA6;PSMA1;NCL;VDAC1;RPL26;CALR
PREB	43/299	3.06758e-24	2.90397e-22	0	0	8.97334	485.827	GPI;PRKCSH;GSTP1;HM13;CAPG;RRBP1;PHB2;ACTB;PSMA7;HSP90B1;PSMB6;SLC9A3R1;PSMB4;PSMB5;FTH1;LMAN2;ARHGDIA;RPL35;TMED2;RPL19;PDIA3;HSPA9;PRNP;NPM1;HSPA5;MDH2;SSR3;CAD;TUBB4B;PDIA6;DDOST;PDIA4;NCL;GNB2;EIF3I;STT3A;TAGLN2;UBA1;CALR;VIM;P4HB;PPIB;EIF3B
PSMD12	42/299	2.74469e-23	2.46156e-21	0	0	8.70605	452.277	RPL4;YWHAE;GPI;PSMD14;PARK7;PHB2;ACTB;RPL6;PSMA7;RPL7;HSP90B1;PSMB6;PSMB4;PSMB5;FTH1;RPL19;PDIA3;HSPA9;ACTR3;PRNP;NPM1;RPS9;HSPA5;MDH2;PGAM1;RPSA;TUBB4B;PDIA6;DDOST;PSMA6;PSMA3;PSMA1;PPA1;NCL;EIF3I;CANX;HNRNPD;CTNNB1;VDAC1;VIM;P4HB;EIF3B
ATF4	41/299	2.38313e-22	1.69202e-20	0	0	8.44213	420.32	RPL4;GPI;CD63;CLIC4;RPL32;SLC2A1;PARK7;LITAF;ACTB;RPL6;PSMA7;RPL7;HSP90B1;RPS16;FTH1;RPL35;RPL15;CLIC1;S100A11;RPL19;HSPA9;PRNP;NPM1;RPS9;HSPA5;PGAM1;DSTN;RPSA;TUBB4B;RHOA;DDOST;PPA1;NCL;GNAS;TAGLN2;RPL26;CALR;VIM;P4HB;PPIB;FTL
EWSR1	41/299	2.38313e-22	1.69202e-20	0	0	8.44213	420.32	RPL4;YWHAE;GPI;RPL10;GDI2;PHB2;ACTB;RPL6;PSMA7;RPL7;HSP90B1;LMNB1;RPS16;RPL35;RAC1;RPL15;RPL19;HSPA9;ACTR3;PRNP;NPM1;RPS9;HSPA5;MDH2;ACTN1;RPSA;ACTN4;TUBB4B;DDOST;NCL;CANX;HNRNPD;GNAS;CTNNB1;VDAC1;UBA1;CALR;VIM;P4HB;EZR;EIF3B
GTF3A	41/299	2.38313e-22	1.69202e-20	0	0	8.44213	420.32	RPL4;GPI;RPL32;RPL34;PEBP1;PARK7;PHB2;ACTB;RPL6;PSMA7;RPL7;ATP5MC1;PSMB6;LDHB;RPS16;FTH1;RPL35;RPL15;CLIC1;RPL17;S100A11;RPL19;HSPA9;PRNP;NPM1;RPS9;RPL35A;RPSA;RPS3A;TUBB4B;DDOST;APRT;EIF3K;PPA1;NCL;EIF3I;GNAS;VDAC1;RPL26;VIM;FTL
H1F0	41/299	2.38313e-22	1.69202e-20	0	0	8.44213	420.32	RPL4;YWHAE;GPI;PRKCSH;GSTP1;SLC2A1;PEBP1;ACTB;RPL6;RPL7;HSP90B1;LMNB1;CST3;LDHB;CSRP1;FTH1;GLUL;S100A11;RPL19;PRNP;NPM1;RPS9;GSN;HSPA5;MDH2;ACTN1;PGAM1;TUBB4B;PRDX6;DDOST;COL1A1;KRT18;NCL;GNAS;TAGLN2;S100A4;CALR;VIM;P4HB;EZR;CD44
MBD2	41/299	2.38313e-22	1.69202e-20	0	0	8.44213	420.32	YWHAE;ITGB1;GPI;CLIC4;PRKCSH;SLC2A1;IQGAP1;ADD3;LITAF;ACTB;PSMA7;HSP90B1;LMNB1;RAP1A;FTH1;CTNNA1;CLIC1;S100A11;HSPA9;ACTR3;PRNP;NPM1;GSN;HSPA5;ACTN1;MYOF;ACTN4;ATP2B1;GNG12;RHOA;DDOST;NCL;CANX;HNRNPD;GNAS;MDM2;CTNNB1;TAGLN2;VIM;EZR;CD44
MATR3	40/299	2.00692e-21	1.36792e-19	0	0	8.18152	389.912	RPL4;YWHAE;GPI;RPL10;GDI2;IQGAP1;ACTB;RPL6;PSMA7;RPL7;HSP90B1;LMNB1;LDHB;RPS16;FTH1;CTNNA1;RPL35;RPL15;RPL17;RPL19;HSPA9;ACTR3;PRNP;NPM1;RPS9;HSPA5;RPSA;RPS3A;TUBB4B;RHOA;NCL;CANX;HNRNPD;GNAS;CTNNB1;VDAC1;RPL26;CALR;VIM;P4HB
GTF2F1	39/299	1.63831e-20	9.62648e-19	0	0	7.92418	361.01	RPL4;YWHAE;GPI;PSMD14;PRKCSH;GSTP1;SLC2A1;RRBP1;PHB2;ACTB;PSMA7;HSP90B1;LMNB1;PSMB4;PSMB5;FTH1;ARHGDIA;RPL35;RPL19;HSPA9;PRNP;NPM1;RPS9;HSPA5;MDH2;ACTN1;ACTN4;TUBB4B;DDOST;NCL;CANX;HNRNPD;TAGLN2;UBA1;CALR;VIM;P4HB;EZR;EIF3B
HMGA1	39/299	1.63831e-20	9.62648e-19	0	0	7.92418	361.01	RPL4;GPI;PRKCSH;GSTP1;SLC2A1;CAPG;PHB2;ACTB;PSMA7;HSP90B1;LMNB1;LDHB;RPS16;FTH1;ARHGDIA;COTL1;RPL35;CLIC1;S100A11;HSPA9;PRNP;NPM1;RPS9;HSPA5;ACTN1;PGAM1;RPSA;ACTN4;TUBB4B;KRT18;PPA1;NCL;HNRNPD;TAGLN2;CALR;VIM;P4HB;EZR;CD44
HP1BP3	39/299	1.63831e-20	9.62648e-19	0	0	7.92418	361.01	RPL4;YWHAE;ITGB1;GPI;CLIC4;PRKCSH;GDI2;IQGAP1;PARK7;ADD3;ACTB;RPL6;PSMA7;RPL7;HSP90B1;FTH1;RPL35;GLUL;AP2M1;RPL19;PDIA3;HSPA9;ACTR3;PRNP;NPM1;RPS9;HSPA5;ACTN1;TUBB4B;DDOST;NCL;CANX;HNRNPD;GNAS;CTNNB1;TAGLN2;CALR;VIM;P4HB
XBP1	39/299	1.63831e-20	9.62648e-19	0	0	7.92418	361.01	RPL4;GPI;CLIC4;PRKCSH;GSTP1;SLC2A1;LITAF;ACTB;HSP90B1;CST3;SLC9A3R1;SERP1;FTH1;RPL35;GLUL;CLIC1;S100A11;RPL19;PDIA3;HSPA9;PRNP;NPM1;RPS9;HSPA5;ACTN1;DSTN;PDIA6;DDOST;PDIA4;KRT18;GNAS;TAGLN2;TMBIM6;CALR;VIM;P4HB;PPIB;CD44;FTL
BPNT1	38/299	1.29567e-19	6.69036e-18	0	0	7.67006	333.572	YWHAE;GPI;CLIC4;PRKCSH;PEBP1;ETFA;PARK7;ADD3;ACTB;PSMA7;HSP90B1;LMNB1;LDHB;CSRP1;ANXA6;GLUL;HSPA9;CBR1;PRNP;NPM1;GSN;MDH1;HSPA5;MDH2;PGAM1;TUBB4B;PRDX6;DDOST;PPA1;GPD2;NCL;TAGLN2;LAP3;VIM;P4HB;EZR;SLC29A1;CD44
CARHSP1	38/299	1.29567e-19	6.69036e-18	0	0	7.67006	333.572	GPI;CLIC4;PRKCSH;GSTP1;SLC2A1;CAPG;CRIP2;LITAF;CRIP1;ACTB;LMNB1;CST3;SLC9A3R1;CSRP1;FTH1;COTL1;TSPO;GLUL;CLIC1;S100A11;VAT1;PRNP;NPM1;GSN;HSPA5;ACTN1;PGAM1;TUBB4B;PRDX6;DDOST;COL1A1;TAGLN2;S100A4;VIM;P4HB;EZR;MFGE8;CD44
DNAJC1	38/299	1.29567e-19	6.69036e-18	0	0	7.67006	333.572	ITGB1;GPI;CD63;CLIC4;PRKCSH;GOLIM4;SLC2A1;RRBP1;IQGAP1;ADD3;LITAF;ACTB;HSP90B1;CSRP1;FTH1;CTNNA1;GLUL;S100A11;PDIA3;PRNP;NPM1;GSN;HSPA5;ACTN1;SSR3;MYOF;ATP2B1;PDIA6;DDOST;PDIA4;CANX;GNAS;TAGLN2;VIM;P4HB;EZR;PPIB;CD44
TERF2IP	38/299	1.29567e-19	6.69036e-18	0	0	7.67006	333.572	RPL4;ITGB1;GPI;RTN3;ARL6IP1;PRKCSH;SLC2A1;PEBP1;ACTB;PSMA7;HSP90B1;LDHB;FTH1;RPL35;TSPAN3;RPL15;GLUL;PRNP;NPM1;RPS9;MDH1;HSPA5;PGAM1;DSTN;TUBB4B;RHOA;DDOST;REEP5;PPA1;NCL;HNRNPD;GNAS;VDAC1;SERINC1;VIM;EZR;CD44;PFN2
COPS3	37/299	9.921e-19	4.69594e-17	0	0	7.41911	307.555	RPL4;YWHAE;GPI;PSMD14;GDI2;PARK7;PHB2;ACTB;RPL6;PSMA7;HSP90B1;LMNB1;PSMB6;LDHB;PSMB4;PSMB5;RPL35;RPL19;HSPA9;PRNP;NPM1;MDH1;HSPA5;MDH2;PGAM1;TUBB4B;DDOST;PSMA6;PSMA3;PSMA1;PPA1;NCL;EIF3I;VDAC3;HNRNPD;VDAC1;VIM
FARSB	37/299	9.921e-19	4.69594e-17	0	0	7.41911	307.555	RPL4;GPI;PSMD14;PHB2;ACTB;RPL6;PSMA7;RPL7;HSP90B1;LMNB1;PSMB6;LDHB;RPS16;RPL35;RPL15;RPL19;HSPA9;ACTR3;PRNP;NPM1;RPS9;HSPA5;MDH2;RPSA;TUBB4B;PRDX6;DDOST;PSMA6;PSMA3;PSMA1;PPA1;NCL;EIF3I;HNRNPD;VDAC1;VIM;EIF3B
NFE2L1	37/299	9.921e-19	4.69594e-17	0	0	7.41911	307.555	ITGB1;GPI;CLIC4;PRKCSH;SLC2A1;PTTG1IP;IQGAP1;ACTB;HSP90B1;CST3;CSRP1;LAMP1;FTH1;ARHGDIA;GLUL;HSPA9;PRNP;NPM1;GSN;HSPA5;ACTN1;DSTN;ACTN4;DDOST;NCL;CANX;GNAS;CTNNB1;TAGLN2;SERINC1;TMBIM6;CALR;VIM;P4HB;MFGE8;CD44;FTL
U2AF1	36/299	7.35022e-18	3.29599e-16	0	0	7.17129	282.92	RPL4;YWHAE;RPL32;RPL10;RPL34;PHB2;ACTB;RPL6;PSMA7;RPL7;HSP90B1;LMNB1;RPS16;FTH1;RPL35;RPL15;RPL17;RPL19;HSPA9;NPM1;RPS9;HSPA5;RPL35A;RPSA;TUBB4B;DDOST;PSMA6;PSMA3;PSMA1;PPA1;NCL;EIF3I;HNRNPD;RPL26;VIM;EIF3B
ZC3H15	36/299	7.35022e-18	3.29599e-16	0	0	7.17129	282.92	RPL4;YWHAE;RPL32;UQCRB;PSMD14;RPL34;GDI2;ACTB;RPL6;PSMA7;RPL7;HSP90B1;RPS16;RPL35;RPL15;RPL17;RPL19;HSPA9;ACTR3;PRNP;NPM1;RPS9;HSPA5;DSTN;RPL35A;RPSA;TUBB4B;PDIA6;PSMA3;PSMA1;PPA1;NCL;CANX;HNRNPD;VDAC1;RPL26
BOLA3	35/299	5.26539e-17	2.13624e-15	0	0	6.92655	259.626	GPI;UQCRB;PSMD14;GSTP1;PEBP1;PARK7;PHB2;ACTB;PSMA7;ATP5MC1;LMNB1;PSMB6;LDHB;PRDX5;RPS16;PSMB5;CHCHD3;FTH1;RPL35;TMEM14C;HSPA9;PRNP;NPM1;RPS9;MDH1;MDH2;PGAM1;TUBB4B;PRDX6;ATP5F1E;DDOST;PSMA6;PPA1;TAGLN2;VDAC1
CREB3	35/299	5.26539e-17	2.13624e-15	0	0	6.92655	259.626	GPI;CD63;CLIC4;PRKCSH;MVP;SLC2A1;CAPG;LITAF;ACTB;PSMA7;HSP90B1;CST3;CSRP1;FTH1;ARHGDIA;ANXA6;CLIC1;S100A11;VAT1;PRNP;GSN;HSPA5;ACTN1;TUBB4B;CKAP4;DDOST;KRT18;MYADM;TAGLN2;S100A4;CALR;VIM;P4HB;PPIB;CD44
STAT3	35/299	5.26539e-17	2.13624e-15	0	0	6.92655	259.626	ITGB1;GPI;CLIC4;PRKCSH;MVP;SLC2A1;IQGAP1;LITAF;ACTB;HSP90B1;FTH1;CTNNA1;RAC1;GLUL;CLIC1;S100A11;LYN;PRNP;NPM1;GSN;HSPA5;ACTN1;ACTN4;RHOA;COL1A1;GNAS;MDM2;CTNNB1;TAGLN2;CALR;LCP1;VIM;P4HB;EZR;CD44
ZNF207	35/299	5.26539e-17	2.13624e-15	0	0	6.92655	259.626	RPL4;YWHAE;GPI;PRKCSH;GDI2;ACTB;RPL6;PSMA7;HSP90B1;TMED2;RAC1;RPL15;RPL17;RPL19;HSPA9;ACTR3;PRNP;NPM1;RPS9;HSPA5;RPS3A;TUBB4B;RHOA;DDOST;PSMA3;NCL;CANX;HNRNPD;GNAS;CTNNB1;CALR;VIM;EZR;CD44;EIF3B
CENPB	34/299	3.64446e-16	1.26738e-14	0	0	6.68484	237.634	GPI;PRKCSH;SLC2A1;ACTB;HSP90B1;CST3;SLC9A3R1;CSRP1;FTH1;ARHGDIA;TSPO;CAPN1;VAT1;PRNP;RPS9;GSN;ACTN1;HPCAL1;CYBA;ACTN4;TUBB4B;DDOST;APRT;NCL;GNB2;GNAS;NUCB1;TAGLN2;CALM3;S100A4;CALR;VIM;P4HB;MFGE8
CUL4A	34/299	3.64446e-16	1.26738e-14	0	0	6.68484	237.634	YWHAE;ITGB1;GPI;CLIC4;PRKDC;PRKCSH;IQGAP1;ACTB;PSMA7;HSP90B1;LMNB1;LAMP1;HSPA9;ACTR3;PRNP;NPM1;HSPA5;ACTN1;RDX;ACTN4;DDOST;PPA1;NCL;CANX;HNRNPD;GNAS;CTNNB1;VDAC1;CALR;VIM;P4HB;EZR;CD44;EIF3B
H1FX	34/299	3.64446e-16	1.26738e-14	0	0	6.68484	237.634	RPL4;GPI;PRKCSH;GSTP1;SLC2A1;PHB2;ACTB;PSMA7;HSP90B1;LMNB1;LDHB;RPS16;FTH1;ARHGDIA;COTL1;RPL35;RPL19;PRNP;NPM1;RPS9;GSN;HSPA5;ACTN1;RPSA;TUBB4B;DDOST;NCL;HNRNPD;GNAS;TAGLN2;CALR;VIM;P4HB;EZR
INF2	34/299	3.64446e-16	1.26738e-14	0	0	6.68484	237.634	ITGB1;PRKCSH;MVP;SLC2A1;TNFAIP2;CAPG;CRIP2;RRBP1;LITAF;ACTB;SLC9A3R1;CSRP1;TSPAN4;COTL1;PRNP;GSN;ACTN1;MYOF;HPCAL1;ACTN4;BAIAP2;DDOST;COL1A1;KRT18;MYO1C;MYADM;TAGLN2;S100A4;ARHGEF2;ITGA5;VIM;EZR;MFGE8;CD44
NCOA3	34/299	3.64446e-16	1.26738e-14	0	0	6.68484	237.634	ITGB1;GPI;CLIC4;PRKCSH;SLC2A1;IQGAP1;ADD3;ACTB;PSMA7;HSP90B1;LMNB1;CSRP1;FTH1;GLUL;ACTR3;PRNP;NPM1;GSN;HSPA5;ACTN1;DSTN;PDIA6;DDOST;COL1A1;CANX;GNAS;CTNNB1;TAGLN2;S100A4;CALR;VIM;P4HB;EZR;CD44
TCEAL8	34/299	3.64446e-16	1.26738e-14	0	0	6.68484	237.634	RPL4;CD63;UQCRB;GSTP1;FHL1;PEBP1;ACTB;RPL6;PSMA7;HSP90B1;CST3;LDHB;FTH1;COTL1;RPL35;PLS3;PRNP;NPM1;HSPA5;DSTN;DDOST;COL1A1;COL3A1;REEP5;PPA1;MYADM;TAGLN2;S100A4;SERINC1;RPL26;CALR;VIM;PPIB;CD44
ZNF622	34/299	3.64446e-16	1.26738e-14	0	0	6.68484	237.634	RPL4;GPI;PSMD14;PRKCSH;SLC2A1;PARK7;ACTB;PSMA7;LDHB;RPS16;FTH1;RPL35;RPL15;RPL19;HSPA9;PRNP;NPM1;RPS9;MDH1;HSPA5;MDH2;RPS3A;PRDX6;DDOST;NCL;VDAC1;RPL26;CALR;VIM;P4HB;EIF3F;EZR;FTL;EIF3B
CUL1	33/299	2.43544e-15	7.15515e-14	0	0	6.44613	216.903	YWHAE;ITGB1;GPI;PSMD14;PRKDC;PRKCSH;GDI2;IQGAP1;ACTB;PSMA7;HSP90B1;CTNNA1;RAC1;HSPA9;ACTR3;PRNP;NPM1;HSPA5;RDX;DDOST;PSMA3;PSMA1;NCL;CANX;CAPZA2;HNRNPD;GNAS;MDM2;CTNNB1;CALR;VIM;RAB7A;EIF3B
HIST1H1C	33/299	2.43544e-15	7.15515e-14	0	0	6.44613	216.903	GPI;PRKCSH;GSTP1;SLC2A1;CRIP1;ACTB;PSMA7;HSP90B1;LMNB1;CST3;LDHB;CSRP1;FTH1;RPL35;GLUL;S100A11;PRNP;NPM1;RPS9;GSN;HSPA5;TUBB4B;PRDX6;DDOST;COL1A1;KRT18;NCL;TAGLN2;S100A4;CALR;VIM;P4HB;CD44
HMG20B	33/299	2.43544e-15	7.15515e-14	0	0	6.44613	216.903	GPI;PRKCSH;MVP;CRIP2;IQGAP1;ACTB;SLC9A3R1;CSRP1;FTH1;ARHGDIA;GNA11;TSPAN4;TSPO;CAPN1;PGLS;VAT1;PRNP;GSN;ACTN1;MBOAT7;HPCAL1;TUBB4B;DDOST;GNAS;TAGLN2;VDAC1;CALM3;S100A4;CALR;VIM;P4HB;MFGE8;CD44
JUND	33/299	2.43544e-15	7.15515e-14	0	0	6.44613	216.903	GPI;GSTP1;SLC2A1;LITAF;CRIP1;ACTB;HSP90B1;CST3;FTH1;ARHGDIA;RPL35;GLUL;S100A11;RPL19;PRNP;RPS9;GSN;HSPA5;ACTN1;TUBB4B;DDOST;COL1A1;NCL;MYADM;GNAS;TAGLN2;S100A4;CALR;VIM;P4HB;EZR;CD44;FTL
MRRF	33/299	2.43544e-15	7.15515e-14	0	0	6.44613	216.903	RPL4;GPI;PRKCSH;NDUFA10;SLC2A1;ETFA;PHB2;RPL6;PSMA7;RPL7;LMNB1;LDHB;CHCHD3;AIFM1;GLUL;HSPA9;PRNP;NPM1;RPS9;GSN;MDH1;HSPA5;MDH2;ACTN1;PRDX6;DDOST;PPA1;NCL;CANX;VDAC3;VDAC1;SLC29A1;CD44
RNF114	33/299	2.43544e-15	7.15515e-14	0	0	6.44613	216.903	GPI;CLIC4;PRKCSH;GDI2;PTTG1IP;LITAF;ACTB;PSMA7;HSP90B1;CSRP1;FTH1;TSPO;RAC1;RPL15;GLUL;HSPA9;PRNP;RPS9;HSPA5;ACTN1;DSTN;PRDX6;DDOST;PPA1;NCL;GNAS;TAGLN2;TMBIM6;LAP3;VIM;P4HB;EZR;CD44
SLC30A9	33/299	2.43544e-15	7.15515e-14	0	0	6.44613	216.903	SCARB2;GPI;CLIC4;ARL6IP1;CAB39;UQCRB;PSMD14;PRKCSH;GDI2;ADD3;ACTB;PSMA7;HSP90B1;LDHB;TMED2;CPNE3;TSPAN3;GLUL;HSPA9;ACTR3;PRNP;HSPA5;DSTN;ATP2B1;DDOST;REEP5;CANX;CAPZA2;VDAC1;SERINC1;STT3B;CD44;PFN2
STAT6	33/299	2.43544e-15	7.15515e-14	0	0	6.44613	216.903	ITGB1;GPI;CD63;PRKCSH;MVP;SLC2A1;TNFAIP2;CAPG;IQGAP1;LITAF;ACTB;CSRP1;FTH1;COTL1;CLIC1;S100A11;LYN;PRNP;GSN;SYK;ACTN1;MYOF;CYBA;COL1A1;MYO1C;CTNNB1;TAGLN2;S100A4;CALR;ITGA5;LCP1;VIM;CD44
TSC22D4	33/299	2.43544e-15	7.15515e-14	0	0	6.44613	216.903	PRKCSH;MVP;CAPG;CRIP2;ADD3;LITAF;ACTB;CST3;SLC9A3R1;SYNGR2;CSRP1;FTH1;ARHGDIA;TSPAN4;COTL1;TSPO;CAPN1;GLUL;CLIC1;PRNP;GSN;HSPA5;HPCAL1;CYBA;DDOST;GNB2;TAGLN2;S100A4;ARHGEF2;VIM;EZR;MFGE8;CD44
ADAR	32/299	1.57004e-14	4.05357e-13	0	0	6.21036	197.397	RPL4;GPI;CLIC4;PRKCSH;SLC2A1;IQGAP1;ACTB;HSP90B1;LMNB1;CSRP1;FTH1;COTL1;GLUL;S100A11;ACTR3;PRNP;NPM1;HSPA5;ACTN1;ACTN4;DDOST;PPA1;NCL;HNRNPD;GNAS;TAGLN2;LAP3;CALR;VIM;P4HB;EZR;CD44
IGHM	32/299	1.57004e-14	4.05357e-13	0	0	6.21036	197.397	CFD;C1QB;ITGAM;TNFAIP2;CAPG;CRIP1;ACTB;PSMA7;HSP90B1;DPP4;COTL1;APOD;GLUL;LYN;CD53;CD163;FCER1G;GSN;SYK;PRKCB;ACTN1;CYBB;LYZ;DCN;COL1A1;COL3A1;TAGLN2;S100A4;LCP1;VIM;DOCK2;CD44
IRF3	32/299	1.57004e-14	4.05357e-13	0	0	6.21036	197.397	GPI;PRKCSH;GSTP1;MVP;CAPG;ACTB;PSMA7;HSP90B1;CST3;RPS16;FTH1;ARHGDIA;PGLS;AP2M1;PRNP;NPM1;RPS9;HSPA5;ACTN1;CYBA;ACTN4;TUBB4B;DDOST;APRT;GNB2;NUCB1;CTNNB1;TAGLN2;CALR;VIM;P4HB;CD44
MKRN1	32/299	1.57004e-14	4.05357e-13	0	0	6.21036	197.397	RPL4;GPI;SLC2A1;PTTG1IP;LITAF;ACTB;RPL7;HSP90B1;CST3;SELENBP1;LDHB;FTH1;RPL35;RPL15;GLUL;RPL19;PRNP;NPM1;RPS9;HSPA5;DSTN;RPSA;TUBB4B;PRDX6;DDOST;NCL;GNAS;TAGLN2;TMBIM6;VIM;EZR;CD44
MRPL28	32/299	1.57004e-14	4.05357e-13	0	0	6.21036	197.397	GSTP1;PEBP1;PARK7;PHB2;ACTB;PSMA7;ATP5MC1;PSMB6;PRDX5;PSMB4;RPS16;PSMB5;FTH1;RPL35;TSPO;PGLS;RPL19;HSPA9;PRNP;NPM1;RPS9;HSPA5;MDH2;RPSA;TUBB4B;ATP5F1E;DDOST;APRT;GNB2;EIF3I;VDAC1;P4HB
NR2F6	32/299	1.57004e-14	4.05357e-13	0	0	6.21036	197.397	GPI;PRKCSH;SLC2A1;TNFAIP2;CAPG;CRIP2;CRIP1;ACTB;PSMA7;CST3;SLC9A3R1;CSRP1;FTH1;TSPAN4;TSPO;S100A11;PRNP;GSN;ACTN1;CYBA;TUBB4B;DDOST;COL1A1;KRT18;GNB2;GNAS;TAGLN2;S100A4;VIM;SLC29A1;MFGE8;CD44
USF2	32/299	1.57004e-14	4.05357e-13	0	0	6.21036	197.397	ITGB1;GPI;CD63;PRKCSH;GSTP1;SLC2A1;PEBP1;ACTB;PSMA7;CST3;RPS16;FTH1;ARHGDIA;RAC1;GLUL;AP2M1;PRNP;RPS9;GSN;ACTN1;ACTN4;DDOST;NCL;GNB2;GNAS;CTNNB1;TAGLN2;CALR;VIM;P4HB;CD44;FTL
ZNF410	32/299	1.57004e-14	4.05357e-13	0	0	6.21036	197.397	YWHAE;ITGB1;GPI;CD63;CLIC4;PSMD14;ETFA;IQGAP1;ACTB;PSMA7;FTH1;RAC1;RPL17;S100A11;HSPA9;PRNP;HSPA5;ACTN1;RPS3A;DDOST;PSMA6;PSMA1;NCL;CANX;GNAS;CTNNB1;TAGLN2;TMBIM6;VIM;P4HB;CD44;FTL
COPS2	31/299	9.75584e-14	2.15896e-12	0	0	5.9775	179.076	RPL4;YWHAE;ITGB1;GPI;PSMD14;PRKCSH;GDI2;ACTB;PSMA7;RPL7;HSP90B1;RAP1A;FTH1;RPL15;HSPA9;ACTR3;PRNP;NPM1;MDH1;HSPA5;RDX;DSTN;PSMA6;PSMA3;PSMA1;NCL;CANX;CAPZA2;CTNNB1;SERINC1;VIM
GTF2E2	31/299	9.75584e-14	2.15896e-12	0	0	5.9775	179.076	GPI;CLIC4;CAB39;PSMD14;SLC2A1;IQGAP1;ACTB;CNDP2;HSP90B1;CSRP1;HSPA9;PRNP;NPM1;HSPA5;PGAM1;PDIA6;DDOST;PSMA6;PSMA3;PPA1;NCL;VDAC3;HNRNPD;GNAS;TAGLN2;VDAC1;S100A4;LAP3;VIM;P4HB;CD44
KCMF1	31/299	9.75584e-14	2.15896e-12	0	0	5.9775	179.076	YWHAE;ITGB1;GPI;CLIC4;CAB39;GDI2;SLC2A1;ADD3;ACTB;PSMA7;FTH1;TMED2;RAC1;GLUL;HSPA9;ACTR3;PRNP;NPM1;HSPA5;ACTN1;SSR3;DSTN;PRDX6;NCL;CANX;HNRNPD;VDAC1;VIM;EZR;CD44;RAB7A
MTA2	31/299	9.75584e-14	2.15896e-12	0	0	5.9775	179.076	YWHAE;GPI;PRKDC;PRKCSH;PHB2;ACTB;HSP90B1;LMNB1;GANAB;RPS16;ARHGDIA;HSPA9;PRNP;NPM1;RPS9;HSPA5;ACTN1;ACTN4;TUBB4B;DDOST;NCL;HNRNPD;CTNNB1;TAGLN2;UBA1;CALR;ARHGEF2;VIM;P4HB;EZR;EIF3B
RELA	31/299	9.75584e-14	2.15896e-12	0	0	5.9775	179.076	ITGB1;GPI;CLIC4;PRKCSH;GSTP1;SLC2A1;IQGAP1;LITAF;ACTB;CSRP1;FTH1;ARHGDIA;RAC1;PRNP;NPM1;GSN;HSPA5;ACTN1;ACTN4;RHOA;DDOST;GNAS;MDM2;CTNNB1;TAGLN2;CALR;ITGA5;VIM;P4HB;EZR;CD44
RFXANK	31/299	9.75584e-14	2.15896e-12	0	0	5.9775	179.076	SLC25A1;GPI;CD63;PRKCSH;GSTP1;SLC2A1;CAPG;ACTB;PSMA7;PRDX5;FTH1;TSPAN4;COTL1;RPL35;TSPO;CAPN1;PGLS;CLIC1;PRNP;RPS9;CYBA;TUBB4B;DDOST;APRT;TAGLN2;S100A4;CALR;VIM;P4HB;CD44;FTL
SMARCE1	31/299	9.75584e-14	2.15896e-12	0	0	5.9775	179.076	RPL4;YWHAE;GPI;GDI2;ACTB;RPL6;PSMA7;RPL7;HSP90B1;LMNB1;RPL35;RAC1;RPL15;RPL19;HSPA9;ACTR3;PRNP;NPM1;RPS9;HSPA5;TUBB4B;PDIA6;DDOST;NCL;CANX;HNRNPD;GNAS;CTNNB1;RPL26;VIM;EZR
TSC22D1	31/299	9.75584e-14	2.15896e-12	0	0	5.9775	179.076	GPI;CD63;CLIC4;PRKCSH;FHL1;SLC2A1;LITAF;ACTB;PSMA7;HSP90B1;CST3;LDHB;CSRP1;FTH1;GLUL;PRNP;NPM1;GSN;HSPA5;ACTN1;DSTN;DDOST;COL1A1;KRT18;MYADM;GNAS;CTNNB1;TAGLN2;S100A4;VIM;CD44
UBR4	31/299	9.75584e-14	2.15896e-12	0	0	5.9775	179.076	YWHAE;GPI;CLIC4;PRKDC;PRKCSH;RRBP1;IQGAP1;ACTB;HSP90B1;FTH1;CTNNA1;HSPA9;PRNP;NPM1;HSPA5;ACTN1;CAD;ACTN4;DDOST;NCL;CANX;HNRNPD;GNAS;CTNNB1;UBA1;ARHGEF2;VIM;P4HB;EZR;CD44;EIF3B
ZFR	31/299	9.75584e-14	2.15896e-12	0	0	5.9775	179.076	RPL4;YWHAE;ITGB1;GPI;CLIC4;PRKCSH;GDI2;IQGAP1;ACTB;RPL6;HSP90B1;FTH1;RPL15;HSPA9;ACTR3;PRNP;NPM1;HSPA5;ACTN1;RDX;ACTN4;ATP2B1;DDOST;NCL;CANX;HNRNPD;GNAS;CTNNB1;CALR;VIM;EZR
ZNF664	31/299	9.75584e-14	2.15896e-12	0	0	5.9775	179.076	SCARB2;ITGB1;GPI;CLIC4;PRKDC;PRKCSH;PEBP1;ADD3;ACTB;RPL6;HSP90B1;LMNB1;FTH1;TMED2;PRNP;NPM1;GSN;ACTN1;RDX;ATP2B1;DDOST;KRT18;NCL;CANX;HNRNPD;GNAS;TMBIM6;VIM;P4HB;PFN2;FTL
CUL2	30/299	5.8377e-13	1.14338e-11	0	0	5.74751	161.903	YWHAE;ITGB1;GPI;CLIC4;CAB39;PSMD14;GDI2;IQGAP1;PARK7;ACTB;PSMA7;HSP90B1;HSPA9;ACTR3;PRNP;NPM1;HSPA5;ACTN1;RDX;PSMA6;PSMA3;PSMA1;PPA1;NCL;CANX;CAPZA2;MDM2;CTNNB1;VIM;EZR
CUL4B	30/299	5.8377e-13	1.14338e-11	0	0	5.74751	161.903	ITGB1;GPI;CLIC4;PRKDC;PRKCSH;SLC2A1;IQGAP1;ADD3;ACTB;PSMA7;HSP90B1;LMNB1;PLS3;HSPA9;PRNP;NPM1;HSPA5;ACTN1;RDX;DSTN;ACTN4;ATP2B1;NCL;CANX;HNRNPD;GNAS;CTNNB1;VIM;EZR;CD44
DSP	30/299	5.8377e-13	1.14338e-11	0	0	5.74751	161.903	PRKCSH;FHL1;SLC2A1;IQGAP1;CLDN1;ACTB;HSP90B1;CSRP1;FTH1;PLS3;GLUL;S100A11;PRNP;NPM1;GSN;HSPA5;ACTN1;MYOF;ACTN4;DCN;COL1A1;COL3A1;KRT18;TAGLN2;S100A4;VIM;P4HB;EZR;CD44;FBN1
FARSA	30/299	5.8377e-13	1.14338e-11	0	0	5.74751	161.903	RPL4;GPI;PSMD14;PRKCSH;PHB2;ACTB;PSMA7;RPS16;PSMB5;ARHGDIA;HSPA9;PRNP;NPM1;RPS9;HSPA5;MDH2;ACTN1;PGAM1;CAD;RPSA;TUBB4B;DDOST;APRT;PPA1;NCL;EIF3I;VDAC1;CALR;P4HB;EIF3B
GATAD2A	30/299	5.8377e-13	1.14338e-11	0	0	5.74751	161.903	GPI;CLIC4;PRKCSH;SLC2A1;RRBP1;IQGAP1;ACTB;LMNB1;FTH1;ARHGDIA;CTNNA1;HSPA9;PRNP;NPM1;ACTN1;CAD;ACTN4;TUBB4B;DDOST;NCL;CANX;HNRNPD;GNAS;TAGLN2;ARHGEF2;VIM;P4HB;EZR;CD44;EIF3B
LARP1	30/299	5.8377e-13	1.14338e-11	0	0	5.74751	161.903	RPL4;YWHAE;GPI;CLIC4;RRBP1;ACTB;RPL6;HSP90B1;LMNB1;FTH1;RPL19;HSPA9;PRNP;NPM1;RPS9;HSPA5;ACTN1;RPSA;ACTN4;TUBB4B;NCL;CANX;HNRNPD;GNAS;CTNNB1;VDAC1;UBA1;VIM;P4HB;EIF3B
MLX	30/299	5.8377e-13	1.14338e-11	0	0	5.74751	161.903	GPI;CD63;PRKCSH;GDI2;PARK7;LITAF;ACTB;PSMA7;ATP5MC1;PRDX5;SYNGR2;PSMB5;FTH1;ARHGDIA;GLUL;S100A11;PRNP;NPM1;HSPA5;MDH2;ACTN1;RHOA;DDOST;TAGLN2;CALR;ARHGEF2;VIM;P4HB;EZR;CD44
POLE4	30/299	5.8377e-13	1.14338e-11	0	0	5.74751	161.903	GPI;SLC2A1;PARK7;ACTB;PSMA7;ATP5MC1;CST3;PSMB6;RPS16;PSMB5;FTH1;COTL1;RPL35;TSPO;RPL15;PRNP;NPM1;RPS9;MDH2;ACTN1;TUBB4B;PRDX6;DDOST;APRT;PPA1;NCL;TAGLN2;S100A4;RPL26;VIM
SF3A3	30/299	5.8377e-13	1.14338e-11	0	0	5.74751	161.903	RPL4;GPI;PSMD14;PARK7;PHB2;ACTB;RPL6;PSMA7;RPL7;HSP90B1;LMNB1;RPL35;RPL19;HSPA9;PRNP;NPM1;SUPT16H;RPS9;HSPA5;RPSA;TUBB4B;DDOST;PSMA3;PPA1;NCL;EIF3I;HNRNPD;VDAC1;VIM;EIF3B
SSRP1	30/299	5.8377e-13	1.14338e-11	0	0	5.74751	161.903	RPL4;YWHAE;GPI;PRKDC;PHB2;ACTB;RPL6;PSMA7;HSP90B1;LMNB1;LDHB;RPL19;HSPA9;NPM1;SUPT16H;RPS9;HSPA5;MDH2;CAD;RPSA;TUBB4B;PDIA6;DDOST;PPA1;NCL;HNRNPD;TAGLN2;CALR;VIM;EIF3B
CBFB	29/299	3.36065e-12	6.29291e-11	0	0	5.52034	145.841	ITGB1;GPI;CLIC4;SLC2A1;IQGAP1;ADD3;ACTB;PSMA7;HSP90B1;LMNB1;FTH1;COTL1;CLIC1;ACTR3;PRNP;NPM1;GSN;HSPA5;ACTN1;DDOST;NCL;GNAS;CTNNB1;TAGLN2;CALR;VIM;P4HB;EZR;CD44
DPF2	29/299	3.36065e-12	6.29291e-11	0	0	5.52034	145.841	YWHAE;GPI;PRKCSH;GSTP1;ACTB;PSMA7;HSP90B1;LMNB1;FTH1;ARHGDIA;CAPN1;RPL19;HSPA9;PRNP;NPM1;RPS9;HSPA5;ACTN1;ACTN4;DDOST;NCL;HNRNPD;CTNNB1;TAGLN2;UBA1;ARHGEF2;VIM;P4HB;EIF3B
MAZ	29/299	3.36065e-12	6.29291e-11	0	0	5.52034	145.841	YWHAE;GPI;PRKCSH;GSTP1;SLC2A1;ACTB;LMNB1;RPS16;FTH1;ARHGDIA;RPL35;GLUL;RPL19;PRNP;NPM1;RPS9;RPSA;ACTN4;TUBB4B;DDOST;NCL;GNB2;HNRNPD;GNAS;TAGLN2;CALM3;CALR;VIM;P4HB
RNF113A	29/299	3.36065e-12	6.29291e-11	0	0	5.52034	145.841	RPL4;GPI;RPL32;RPL10;RPL34;PHB2;RPL6;PSMA7;PSMB4;RPS16;PSMB5;AIFM1;FTH1;RPL35;RPL15;RPL19;BCAP31;PRNP;NPM1;RPS9;DDOST;APRT;EIF3K;NCL;EIF3I;S100A4;VIM;FTL;EIF3B
DEK	28/299	1.85935e-11	3.16834e-10	0	0	5.29596	130.854	RPL4;YWHAE;GPI;ARL6IP1;GDI2;PARK7;ACTB;RPL6;RPL7;HSP90B1;LMNB1;LDHB;FTH1;RPL35;RPL19;HSPA9;ACTR3;PRNP;NPM1;RPS9;HSPA5;RPSA;TUBB4B;PPA1;NCL;HNRNPD;TAGLN2;VIM
EXOC2	28/299	1.85935e-11	3.16834e-10	0	0	5.29596	130.854	SCARB2;YWHAE;ITGB1;GPI;PRKCSH;IQGAP1;ADD3;ACTB;LMNB1;ANXA6;ACTR3;PRNP;GSN;HSPA5;ACTN1;MYOF;ACTN4;ATP2B1;EHD4;GPD2;CANX;PI4KA;GNAS;CTNNB1;ESYT2;VIM;EZR;CD44
HIF1A	28/299	1.85935e-11	3.16834e-10	0	0	5.29596	130.854	ITGB1;GPI;CD63;CLIC4;PRKCSH;SLC2A1;IQGAP1;LITAF;ACTB;HSP90B1;CSRP1;FTH1;ACTR3;PRNP;NPM1;HSPA5;ACTN1;PGAM1;RHOA;COL1A1;GNAS;MDM2;CTNNB1;TAGLN2;S100A4;VIM;EZR;CD44
HIST1H1E	28/299	1.85935e-11	3.16834e-10	0	0	5.29596	130.854	RPL4;YWHAE;RPL10;ACTB;RPL6;PSMA7;RPL7;HSP90B1;LMNB1;RPS16;RPL35;RPL15;RPL19;HSPA9;PRNP;NPM1;RPS9;HSPA5;RPSA;ACTN4;TUBB4B;NCL;CANX;HNRNPD;TAGLN2;CALR;VIM;P4HB
MAX	28/299	1.85935e-11	3.16834e-10	0	0	5.29596	130.854	YWHAE;ITGB1;GPI;CLIC4;PRKCSH;SLC2A1;ACTB;PSMA7;FTH1;RAC1;GLUL;LYN;HSPA9;PRNP;NPM1;HSPA5;ACTN1;RHOA;DDOST;NCL;GNAS;MDM2;CTNNB1;TAGLN2;VIM;P4HB;EZR;CD44
MBNL1	28/299	1.85935e-11	3.16834e-10	0	0	5.29596	130.854	ITGB1;GPI;CLIC4;PRKCSH;IQGAP1;ADD3;ACTB;HSP90B1;CSRP1;FTH1;GLUL;ACTR3;PRNP;NPM1;GSN;HSPA5;ACTN1;ACTN4;ATP2B1;GNG12;RHOA;CANX;GNAS;CTNNB1;TAGLN2;LCP1;VIM;CD44
NFE2L2	28/299	1.85935e-11	3.16834e-10	0	0	5.29596	130.854	ITGB1;GPI;CLIC4;PRKCSH;GSTP1;SLC2A1;IQGAP1;LITAF;ACTB;HSP90B1;CSRP1;FTH1;GLUL;CLIC1;ACTR3;PRNP;GSN;HSPA5;ACTN1;PRDX6;RHOA;GNAS;CTNNB1;TAGLN2;S100A4;VIM;EZR;CD44
NR1I3	28/299	1.85935e-11	3.16834e-10	0	0	5.29596	130.854	CRP;APCS;ITIH2;SERPINC1;PON1;AFM;SERPINA6;ITIH1;SERPINA7;PSMA7;KNG1;HPX;TTR;C9;AOX1;APOB;GC;PRNP;GSTM1;SERPINF2;FGG;APOA1;APOA4;AGT;AZGP1;KRT18;IGFALS;KLKB1
SMARCC2	28/299	1.85935e-11	3.16834e-10	0	0	5.29596	130.854	YWHAE;GPI;PRKDC;PRKCSH;IQGAP1;ACTB;HSP90B1;LMNB1;CTNNA1;GLUL;HSPA9;PRNP;NPM1;GSN;HSPA5;ACTN4;TUBB4B;DDOST;NCL;CANX;HNRNPD;GNAS;CTNNB1;UBA1;CALR;ARHGEF2;VIM;CD44
DR1	27/299	9.876e-11	1.4762e-09	0	0	5.07432	116.904	ITGB1;GPI;CLIC4;GNAI3;SLC2A1;IQGAP1;ADD3;ACTB;LMNB1;FTH1;TMED2;GLUL;TMED5;HSPA9;ACTR3;PRNP;NPM1;HSPA5;DDOST;TMX1;NCL;CANX;CAPZA2;CTNNB1;TAGLN2;VIM;CD44
DVL1	27/299	9.876e-11	1.4762e-09	0	0	5.07432	116.904	GPI;PRKCSH;GSTP1;SLC2A1;CRIP2;PARK7;ACTB;HSP90B1;FTH1;ARHGDIA;PRNP;GSN;HSPA5;ACTN1;HPCAL1;ACTN4;DDOST;APRT;COL1A1;MYO1C;GNB2;GNAS;CTNNB1;ARHGEF2;VIM;EZR;CD44
ELF4	27/299	9.876e-11	1.4762e-09	0	0	5.07432	116.904	PRKCSH;MVP;TNFAIP2;CAPG;IQGAP1;LITAF;CSRP1;COTL1;CLIC1;S100A11;LYN;PRNP;GSN;SYK;ACTN1;MYOF;CYBB;CYBA;COL1A1;COL3A1;TAGLN2;S100A4;ITGA5;LCP1;VIM;CD44;FBN1
ID3	27/299	9.876e-11	1.4762e-09	0	0	5.07432	116.904	CLIC4;SLC2A1;CRIP2;LITAF;CRIP1;ACTB;CST3;LDHB;CSRP1;FTH1;GLUL;S100A11;PRNP;GSN;HSPA5;ACTN1;TM4SF1;DCN;COL1A1;COL3A1;KRT18;MYADM;TAGLN2;S100A4;VIM;MFGE8;CD44
KLF6	27/299	9.876e-11	1.4762e-09	0	0	5.07432	116.904	ITGB1;CLIC4;SLC2A1;IQGAP1;LITAF;CRIP1;ACTB;CSRP1;FTH1;COTL1;GLUL;CLIC1;S100A11;PRNP;GSN;HSPA5;ACTN1;MYOF;TM4SF1;COL1A1;KRT18;MYADM;TAGLN2;S100A4;VIM;EZR;CD44
MTA1	27/299	9.876e-11	1.4762e-09	0	0	5.07432	116.904	GPI;PRKCSH;MVP;SLC2A1;CRIP2;IQGAP1;PHB2;ACTB;LMNB1;CSRP1;VAT1;PRNP;NPM1;HSPA5;ACTN1;CAD;ACTN4;DDOST;NCL;HNRNPD;GNAS;CTNNB1;VDAC1;ARHGEF2;VIM;CD44;EIF3B
RBM22	27/299	9.876e-11	1.4762e-09	0	0	5.07432	116.904	RPL4;GPI;GDI2;ACTB;RPL6;HSP90B1;RPS16;RPL35;RPL15;RPL17;RPL19;HSPA9;PRNP;NPM1;RPS9;HSPA5;ACTN1;RPL35A;RPSA;DDOST;NCL;HNRNPD;GNAS;ARHGEF2;VIM;EZR;EIF3B
SF3A2	27/299	9.876e-11	1.4762e-09	0	0	5.07432	116.904	RPL4;GPI;PRKCSH;PHB2;ACTB;PSMA7;LMNB1;RPS16;ARHGDIA;RPL35;RPL19;HSPA9;NPM1;RPS9;HSPA5;ACTN1;CAD;RPSA;ACTN4;TUBB4B;DDOST;APRT;NCL;HNRNPD;CALR;VIM;EIF3B
TOX4	27/299	9.876e-11	1.4762e-09	0	0	5.07432	116.904	YWHAE;GPI;CLIC4;PRKCSH;SLC2A1;IQGAP1;ACTB;PSMA7;HSP90B1;LMNB1;CSRP1;CTNNA1;HSPA9;ACTR3;PRNP;NPM1;HSPA5;DDOST;NCL;CANX;GNAS;CTNNB1;TMBIM6;CALR;VIM;P4HB;EZR
UBP1	27/299	9.876e-11	1.4762e-09	0	0	5.07432	116.904	YWHAE;ITGB1;GPI;CLIC4;PRKCSH;GDI2;IQGAP1;ADD3;ACTB;PSMA7;HSP90B1;LMNB1;FTH1;HSPA9;ACTR3;PRNP;NPM1;HSPA5;ACTN1;ACTN4;DDOST;NCL;CANX;HNRNPD;GNAS;CTNNB1;VIM
UBTF	27/299	9.876e-11	1.4762e-09	0	0	5.07432	116.904	YWHAE;GPI;PRKCSH;SLC2A1;PHB2;ACTB;PSMA7;LMNB1;ARHGDIA;HSPA9;PRNP;NPM1;RPS9;HSPA5;ACTN1;ACTN4;TUBB4B;DDOST;NCL;HNRNPD;GNAS;CTNNB1;CALR;ARHGEF2;VIM;P4HB;EIF3B
VPS72	27/299	9.876e-11	1.4762e-09	0	0	5.07432	116.904	YWHAE;GPI;PRKCSH;MVP;IQGAP1;PARK7;PHB2;ACTB;PSMA7;CNDP2;PSMB4;PSMB5;CSRP1;FTH1;ARHGDIA;VAT1;CBR1;PRNP;NPM1;DDOST;REEP5;NCL;GNAS;VDAC1;S100A4;LAP3;VIM
YY1	27/299	9.876e-11	1.4762e-09	0	0	5.07432	116.904	RPL4;YWHAE;ITGB1;GPI;ACTB;PSMA7;RPL7;HSP90B1;FTH1;RAC1;HSPA9;ACTR3;PRNP;NPM1;HSPA5;ACTN1;RHOA;DDOST;NCL;CANX;HNRNPD;GNAS;MDM2;CTNNB1;VIM;P4HB;CD44
ZNF428	27/299	9.876e-11	1.4762e-09	0	0	5.07432	116.904	PRKCSH;PEBP1;CRIP2;PARK7;ACTB;PSMA7;CST3;LDHB;PRDX5;RPS16;PSMB5;FTH1;ARHGDIA;RPL35;PGLS;PRNP;RPS9;GSN;TUBB4B;DDOST;EIF3K;NCL;GNAS;CALM3;RPL26;VIM;MFGE8
BOLA1	26/299	5.03005e-10	6.64434e-09	0	0	4.85538	103.956	GPI;PRKCSH;GSTP1;CRIP2;PARK7;ACTB;PSMA7;ATP5MC1;PRDX5;PSMB4;RPS16;PSMB5;FTH1;RPL35;TSPO;PGLS;PRNP;RPS9;RPL35A;RPSA;TUBB4B;ATP5F1E;DDOST;APRT;TAGLN2;VIM
CD36	26/299	5.03005e-10	6.64434e-09	0	0	4.85538	103.956	CFD;C1QB;FHL1;PSMA7;CST3;DPP4;SELENBP1;FTH1;APOD;GLUL;CD53;PRNP;CD163;FCER1G;GSN;MYOF;CYBB;LYZ;LYVE1;DCN;COL1A1;COL3A1;S100A4;LCP1;VIM;CD44
CEBPB	26/299	5.03005e-10	6.64434e-09	0	0	4.85538	103.956	CD63;CLIC4;SLC2A1;TNFAIP2;LITAF;ACTB;HSP90B1;CST3;FTH1;COTL1;TSPO;GLUL;S100A11;PRNP;FCER1G;GSN;HSPA5;ACTN1;CYBA;COL1A1;TAGLN2;S100A4;LCP1;VIM;CD44;FTL
CREB3L3	26/299	5.03005e-10	6.64434e-09	0	0	4.85538	103.956	ITIH2;SERPINC1;PRKCSH;PON1;SERPINA6;PSMA7;KNG1;DPP4;HPX;TTR;CA4;APOB;GC;PRNP;SERPIND1;AHSG;SERPINF2;FGG;APOA1;APOA4;AGT;DCN;COL1A1;AZGP1;COL3A1;KRT18
CXXC1	26/299	5.03005e-10	6.64434e-09	0	0	4.85538	103.956	GPI;PRKCSH;SLC2A1;PHB2;ACTB;SLC9A3R1;FTH1;ARHGDIA;ANXA6;HSPA9;PRNP;NPM1;RPS9;ACTN1;CAD;ACTN4;TUBB4B;DDOST;NCL;GNAS;ARHGEF2;VIM;EZR;SLC29A1;MFGE8;EIF3B
MACF1	26/299	5.03005e-10	6.64434e-09	0	0	4.85538	103.956	ITGB1;GPI;CLIC4;PRKDC;PRKCSH;RRBP1;IQGAP1;ADD3;ACTB;HSP90B1;CSRP1;CTNNA1;PRNP;GSN;HSPA5;ACTN1;MYOF;ACTN4;ATP2B1;NCL;CANX;GNAS;CTNNB1;VIM;EZR;CD44
NFYC	26/299	5.03005e-10	6.64434e-09	0	0	4.85538	103.956	YWHAE;GPI;CLIC4;PRKCSH;SLC2A1;PARK7;ACTB;PSMA7;FTH1;GLUL;HSPA9;PRNP;NPM1;RPS9;ACTN1;DDOST;NCL;HNRNPD;GNAS;CTNNB1;VDAC1;TMBIM6;CALR;VIM;P4HB;CD44
REPIN1	26/299	5.03005e-10	6.64434e-09	0	0	4.85538	103.956	GPI;CD63;PRKCSH;SLC2A1;ADD3;LITAF;ACTB;LDHB;SLC9A3R1;FTH1;GLUL;PRNP;GSN;HSPA5;ACTN1;ACTN4;DDOST;KRT18;GNAS;TAGLN2;ARHGEF2;VIM;P4HB;SLC29A1;MFGE8;CD44
RXRB	26/299	5.03005e-10	6.64434e-09	0	0	4.85538	103.956	GPI;PRKCSH;GSTP1;SLC2A1;ACTB;HSP90B1;SLC9A3R1;LAMP1;FTH1;RAC1;SLC39A7;HSPA9;PRNP;NPM1;GSN;HSPA5;DDOST;GNB2;GNAS;CTNNB1;CALR;VIM;P4HB;SLC29A1;MFGE8;CD44
SREBF2	26/299	5.03005e-10	6.64434e-09	0	0	4.85538	103.956	SLC25A1;GPI;PRKCSH;SLC2A1;ACTB;LMNB1;SLC9A3R1;FTH1;GLUL;VAT1;PRNP;GSN;HSPA5;ACTN1;ACTN4;DDOST;CANX;GNAS;CTNNB1;TAGLN2;CALR;VIM;P4HB;EZR;MFGE8;CD44
THAP11	26/299	5.03005e-10	6.64434e-09	0	0	4.85538	103.956	GPI;PRKCSH;GSTP1;SLC2A1;PHB2;ACTB;PSMA7;ATP5MC1;SLC9A3R1;PSMB4;RPS16;PSMB5;TSPAN4;RPL35;RPL19;PRNP;RPS9;MDH2;PGAM1;TUBB4B;DDOST;APRT;EIF3I;GNAS;VDAC1;VIM
THAP4	26/299	5.03005e-10	6.64434e-09	0	0	4.85538	103.956	GPI;PRKCSH;GSTP1;NDUFA10;PEBP1;PARK7;PHB2;ACTB;PSMA7;ATP5MC1;PRDX5;CSRP1;FTH1;RPL35;RPL19;HSPA9;PRNP;MDH2;TUBB4B;PRDX6;DDOST;APRT;NCL;GNAS;TAGLN2;EIF3B
TP53	26/299	5.03005e-10	6.64434e-09	0	0	4.85538	103.956	YWHAE;ITGB1;GPI;PRKDC;PRKCSH;SLC2A1;IQGAP1;ACTB;LMNB1;RAC1;LYN;PRNP;NPM1;SYK;HSPA5;RHOA;COL1A1;NCL;GNAS;MDM2;CTNNB1;S100A4;KRAS;CALR;VIM;CD44
ZFP36L1	26/299	5.03005e-10	6.64434e-09	0	0	4.85538	103.956	ITGB1;CLIC4;PRKCSH;SLC2A1;LITAF;ACTB;HSP90B1;CST3;CSRP1;FTH1;COTL1;GLUL;S100A11;PRNP;GSN;HSPA5;ACTN1;COL1A1;MYADM;GNAS;TAGLN2;S100A4;VIM;EZR;MFGE8;CD44
ZNF512	26/299	5.03005e-10	6.64434e-09	0	0	4.85538	103.956	GPI;EPB41;SLC44A2;PRKCSH;IFT172;GDI2;IQGAP1;PARK7;ADD3;LITAF;LMNB1;LDHB;FTH1;S100A11;PRNP;NPM1;SUPT16H;PRKCB;ACTN1;CAD;RHOA;HNRNPD;ARHGEF2;VIM;EZR;PFN2
ANAPC2	25/299	2.45352e-09	3.00777e-08	0	0	4.63912	91.974	GPI;PRKCSH;CRIP2;PHB2;ACTB;PSMA7;PSMB4;PSMB5;ARHGDIA;TSPAN4;AP2M1;HSPA9;PRNP;RPS9;HSPA5;ACTN4;TUBB4B;DDOST;GNB2;GNAS;NUCB1;UBA1;CALR;P4HB;EIF3B
BRD9	25/299	2.45352e-09	3.00777e-08	0	0	4.63912	91.974	GPI;PRKCSH;SLC2A1;ACTB;PSMA7;HSP90B1;LMNB1;CSRP1;FTH1;CTNNA1;PRNP;NPM1;ACTN1;ACTN4;DDOST;NCL;HNRNPD;MYADM;GNAS;VIM;P4HB;EZR;MFGE8;CD44;EIF3B
IFI16	25/299	2.45352e-09	3.00777e-08	0	0	4.63912	91.974	CLIC4;PRKCSH;MVP;CAPG;IQGAP1;COTL1;S100A11;LYN;CD53;PRNP;FCER1G;GSN;ACTN1;MYOF;LYZ;DCN;COL1A1;COL3A1;TAGLN2;S100A4;LAP3;ITGA5;LCP1;VIM;CD44
MKRN2	25/299	2.45352e-09	3.00777e-08	0	0	4.63912	91.974	GPI;PRKCSH;GDI2;SLC2A1;PEBP1;ADD3;ACTB;HSP90B1;LDHB;FTH1;RPL35;GLUL;HSPA9;PRNP;NPM1;ACTN1;TUBB4B;DDOST;HNRNPD;GNAS;CTNNB1;VDAC1;VIM;P4HB;CD44
NR1H2	25/299	2.45352e-09	3.00777e-08	0	0	4.63912	91.974	GPI;PRKCSH;MVP;SLC2A1;CRIP2;ACTB;CST3;CSRP1;FTH1;ARHGDIA;TSPAN4;TSPO;CAPN1;PGLS;PRNP;RPS9;GSN;CYBA;ACTN4;DDOST;GNB2;GNAS;NUCB1;VIM;CD44
RBM5	25/299	2.45352e-09	3.00777e-08	0	0	4.63912	91.974	YWHAE;GPI;PRKCSH;IQGAP1;ADD3;ACTB;PSMA7;HSP90B1;FTH1;CTNNA1;HSPA9;PRNP;NPM1;RPS9;HSPA5;TUBB4B;DDOST;NCL;CANX;HNRNPD;GNAS;CTNNB1;VIM;P4HB;CD44
RNF166	25/299	2.45352e-09	3.00777e-08	0	0	4.63912	91.974	PRKCSH;MVP;TNFAIP2;ACTB;CST3;SLC9A3R1;FTH1;COTL1;TSPO;GLUL;PRNP;FCER1G;PRKCB;ACTN1;HPCAL1;CYBA;BAIAP2;DDOST;APRT;GNB2;MYADM;TAGLN2;S100A4;LCP1;VIM
SSH3	25/299	2.45352e-09	3.00777e-08	0	0	4.63912	91.974	PRKCSH;MVP;STXBP2;SLC2A1;TNFAIP2;CAPG;CRIP2;SELENBP1;SLC9A3R1;CSRP1;CAPN1;PRNP;GSN;ACTN1;MYOF;HPCAL1;BAIAP2;COL1A1;KRT18;S100A4;ITGA5;VIM;MFGE8;CD44;PLCD1
TFE3	25/299	2.45352e-09	3.00777e-08	0	0	4.63912	91.974	GPI;PRKCSH;SLC2A1;TNFAIP2;RRBP1;LITAF;ACTB;FTH1;ARHGDIA;S100A11;VAT1;PRNP;GSN;HSPA5;ACTN1;MYOF;ACTN4;MYO1C;GNAS;TAGLN2;UBA1;ARHGEF2;ITGA5;VIM;CD44
ZNF581	25/299	2.45352e-09	3.00777e-08	0	0	4.63912	91.974	RPL4;GPI;PRKCSH;RPL34;MVP;SLC2A1;PHB2;CRIP1;RPS16;FTH1;TSPO;RPL15;PGLS;PRNP;RPS9;RPSA;DDOST;APRT;NOA1;TAGLN2;S100A4;VIM;EIF3F;FTL;SLC25A6
CDC5L	24/299	1.14459e-08	1.28314e-07	0	0	4.42548	80.9228	RPL4;HSPA9;YWHAE;ACTR3;GPI;PRNP;NPM1;RPS9;HSPA5;PRKDC;IQGAP1;ACTB;RPL6;PSMA7;RPL7;HSP90B1;LMNB1;NCL;CANX;HNRNPD;CTNNB1;VDAC1;CALR;VIM
GATAD1	24/299	1.14459e-08	1.28314e-07	0	0	4.42548	80.9228	HSPA9;GPI;PRNP;CLIC4;GSN;PRKCSH;GDI2;IQGAP1;ADD3;LITAF;ACTB;PSMA7;DDOST;FTH1;GNAS;MDM2;RPL35;CTNNB1;LAP3;CALR;VIM;P4HB;GLUL;CD44
ID1	24/299	1.14459e-08	1.28314e-07	0	0	4.42548	80.9228	PRNP;GSN;HSPA5;GSTP1;SLC2A1;CRIP2;TUBB4B;LITAF;CRIP1;ACTB;TM4SF1;DCN;COL1A1;COL3A1;KRT18;CSRP1;FTH1;TAGLN2;S100A4;VIM;EZR;GLUL;S100A11;CD44
LYL1	24/299	1.14459e-08	1.28314e-07	0	0	4.42548	80.9228	LYN;CD53;C1QB;FCER1G;ITGAM;GYPC;SYK;PRKCB;TNFAIP2;CYBB;GMPR;CAPG;CYBA;CRIP1;COL1A1;COTL1;TSPO;TAGLN2;S100A4;LCP1;VIM;DOCK2;CD44;ENG
MBD3	24/299	1.14459e-08	1.28314e-07	0	0	4.42548	80.9228	YWHAE;GPI;PRNP;NPM1;RPS9;HSPA5;PRKCSH;ACTN4;TUBB4B;PHB2;ACTB;PSMA7;DDOST;APRT;LMNB1;ARHGDIA;NCL;GNB2;HNRNPD;RPL35;CALR;PGLS;RPL19;EIF3B
SMARCC1	24/299	1.14459e-08	1.28314e-07	0	0	4.42548	80.9228	HSPA9;YWHAE;GPI;NPM1;HSPA5;PRKDC;PRKCSH;ACTN1;CAD;ACTN4;IQGAP1;ACTB;HSP90B1;LMNB1;NCL;CANX;HNRNPD;CTNNA1;GNAS;CTNNB1;CALR;VIM;EZR;EIF3B
SPI1	24/299	1.14459e-08	1.28314e-07	0	0	4.42548	80.9228	LYN;CD53;C1QB;CD163;FCER1G;ITGAM;SYK;PRKCB;TNFAIP2;CYBB;CAPG;CYBA;LYZ;LITAF;ACTB;FCGR3A;COTL1;TAGLN2;S100A4;LCP1;VIM;DOCK2;S100A11;CD44
SREBF1	24/299	1.14459e-08	1.28314e-07	0	0	4.42548	80.9228	GPI;PRNP;GSN;HSPA5;PRKCSH;SLC2A1;ACTN4;LITAF;ACTB;DDOST;COL1A1;CST3;SLC9A3R1;CSRP1;FTH1;CTNNB1;TAGLN2;S100A4;VIM;P4HB;EZR;MFGE8;GLUL;CD44
STAT5B	24/299	1.14459e-08	1.28314e-07	0	0	4.42548	80.9228	LYN;ITGB1;GPI;PRNP;GSN;SYK;HSPA5;PRKCB;PRKCSH;ACTN1;SLC2A1;IQGAP1;LITAF;ACTB;RHOA;COL1A1;FTH1;GNAS;CTNNB1;ARHGEF2;VIM;EZR;GLUL;CD44
VEZF1	24/299	1.14459e-08	1.28314e-07	0	0	4.42548	80.9228	ITGB1;GPI;PRNP;CLIC4;NPM1;HSPA5;ACTN1;RDX;SLC2A1;IQGAP1;ADD3;LITAF;ACTB;DDOST;HSP90B1;CSRP1;FTH1;GNAS;TAGLN2;VIM;P4HB;EZR;GLUL;CD44
ZC3HAV1	24/299	1.14459e-08	1.28314e-07	0	0	4.42548	80.9228	LYN;PRNP;CLIC4;HSPA5;PRKCSH;MVP;MYOF;SLC2A1;TNFAIP2;CAPG;RRBP1;IQGAP1;ADD3;ACTB;LMNB1;EHD4;FTH1;TAGLN2;LAP3;LCP1;VIM;EZR;S100A11;CD44
ZFP36	24/299	1.14459e-08	1.28314e-07	0	0	4.42548	80.9228	PRNP;FCER1G;GSN;HSPA5;MVP;SLC2A1;TNFAIP2;CYBA;LITAF;CRIP1;ACTB;COL1A1;CST3;CSRP1;FTH1;MYADM;TSPO;TAGLN2;S100A4;LCP1;VIM;GLUL;S100A11;CD44
ZFP36L2	24/299	1.14459e-08	1.28314e-07	0	0	4.42548	80.9228	PRNP;CLIC4;GSN;HSPA5;PRKCSH;ACTN1;SLC2A1;CAPG;CYBA;ADD3;LITAF;CRIP1;ACTB;CST3;FTH1;COTL1;TAGLN2;S100A4;LCP1;VIM;EZR;GLUL;S100A11;CD44
ATF5	23/299	5.09944e-08	5.14168e-07	0	0	4.21444	70.767	GPI;PRNP;CLIC4;GSTM1;GSN;HSPA5;PRKCSH;ACTN1;SLC2A1;TNFAIP2;LITAF;ACTB;COL1A1;CST3;CSRP1;FTH1;TSPO;TAGLN2;S100A4;CALR;VIM;MFGE8;CD44
BCLAF1	23/299	5.09944e-08	5.14168e-07	0	0	4.21444	70.767	RPL4;HSPA9;YWHAE;ITGB1;ACTR3;GPI;NPM1;HSPA5;PRKDC;IQGAP1;ATP2B1;ACTB;RPL6;RPL7;HSP90B1;LMNB1;NCL;CANX;HNRNPD;GNAS;CTNNB1;RPL15;VIM
CHRAC1	23/299	5.09944e-08	5.14168e-07	0	0	4.21444	70.767	GPI;PRNP;CLIC4;NPM1;RPS9;HSPA5;PRKCSH;SLC2A1;ACTN4;TUBB4B;LITAF;ACTB;PSMA7;DDOST;LMNB1;PSMB4;FTH1;ARHGDIA;NCL;RPL35;TAGLN2;VDAC1;VIM
CUL3	23/299	5.09944e-08	5.14168e-07	0	0	4.21444	70.767	HSPA9;YWHAE;ITGB1;ACTR3;GPI;PRNP;NPM1;CAB39;PSMD14;HSPA5;PRKDC;GDI2;IQGAP1;ACTB;PSMA7;HSP90B1;PSMA1;NCL;CANX;HNRNPD;GNAS;MDM2;CTNNB1
EPAS1	23/299	5.09944e-08	5.14168e-07	0	0	4.21444	70.767	PRNP;CLIC4;GSN;PRKCSH;ACTN1;HEG1;MYOF;FHL1;SLC2A1;TM4SF1;DCN;COL1A1;COL3A1;CSRP1;FTH1;S100A4;ITGA5;VIM;MFGE8;GLUL;CD44;ENG;FBN1
ETS1	23/299	5.09944e-08	5.14168e-07	0	0	4.21444	70.767	LYN;ITGB1;PRNP;CLIC4;GSN;ACTN1;MYOF;SLC2A1;TNFAIP2;IQGAP1;ADD3;ACTB;TM4SF1;COL1A1;CSRP1;COTL1;TAGLN2;S100A4;ITGA5;LCP1;VIM;CD44;FBN1
GTF2F2	23/299	5.09944e-08	5.14168e-07	0	0	4.21444	70.767	HSPA9;GPI;PRNP;NPM1;PSMD14;HSPA5;SLC2A1;ACTB;PSMA7;DDOST;LMNB1;PSMA6;PSMA3;PSMB5;PSMA1;PPA1;FTH1;NCL;HNRNPD;RPL35;VIM;EZR;EIF3B
JUNB	23/299	5.09944e-08	5.14168e-07	0	0	4.21444	70.767	PRNP;GSN;HSPA5;ACTN1;SLC2A1;TNFAIP2;CAPG;CYBA;LITAF;ACTB;COL1A1;CST3;KRT18;FTH1;COTL1;TSPO;TAGLN2;S100A4;ITGA5;VIM;GLUL;S100A11;CD44
MBNL2	23/299	5.09944e-08	5.14168e-07	0	0	4.21444	70.767	ITGB1;GPI;PRNP;CLIC4;GSN;HSPA5;PRKCSH;ACTN1;MYOF;SLC2A1;IQGAP1;ATP2B1;GNG12;ADD3;ACTB;HSP90B1;CSRP1;FTH1;MYADM;SERINC1;VIM;GLUL;CD44
NFKB1	23/299	5.09944e-08	5.14168e-07	0	0	4.21444	70.767	LYN;ITGB1;PRNP;CLIC4;HSPA5;PRKCB;PRKCSH;ACTN1;SLC2A1;TNFAIP2;IQGAP1;LITAF;ACTB;RHOA;FTH1;CTNNB1;TAGLN2;RAC1;ITGA5;LCP1;VIM;EZR;CD44
NR1H4	23/299	5.09944e-08	5.14168e-07	0	0	4.21444	70.767	BCHE;PRNP;ITIH2;PRKCSH;SERPINF2;FGG;PON1;APOA1;SERPINA6;PSMA7;AGT;KNG1;DCN;COL1A1;DPP4;SELENBP1;AZGP1;KRT18;TTR;AOX1;APOB;GC;CD44
RBM10	23/299	5.09944e-08	5.14168e-07	0	0	4.21444	70.767	RPL4;HSPA9;YWHAE;GPI;PRNP;NPM1;RPS9;HSPA5;PRKCSH;CAD;ACTN4;TUBB4B;ACTB;DDOST;LMNB1;NCL;HNRNPD;GNAS;UBA1;CALR;VIM;RPL19;EIF3B
SEMA4A	23/299	5.09944e-08	5.14168e-07	0	0	4.21444	70.767	LYN;PRNP;FCER1G;GSN;ITGAM;PRKCB;PRKCSH;ACTN1;SLC2A1;TNFAIP2;CYBB;CAPG;LITAF;CRIP1;SELENBP1;FTH1;COTL1;S100A4;LCP1;VIM;GLUL;S100A11;CD44
SMAD4	23/299	5.09944e-08	5.14168e-07	0	0	4.21444	70.767	YWHAE;ITGB1;GPI;PRNP;CLIC4;NPM1;HSPA5;PRKDC;PRKCSH;IQGAP1;ACTB;RHOA;HSP90B1;HNRNPD;CTNNA1;GNAS;MDM2;CTNNB1;KRAS;RAC1;VIM;EZR;CD44
STAT1	23/299	5.09944e-08	5.14168e-07	0	0	4.21444	70.767	LYN;C1QB;PRNP;CLIC4;HSPA5;ACTN1;MVP;MYOF;SLC2A1;TNFAIP2;IQGAP1;ACTB;HSP90B1;COL1A1;CSRP1;FTH1;TAGLN2;S100A4;LAP3;LCP1;VIM;S100A11;CD44
ZBTB7B	23/299	5.09944e-08	5.14168e-07	0	0	4.21444	70.767	GPI;PRNP;GSN;PRKCSH;ACTN1;MVP;MYOF;SLC2A1;TNFAIP2;CAPG;BAIAP2;LITAF;ACTB;DDOST;MYO1C;CSRP1;FTH1;TAGLN2;ARHGEF2;VIM;GLUL;S100A11;CD44
ZNF593	23/299	5.09944e-08	5.14168e-07	0	0	4.21444	70.767	GPI;PRNP;NPM1;RPS9;GSTP1;PARK7;TUBB4B;PHB2;ACTB;PSMA7;DDOST;APRT;ATP5MC1;PSMB6;RPS16;FTH1;NCL;EIF3I;RPL35;TSPO;VIM;S100A11;EIF3B
AKAP8L	22/299	2.16638e-07	2.01722e-06	0	0	4.00596	61.4716	VAT1;GPI;PRNP;NPM1;HSPA5;PRKCSH;ACTN1;MVP;SLC2A1;ACTN4;IQGAP1;ACTB;DDOST;HSP90B1;CSRP1;NCL;HNRNPD;GNAS;CALR;ARHGEF2;VIM;CD44
ELF3	22/299	2.16638e-07	2.01722e-06	0	0	4.00596	61.4716	PRNP;GSN;PRKCSH;MVP;MYOF;SLC2A1;TNFAIP2;CLDN1;TM4SF1;COL1A1;SELENBP1;SLC9A3R1;KRT18;FTH1;TAGLN2;S100A4;VIM;EZR;PROM1;GLUL;S100A11;CD44
FLI1	22/299	2.16638e-07	2.01722e-06	0	0	4.00596	61.4716	LYN;CD53;C1QB;FCER1G;GSN;ITGAM;GYPC;SYK;PRKCB;MYOF;CYBB;DCN;COL1A1;COL3A1;COTL1;TAGLN2;LCP1;VIM;DOCK2;CD44;ENG;FBN1
FOXK2	22/299	2.16638e-07	2.01722e-06	0	0	4.00596	61.4716	ITGB1;GPI;PRNP;NPM1;PRKCSH;ACTN1;CAD;SLC2A1;BAIAP2;ACTB;PSMA7;DDOST;LMNB1;ARHGDIA;NCL;CANX;HNRNPD;GNAS;VIM;P4HB;CD44;EIF3B
GTF2H2	22/299	2.16638e-07	2.01722e-06	0	0	4.00596	61.4716	HSPA9;ACTR3;GPI;PRNP;NPM1;PSMD14;HSPA5;PRKCSH;ACTN1;ATP2B1;ADD3;ACTB;PSMA7;HSP90B1;LMNB1;PPA1;NCL;HNRNPD;CTNNB1;VIM;GLUL;CD44
ID2	22/299	2.16638e-07	2.01722e-06	0	0	4.00596	61.4716	CD63;PRNP;CLIC4;GSN;HSPA5;SLC2A1;LITAF;CRIP1;ACTB;HSP90B1;COL1A1;CST3;KRT18;FTH1;COTL1;TAGLN2;S100A4;VIM;EZR;GLUL;S100A11;CD44
KAT5	22/299	2.16638e-07	2.01722e-06	0	0	4.00596	61.4716	HSPA9;YWHAE;ITGB1;GPI;PRNP;NPM1;RPS9;HSPA5;PRKCSH;ACTB;RHOA;DDOST;FTH1;NCL;MDM2;STX5;CTNNB1;CALR;VIM;P4HB;EZR;EIF3B
PLEK	22/299	2.16638e-07	2.01722e-06	0	0	4.00596	61.4716	LYN;CD53;C1QB;CD163;FCER1G;ITGAM;SYK;PRKCB;TNFAIP2;CYBB;CAPG;CYBA;LYZ;LITAF;FCGR3A;COTL1;TAGLN2;S100A4;LCP1;VIM;DOCK2;CD44
PLXND1	22/299	2.16638e-07	2.01722e-06	0	0	4.00596	61.4716	PRNP;GSN;PRKCSH;ACTN1;HEG1;MYOF;TNFAIP2;CAPG;CRIP2;COL1A1;COL3A1;CSRP1;COTL1;TAGLN2;S100A4;ITGA5;VIM;MFGE8;GLUL;CD44;ENG;FBN1
SMARCA5	22/299	2.16638e-07	2.01722e-06	0	0	4.00596	61.4716	RPL4;HSPA9;YWHAE;ACTR3;GPI;NPM1;SUPT16H;HSPA5;PRKDC;IQGAP1;ACTB;PSMA7;RPL7;HSP90B1;LMNB1;PSMA3;NCL;CANX;HNRNPD;CTNNB1;CALR;VIM
TFAM	22/299	2.16638e-07	2.01722e-06	0	0	4.00596	61.4716	HSPA9;GPI;PRNP;NPM1;MDH1;HSPA5;GDI2;PARK7;PHB2;ACTB;DDOST;HSP90B1;LMNB1;LDHB;PSMA3;PPA1;NCL;HNRNPD;VDAC1;VIM;EZR;EIF3B
TGIF1	22/299	2.16638e-07	2.01722e-06	0	0	4.00596	61.4716	PRNP;CLIC4;PRKCSH;ACTN1;MYOF;SLC2A1;TNFAIP2;CAPG;LITAF;ACTB;TM4SF1;COL1A1;KRT18;FTH1;TAGLN2;S100A4;ITGA5;VIM;EZR;CLIC1;S100A11;CD44
ZMAT5	22/299	2.16638e-07	2.01722e-06	0	0	4.00596	61.4716	GPI;PRNP;RPS9;PRKCSH;CAPG;PARK7;PSMA7;ATP5F1E;DDOST;APRT;PSMB6;PRDX5;PSMB5;FTH1;GNB2;RPL35;TSPO;NUCB1;PGLS;TBC1D10A;S100A11;RPL19
ZNF385A	22/299	2.16638e-07	2.01722e-06	0	0	4.00596	61.4716	CFD;GPI;PRNP;GSN;PRKCSH;SLC2A1;TNFAIP2;CAPG;LYZ;COL1A1;CST3;CSRP1;FTH1;COTL1;MYADM;S100A4;ITGA5;VIM;MFGE8;GLUL;CD44;FTL
ARID3A	21/299	8.76102e-07	7.42725e-06	0	0	3.79999	53.0015	LYN;GPI;PRNP;GSN;PRKCB;PRKCSH;ACTN1;SLC2A1;TNFAIP2;CAPG;LITAF;LMNB1;COL1A1;FTH1;COTL1;TAGLN2;ARHGEF2;ITGA5;LCP1;VIM;CD44
DVL2	21/299	8.76102e-07	7.42725e-06	0	0	3.79999	53.0015	VAT1;GPI;PRNP;NPM1;PRKCSH;ACTN1;CAD;SLC2A1;ACTN4;BAIAP2;ACTB;RHOA;DDOST;FTH1;ARHGDIA;CTNNB1;RAC1;ARHGEF2;VIM;SLC29A1;CD44
E2F4	21/299	8.76102e-07	7.42725e-06	0	0	3.79999	53.0015	HSPA9;GPI;PRNP;NPM1;PRKCSH;ACTN1;SLC2A1;TUBB4B;PHB2;ACTB;PSMA7;DDOST;LMNB1;ARHGDIA;NCL;HNRNPD;CTNNB1;CALR;VIM;EZR;EIF3B
HOPX	21/299	8.76102e-07	7.42725e-06	0	0	3.79999	53.0015	PRNP;CLIC3;GSN;FHL1;CAPG;CRIP1;TM4SF1;DCN;COL1A1;CST3;DPP4;COL3A1;CSRP1;FTH1;S100A4;LCP1;VIM;EZR;PROM1;GLUL;CD44
MEF2C	21/299	8.76102e-07	7.42725e-06	0	0	3.79999	53.0015	LYN;GPI;PRNP;GSN;PRKCB;CACNA2D1;FHL1;ADD3;ACTB;DCN;COL1A1;COL3A1;GNAS;S100A4;LCP1;VIM;PLCB1;GLUL;CD200;CD44;FBN1
MGMT	21/299	8.76102e-07	7.42725e-06	0	0	3.79999	53.0015	GPI;PRNP;GSN;PRKCSH;GSTP1;SLC2A1;CAPG;CRIP2;CRIP1;PSMA7;DDOST;COL1A1;SELENBP1;LDHB;TSPO;S100A4;LCP1;VIM;SLC29A1;MFGE8;CD44
NFE2	21/299	8.76102e-07	7.42725e-06	0	0	3.79999	53.0015	CFD;FCER1G;GSN;ITGAM;GYPC;SLC2A1;TNFAIP2;CYBB;GMPR;CAPG;CRIP1;SELENBP1;BST1;COTL1;TSPO;S100A4;ITGA5;LCP1;VIM;CAMP;CD44
NR0B2	21/299	8.76102e-07	7.42725e-06	0	0	3.79999	53.0015	CRP;PRNP;GSTM1;AHSG;SERPINF2;FGG;SLC2A1;APOA1;SERPINA6;PSMA7;AGT;SELENBP1;AZGP1;KRT18;TTR;AOX1;IGFALS;VIM;PROM1;APOB;CD44
POLE3	21/299	8.76102e-07	7.42725e-06	0	0	3.79999	53.0015	RPL4;HSPA9;GPI;PRNP;NPM1;PSMD14;TUBB4B;PHB2;ACTB;PSMA7;DDOST;LMNB1;PSMB5;PSMA1;PPA1;NCL;EIF3I;HNRNPD;RPL35;VDAC1;VIM
PPP1R13L	21/299	8.76102e-07	7.42725e-06	0	0	3.79999	53.0015	PRNP;GSN;PRKCSH;ACTN1;MYOF;SLC2A1;CAPG;CRIP2;ACTN4;ACTB;COL1A1;KRT18;CSRP1;MYADM;TAGLN2;S100A4;ITGA5;VIM;EZR;S100A11;CD44
RBPJ	21/299	8.76102e-07	7.42725e-06	0	0	3.79999	53.0015	ITGB1;GPI;PRNP;CLIC4;NPM1;GSN;HSPA5;PRKCSH;ACTN1;SLC2A1;CAPG;IQGAP1;ADD3;ACTB;LMNB1;FTH1;GNAS;CTNNB1;VIM;GLUL;CD44
RFX5	21/299	8.76102e-07	7.42725e-06	0	0	3.79999	53.0015	LYN;GPI;PRNP;CLIC4;PRKCSH;ACTN1;MVP;SLC2A1;TNFAIP2;ADD3;ACTB;DDOST;LMNB1;GNAS;TAGLN2;S100A4;LAP3;ARHGEF2;VIM;GLUL;CD44
RUNX3	21/299	8.76102e-07	7.42725e-06	0	0	3.79999	53.0015	LYN;CD53;C1QB;PRNP;FCER1G;SYK;PRKCB;ACTN1;SLC2A1;TNFAIP2;CYBB;CAPG;LITAF;CRIP1;COL1A1;COTL1;S100A4;LCP1;VIM;DOCK2;CD44
STAT5A	21/299	8.76102e-07	7.42725e-06	0	0	3.79999	53.0015	LYN;PRNP;GSN;GYPC;SYK;PRKCB;PRKCSH;ACTN1;MVP;TNFAIP2;CAPG;LITAF;COL1A1;FTH1;TAGLN2;S100A4;ARHGEF2;ITGA5;LCP1;VIM;CD44
ZMAT3	21/299	8.76102e-07	7.42725e-06	0	0	3.79999	53.0015	SCARB2;GPI;PRNP;CLIC4;GSN;PRKCSH;ACTN1;MYOF;SLC2A1;ADD3;ACTB;COL1A1;COL3A1;FTH1;MYADM;MDM2;TAGLN2;VIM;MFGE8;CD44;FBN1
ZNF146	21/299	8.76102e-07	7.42725e-06	0	0	3.79999	53.0015	RPL4;HSPA9;GPI;PRNP;CLIC4;NPM1;SUPT16H;HSPA5;PRKDC;RPS3A;ACTB;HSP90B1;LDHB;KRT18;PPA1;TMX1;NCL;HNRNPD;RPL35;TMED2;VIM
ZNF22	21/299	8.76102e-07	7.42725e-06	0	0	3.79999	53.0015	GPI;PRNP;CLIC4;NPM1;HSPA5;FHL1;ADD3;PRDX6;ACTB;DDOST;LMNB1;LDHB;PPA1;FTH1;HNRNPD;COTL1;RPL35;VIM;EZR;GLUL;CD44
ZNF32	21/299	8.76102e-07	7.42725e-06	0	0	3.79999	53.0015	GPI;PRNP;RPS9;UQCRB;PRKCSH;RPL34;FHL1;SLC2A1;ADD3;PSMA7;DDOST;COL1A1;PPA1;FTH1;RPL35;S100A4;RPL26;VIM;CD44;PFN2;FTL
ATF1	20/299	3.36664e-06	2.49424e-05	0	0	3.59652	45.3219	HSPA9;ACTR3;GPI;PRNP;CLIC4;NPM1;CAB39;HSPA5;PRKCSH;IQGAP1;ACTB;CSRP1;FTH1;NCL;GNAS;CTNNB1;VDAC1;S100A4;VIM;CD44
ATF6	20/299	3.36664e-06	2.49424e-05	0	0	3.59652	45.3219	ACTR3;GPI;PRNP;CLIC4;CAB39;HSPA5;PRKCSH;ACTN1;SLC2A1;IQGAP1;ATP2B1;HSP90B1;CSRP1;GNAS;MDM2;S100A4;ARHGEF2;VIM;GLUL;CD44
CIZ1	20/299	3.36664e-06	2.49424e-05	0	0	3.59652	45.3219	GPI;PRNP;GSN;PRKCSH;ACTN1;CAD;RRBP1;ACTN4;BAIAP2;ACTB;DDOST;MYO1C;ARHGDIA;NCL;GNAS;CALR;ARHGEF2;VIM;SLC29A1;CD44
CREB3L1	20/299	3.36664e-06	2.49424e-05	0	0	3.59652	45.3219	PRNP;GSN;ACTN1;MYOF;SLC2A1;TNFAIP2;CAPG;TM4SF1;DCN;COL1A1;COL3A1;KRT18;CSRP1;TAGLN2;CD248;ITGA5;VIM;S100A11;CD44;FBN1
DBP	20/299	3.36664e-06	2.49424e-05	0	0	3.59652	45.3219	CFD;PRNP;GSTM1;GSN;PRKCSH;SLC2A1;LITAF;ACTB;DCN;COL1A1;CST3;SELENBP1;COL3A1;CSRP1;FTH1;TSPAN4;S100A4;VIM;MFGE8;GLUL
ETS2	20/299	3.36664e-06	2.49424e-05	0	0	3.59652	45.3219	PRNP;CLIC4;GSN;HSPA5;PRKCSH;ACTN1;SLC2A1;TNFAIP2;LITAF;ACTB;TM4SF1;CSRP1;FTH1;MYADM;TAGLN2;S100A4;ITGA5;VIM;GLUL;CD44
FOSL2	20/299	3.36664e-06	2.49424e-05	0	0	3.59652	45.3219	PRNP;CLIC4;GSN;ACTN1;MYOF;SLC2A1;TNFAIP2;LITAF;ACTB;COL1A1;CSRP1;FTH1;MYADM;TAGLN2;ITGA5;VIM;EZR;GLUL;S100A11;CD44
HNF4A	20/299	3.36664e-06	2.49424e-05	0	0	3.59652	45.3219	PRNP;PRKCSH;SERPINF2;FGG;APOA1;ACTB;PSMA7;AGT;KNG1;COL1A1;DPP4;SELENBP1;KRT18;TTR;FTH1;CTNNB1;EZR;APOB;GC;CD44
IRF8	20/299	3.36664e-06	2.49424e-05	0	0	3.59652	45.3219	LYN;CD53;C1QB;FCER1G;ITGAM;SYK;PRKCB;TNFAIP2;CYBB;CAPG;CYBA;LYZ;LITAF;FCGR3A;COTL1;S100A4;LCP1;VIM;DOCK2;CD44
JUN	20/299	3.36664e-06	2.49424e-05	0	0	3.59652	45.3219	PRNP;CLIC4;GSN;HSPA5;ACTN1;SLC2A1;ACTB;HSP90B1;COL1A1;KRT18;CSRP1;FTH1;GNAS;CTNNB1;TAGLN2;S100A4;VIM;EZR;GLUL;CD44
KLF2	20/299	3.36664e-06	2.49424e-05	0	0	3.59652	45.3219	PRNP;GSN;SLC2A1;CYBA;LITAF;CRIP1;ACTB;COL1A1;CST3;COL3A1;FTH1;COTL1;MYADM;TAGLN2;S100A4;VIM;EZR;MFGE8;GLUL;CD44
MET	20/299	3.36664e-06	2.49424e-05	0	0	3.59652	45.3219	ITGB1;PRNP;GSN;PRKCSH;ACTN1;MYOF;SLC2A1;CLDN1;TM4SF1;EPS8;COL1A1;DPP4;KRT18;CD109;CTNNB1;ITGA5;VIM;EZR;CD44;FBN1
NFKB2	20/299	3.36664e-06	2.49424e-05	0	0	3.59652	45.3219	LYN;PRNP;CLIC4;HSPA5;PRKCSH;ACTN1;MVP;MYOF;SLC2A1;TNFAIP2;CAPG;LITAF;ACTB;COL1A1;COTL1;TAGLN2;ITGA5;LCP1;VIM;CD44
NR3C1	20/299	3.36664e-06	2.49424e-05	0	0	3.59652	45.3219	ITGB1;GPI;PRNP;CLIC4;GSN;HSPA5;PRKCB;PRKCSH;IQGAP1;ATP2B1;ADD3;ACTB;GNAI1;COL1A1;CSRP1;FTH1;GNAS;CTNNB1;VIM;CD44
PAWR	20/299	3.36664e-06	2.49424e-05	0	0	3.59652	45.3219	ITGB1;GPI;PRNP;CLIC4;GSN;PRKCSH;ACTN1;MYOF;FHL1;SLC2A1;TM4SF1;LMNB1;COL1A1;KRT18;CSRP1;TAGLN2;VIM;EZR;CD44;FBN1
PKHD1L1	20/299	3.36664e-06	2.49424e-05	0	0	3.59652	45.3219	CFD;GPM6A;BCHE;FCGBP;CD163;ITGAM;MUC16;PRKCSH;FHL1;LYVE1;PSMA7;DCN;COL1A1;DPP4;MYO1D;COL3A1;ALDH1A2;AOX1;MYH11;FBN1
SLC2A4RG	20/299	3.36664e-06	2.49424e-05	0	0	3.59652	45.3219	GPI;PRNP;SLC44A2;PRKCSH;ACTN1;ICAM3;CRIP2;TUBB4B;LITAF;DDOST;PRDX5;FTH1;ARHGDIA;GNB2;TSPO;NUCB1;VIM;SLC29A1;S100A11;FTL
SRF	20/299	3.36664e-06	2.49424e-05	0	0	3.59652	45.3219	GPI;PRNP;HSPA5;PRKCSH;ACTN1;SLC2A1;ACTN4;TUBB4B;ACTB;COL1A1;SLC9A3R1;CSRP1;NCL;MYADM;CTNNB1;TAGLN2;ITGA5;VIM;EZR;CD44
TCF21	20/299	3.36664e-06	2.49424e-05	0	0	3.59652	45.3219	CFD;CLIC5;PRNP;GSN;FHL1;TM4SF1;DCN;COL1A1;DPP4;COL3A1;KRT18;CSRP1;ALDH1A2;CA4;GAS1;MYH11;VIM;RECK;ENG;FBN1
TCF23	20/299	3.36664e-06	2.49424e-05	0	0	3.59652	45.3219	CLIC5;FCGBP;PRNP;GSN;SLC2A1;APOA1;MSLN;AGT;COL1A1;DPP4;SELENBP1;ANO1;PROCR;COL3A1;KRT18;TTR;ALDH1A2;CA4;PROM1;GLUL
TCF4	20/299	3.36664e-06	2.49424e-05	0	0	3.59652	45.3219	ITGB1;GPI;PRNP;CLIC4;GSN;PRKCB;ACTN1;FHL1;ATP2B1;ADD3;ACTB;DCN;COL1A1;COL3A1;GNAS;CTNNB1;VIM;GLUL;CD44;FBN1
TFEB	20/299	3.36664e-06	2.49424e-05	0	0	3.59652	45.3219	LYN;PRNP;GSN;SYK;PRKCSH;TNFAIP2;CAPG;LITAF;COL1A1;CST3;SYNGR2;CSRP1;FTH1;COTL1;TAGLN2;LCP1;VIM;SLC29A1;GLUL;CD44
THAP7	20/299	3.36664e-06	2.49424e-05	0	0	3.59652	45.3219	SLC25A1;GPI;PRNP;RPS9;PRKCSH;GSTP1;CRIP2;TUBB4B;ACTB;PSMA7;DDOST;APRT;RPS16;ARHGDIA;GNB2;PI4KA;RPL35;TSPO;PGLS;PPIB
USF1	20/299	3.36664e-06	2.49424e-05	0	0	3.59652	45.3219	GPI;PRNP;PRKCSH;GDI2;PARK7;LITAF;ACTB;PSMA7;DDOST;PRDX5;FTH1;GNB2;NUCB1;CTNNB1;TAGLN2;ARHGEF2;EZR;GLUL;S100A11;CD44
USP39	20/299	3.36664e-06	2.49424e-05	0	0	3.59652	45.3219	RPL4;HSPA9;GPI;PRNP;NPM1;PSMD14;HSPA5;PHB2;ACTB;PSMA7;DDOST;LMNB1;PSMA3;PSMB5;PPA1;NCL;EIF3I;HNRNPD;VIM;EIF3B
ZC3H11A	20/299	3.36664e-06	2.49424e-05	0	0	3.59652	45.3219	RPL4;HSPA9;YWHAE;GPI;PRNP;NPM1;HSPA5;ACTN4;IQGAP1;ACTB;RPL6;HSP90B1;FTH1;NCL;CANX;HNRNPD;GNAS;CTNNB1;VIM;RPL19
ZC3H7A	20/299	3.36664e-06	2.49424e-05	0	0	3.59652	45.3219	ITGB1;PRNP;CLIC4;HSPA5;PRKCSH;ACTN1;GDI2;IQGAP1;PARK7;LITAF;ACTB;HSP90B1;FTH1;NCL;GNAS;ARHGEF2;VIM;EZR;S100A11;CD44
ZNF217	20/299	3.36664e-06	2.49424e-05	0	0	3.59652	45.3219	ITGB1;GPI;PRNP;CLIC4;HSPA5;PRKCSH;ACTN1;MYOF;SLC2A1;CAPG;IQGAP1;LITAF;ACTB;LMNB1;FTH1;TAGLN2;VIM;EZR;S100A11;CD44
ZNF705A	20/299	3.36664e-06	2.49424e-05	0	0	3.59652	45.3219	CFD;CD53;C1QB;CD163;GSTM1;FCER1G;ITGAM;PRKCB;PRKCSH;TNFAIP2;CYBB;LYZ;LYVE1;PSMA7;COL1A1;TF;LCP1;VIM;CD44;CES1
CAMTA2	19/299	1.22689e-05	7.94913e-05	0	0	3.39549	38.3977	GPI;PRNP;GSN;PRKCB;PRKCSH;ACTN1;SLC2A1;ACTN4;ATP2B1;BAIAP2;ACTB;CSRP1;FTH1;ARHGDIA;MYADM;PI4KA;ARHGEF2;VIM;MFGE8
CEBPA	19/299	1.22689e-05	7.94913e-05	0	0	3.39549	38.3977	CFD;C1QB;PRNP;FCER1G;GSN;SYK;PRKCSH;TNFAIP2;CRIP1;COL1A1;CST3;FTH1;COTL1;TSPO;S100A4;LCP1;VIM;GLUL;CD44
DEAF1	19/299	1.22689e-05	7.94913e-05	0	0	3.39549	38.3977	GPI;PRNP;GSN;PRKCSH;HPCAL1;SLC2A1;CRIP2;ACTN4;BAIAP2;ACTB;DDOST;COL1A1;CST3;ARHGDIA;GNB2;TSPAN4;GNAS;TAGLN2;CD44
DVL3	19/299	1.22689e-05	7.94913e-05	0	0	3.39549	38.3977	ITGB1;GPI;PRNP;PRKCSH;ACTN1;CAD;SLC2A1;ACTN4;ACTB;DDOST;COL1A1;GNAS;MDM2;CTNNB1;CALR;VIM;CD44;AP2M1;FBN1
ELK3	19/299	1.22689e-05	7.94913e-05	0	0	3.39549	38.3977	ITGB1;PRNP;CLIC4;GSN;ACTN1;HEG1;MYOF;TM4SF1;COL1A1;COL3A1;COTL1;TAGLN2;S100A4;ITGA5;VIM;S100A11;CD44;ENG;FBN1
FOS	19/299	1.22689e-05	7.94913e-05	0	0	3.39549	38.3977	PRNP;GSN;HSPA5;SLC2A1;LITAF;CRIP1;ACTB;DCN;COL1A1;COL3A1;KRT18;FTH1;TAGLN2;S100A4;LCP1;VIM;GLUL;S100A11;CD44
HES1	19/299	1.22689e-05	7.94913e-05	0	0	3.39549	38.3977	PRNP;GSN;PRKCSH;ACTN1;SLC2A1;LITAF;ACTB;TM4SF1;COL1A1;KRT18;CSRP1;FTH1;TAGLN2;S100A4;VIM;EZR;GLUL;S100A11;CD44
IRF5	19/299	1.22689e-05	7.94913e-05	0	0	3.39549	38.3977	LYN;CD53;C1QB;FCER1G;ITGAM;SYK;PRKCB;TNFAIP2;CYBB;CAPG;CYBA;LITAF;FCGR3A;COTL1;S100A4;LCP1;VIM;DOCK2;CD44
KLF4	19/299	1.22689e-05	7.94913e-05	0	0	3.39549	38.3977	PRNP;GSN;HSPA5;MYOF;FHL1;SLC2A1;LITAF;CRIP1;TM4SF1;DCN;COL1A1;COL3A1;KRT18;FTH1;MYADM;S100A4;VIM;GLUL;CD44
MAFB	19/299	1.22689e-05	7.94913e-05	0	0	3.39549	38.3977	LYN;C1QB;PRNP;CD163;FCER1G;GSN;TNFAIP2;CYBB;DCN;COL1A1;COL3A1;FTH1;COTL1;S100A4;LCP1;VIM;GLUL;CD44;FBN1
MAFK	19/299	1.22689e-05	7.94913e-05	0	0	3.39549	38.3977	PRNP;CLIC4;GSN;HSPA5;PRKCSH;SLC2A1;TNFAIP2;LITAF;ACTB;COL1A1;KRT18;MYO1C;CSRP1;FTH1;MYADM;TAGLN2;ITGA5;VIM;CD44
NCOR1	19/299	1.22689e-05	7.94913e-05	0	0	3.39549	38.3977	YWHAE;GPI;NPM1;HSPA5;PRKDC;PRKCSH;IQGAP1;ATP2B1;ACTB;HSP90B1;NCL;CANX;HNRNPD;CTNNA1;GNAS;MDM2;CTNNB1;CALR;VIM
NFIC	19/299	1.22689e-05	7.94913e-05	0	0	3.39549	38.3977	ITGB1;GPI;PRNP;GSN;PRKCSH;ACTN1;CRIP2;ACTN4;BAIAP2;ACTB;COL1A1;MYO1C;CSRP1;FTH1;GNAS;VIM;SLC29A1;GLUL;CD44
NFIX	19/299	1.22689e-05	7.94913e-05	0	0	3.39549	38.3977	PRNP;CLIC4;GSN;PRKCSH;ACTN1;MYOF;FHL1;ACTB;DCN;COL1A1;COL3A1;CSRP1;FTH1;GNAS;VIM;MFGE8;GLUL;CD44;FBN1
NR5A1	19/299	1.22689e-05	7.94913e-05	0	0	3.39549	38.3977	GPI;PRNP;NPM1;HSPA5;PRKCSH;SLC2A1;ACTB;PSMA7;DDOST;COL1A1;FTH1;ARHGDIA;NCL;GNB2;GNAS;CTNNB1;CALR;VIM;CD44
PLXNA1	19/299	1.22689e-05	7.94913e-05	0	0	3.39549	38.3977	GPI;PRNP;CLIC4;GSN;PRKCSH;ACTN1;HEG1;MYOF;SLC2A1;ACTN4;ATP2B1;BAIAP2;ACTB;COL1A1;ITGA5;VIM;MFGE8;CD44;FBN1
POGK	19/299	1.22689e-05	7.94913e-05	0	0	3.39549	38.3977	ITGB1;GPI;PRNP;CLIC4;GSN;PRKCSH;ACTN1;SLC2A1;DDOST;CSRP1;NCL;HNRNPD;GNAS;TAGLN2;ARHGEF2;VIM;EZR;GLUL;CD44
RNASE2	19/299	1.22689e-05	7.94913e-05	0	0	3.39549	38.3977	CFD;LYN;CD53;C1QB;CD163;FCER1G;ITGAM;CYBB;CAPG;LYZ;BST1;COTL1;S100A4;VSIG4;LCP1;VIM;CAMP;CD44;CES1
RUNX1	19/299	1.22689e-05	7.94913e-05	0	0	3.39549	38.3977	CD53;PRNP;GSN;PRKCSH;ACTN1;MYOF;SLC2A1;TNFAIP2;LITAF;COL1A1;COL3A1;TAGLN2;S100A4;ITGA5;LCP1;VIM;S100A11;CD44;FBN1
SKIL	19/299	1.22689e-05	7.94913e-05	0	0	3.39549	38.3977	ITGB1;PRNP;CLIC4;HSPA5;PRKCSH;ACTN1;SLC2A1;ATP2B1;LITAF;ACTB;COL1A1;FTH1;MDM2;CTNNB1;ITGA5;VIM;EZR;GLUL;CD44
SLC39A10	19/299	1.22689e-05	7.94913e-05	0	0	3.39549	38.3977	ITGB1;ACTR3;GPI;PRNP;CLIC4;HSPA5;PRKCSH;ACTN1;SLC2A1;ATP2B1;ADD3;ACTB;HSP90B1;LMNB1;CTNNB1;PLS3;VIM;GLUL;CD44
SMAD2	19/299	1.22689e-05	7.94913e-05	0	0	3.39549	38.3977	YWHAE;ITGB1;GPI;PRNP;NPM1;HSPA5;PRKCB;PRKCSH;IQGAP1;ACTB;RHOA;CANX;GNAS;MDM2;CTNNB1;KRAS;RAC1;VIM;CD44
SOX4	19/299	1.22689e-05	7.94913e-05	0	0	3.39549	38.3977	PRNP;GSN;HSPA5;PRKCSH;ACTN1;ACTB;TM4SF1;COL1A1;COL3A1;KRT18;FTH1;GNAS;TAGLN2;S100A4;VIM;EZR;GLUL;S100A11;CD44
SP1	19/299	1.22689e-05	7.94913e-05	0	0	3.39549	38.3977	ITGB1;GPI;PRNP;NPM1;HSPA5;PRKCSH;SLC2A1;IQGAP1;ACTB;RHOA;NCL;MDM2;CTNNB1;KRAS;CALR;RAC1;VIM;GLUL;CD44
TFCP2	19/299	1.22689e-05	7.94913e-05	0	0	3.39549	38.3977	GPI;PRNP;SUPT16H;GSN;HSPA5;PRKDC;PRKCSH;ACTN1;SLC2A1;ADD3;ACTB;DDOST;LMNB1;LDHB;NCL;HNRNPD;VIM;GLUL;CD44
TRIM3	19/299	1.22689e-05	7.94913e-05	0	0	3.39549	38.3977	GPI;PRNP;GSTM1;GSN;PRKCSH;ACTN1;SLC2A1;CRIP2;BAIAP2;COL1A1;SLC9A3R1;MYO1C;CSRP1;ANXA6;GNAS;ARHGEF2;VIM;GLUL;CD44
VDR	19/299	1.22689e-05	7.94913e-05	0	0	3.39549	38.3977	PRNP;GSN;PRKCSH;ACTN1;MYOF;SLC2A1;TNFAIP2;CAPG;LITAF;COL1A1;DPP4;PROCR;KRT18;S100A4;ITGA5;VIM;S100A11;CD44;FBN1
ZBED1	19/299	1.22689e-05	7.94913e-05	0	0	3.39549	38.3977	LYN;SCARB2;GPI;PRNP;PRKCSH;ACTN1;MVP;MYOF;LITAF;ACTB;CKAP4;DDOST;FTH1;GNAS;S100A4;VIM;GLUL;CD44;SLC25A6
ZEB2	19/299	1.22689e-05	7.94913e-05	0	0	3.39549	38.3977	PRNP;CLIC4;FCER1G;GSN;PRKCB;PRKCSH;HEG1;MYOF;ATP2B1;ACTB;DCN;COL1A1;COL3A1;S100A4;LCP1;VIM;GLUL;CD44;FBN1
ZNF496	19/299	1.22689e-05	7.94913e-05	0	0	3.39549	38.3977	GPI;PRNP;NPM1;PRKCSH;ACTN1;HPCAL1;SLC2A1;ACTB;DDOST;LMNB1;COL1A1;CSRP1;COTL1;TAGLN2;ARHGEF2;VIM;SLC29A1;MFGE8;GLUL
ZNF524	19/299	1.22689e-05	7.94913e-05	0	0	3.39549	38.3977	CFD;GPI;PRNP;RPS9;PRKCSH;MVP;CRIP2;CYBA;CRIP1;DDOST;APRT;CST3;FTH1;ARHGDIA;GNB2;TSPAN4;TSPO;TAGLN2;PGLS
ZNF580	19/299	1.22689e-05	7.94913e-05	0	0	3.39549	38.3977	CFD;GPI;PRNP;PRKCSH;MVP;CRIP2;ACTB;DDOST;COL1A1;CST3;CSRP1;FTH1;ARHGDIA;MYADM;GNAS;TSPO;PGLS;VIM;FTL
ZNF672	19/299	1.22689e-05	7.94913e-05	0	0	3.39549	38.3977	GPI;PRNP;PRKCSH;ACTN1;HPCAL1;SLC2A1;TUBB4B;ACTB;DDOST;SLC9A3R1;CSRP1;FTH1;ARHGDIA;S100A4;ARHGEF2;VIM;MFGE8;TMED5;CD44
AHR	18/299	4.23115e-05	0.000245234	0	0	3.19689	32.1941	ITGB1;PRNP;CLIC4;GSN;PRKCSH;ACTN1;MYOF;SLC2A1;TNFAIP2;TM4SF1;DCN;EPS8;COL1A1;COL3A1;S100A4;VIM;S100A11;CD44
AKAP8	18/299	4.23115e-05	0.000245234	0	0	3.19689	32.1941	HSPA9;YWHAE;GPI;PRNP;NPM1;HSPA5;ACTN1;ACTN4;IQGAP1;ACTB;CNDP2;LMNB1;NCL;HNRNPD;GNAS;CALR;ARHGEF2;VIM
ATMIN	18/299	4.23115e-05	0.000245234	0	0	3.19689	32.1941	GPI;PRNP;CLIC4;CAB39;PRKCSH;SLC2A1;IQGAP1;CNDP2;REEP5;FTH1;GNAS;MDM2;ANXA7;CPNE3;TSPAN3;VIM;GLUL;CD44
CPSF4	18/299	4.23115e-05	0.000245234	0	0	3.19689	32.1941	RPL4;VAT1;HSPA9;PRNP;RPS9;CAD;PHB2;ACTB;DDOST;LMNB1;CSRP1;NCL;HNRNPD;GNAS;VDAC1;S100A4;LAP3;EIF3B
CREB3L2	18/299	4.23115e-05	0.000245234	0	0	3.19689	32.1941	PRNP;CLIC4;GSN;HSPA5;PRKCSH;ACTN1;HEG1;MYOF;SLC2A1;RRBP1;GNG12;LITAF;CKAP4;COL1A1;CSRP1;VIM;CD44;FBN1
CUL5	18/299	4.23115e-05	0.000245234	0	0	3.19689	32.1941	HSPA9;ITGB1;GPI;PRNP;CLIC4;NPM1;CAB39;HSPA5;PRKCSH;RDX;IQGAP1;ATP2B1;HSP90B1;SLMAP;NCL;CANX;CAPZA2;HNRNPD
DMAP1	18/299	4.23115e-05	0.000245234	0	0	3.19689	32.1941	HSPA9;GPI;PRNP;NPM1;RPS9;PRKCSH;SLC2A1;ACTB;PSMA7;DDOST;LMNB1;NCL;EIF3I;HNRNPD;ARHGEF2;VIM;RPL19;EIF3B
EEA1	18/299	4.23115e-05	0.000245234	0	0	3.19689	32.1941	ITGB1;ACTR3;GPI;PRNP;CLIC4;HSPA5;PRKCSH;ACTN1;RDX;MYOF;IQGAP1;ATP2B1;HSP90B1;EPS8;GPD2;MDM2;VIM;CD44
ERF	18/299	4.23115e-05	0.000245234	0	0	3.19689	32.1941	PRNP;PRKCSH;ACTN1;SLC2A1;CRIP2;ACTN4;BAIAP2;ACTB;DDOST;LMNB1;ARHGDIA;TAGLN2;ARHGEF2;ITGA5;VIM;SLC29A1;GLUL;CD44
FBN1	18/299	4.23115e-05	0.000245234	0	0	3.19689	32.1941	ITGB1;PRNP;GSN;ACTN1;HEG1;MYOF;FHL1;TM4SF1;DCN;COL1A1;MFAP5;COL3A1;S100A4;CD248;ITGA5;VIM;MFGE8;CD44
FOSB	18/299	4.23115e-05	0.000245234	0	0	3.19689	32.1941	CFD;PRNP;GSN;HSPA5;FHL1;SLC2A1;TNFAIP2;CRIP1;ACTB;TM4SF1;DCN;COL1A1;COL3A1;FTH1;MYADM;S100A4;VIM;CD44
LENG9	18/299	4.23115e-05	0.000245234	0	0	3.19689	32.1941	PRNP;GSN;PRKCSH;MVP;SLC2A1;TNFAIP2;CRIP2;TUBB4B;BAIAP2;ACTB;PSMA7;DDOST;APRT;KRT18;MYADM;VIM;GLUL;CD44
MINK1	18/299	4.23115e-05	0.000245234	0	0	3.19689	32.1941	GPI;PRNP;GSN;PRKCB;PRKCSH;ACTN1;ACTN4;ATP2B1;ADD3;BAIAP2;ACTB;MYO1C;ARHGDIA;PI4KA;GNAS;ARHGEF2;GLUL;CD44
MXD4	18/299	4.23115e-05	0.000245234	0	0	3.19689	32.1941	GPI;PRNP;GSN;PRKCSH;MVP;SLC2A1;CRIP2;LITAF;ACTB;DDOST;COL1A1;CST3;FTH1;S100A4;VIM;MFGE8;GLUL;CD44
PBX2	18/299	4.23115e-05	0.000245234	0	0	3.19689	32.1941	GPI;PRNP;SLC44A2;PRKCSH;ACTN1;SLC2A1;ACTB;DDOST;LMNB1;FTH1;HNRNPD;COTL1;GNAS;ARHGEF2;ITGA5;VIM;CLIC1;CD44
PLEK2	18/299	4.23115e-05	0.000245234	0	0	3.19689	32.1941	PRNP;PRKCSH;MYOF;SLC2A1;TNFAIP2;GMPR;CAPG;CLDN1;TM4SF1;COL1A1;SELENBP1;ANO1;PROCR;KRT18;TAGLN2;S100A4;ITGA5;CD44
PLXNC1	18/299	4.23115e-05	0.000245234	0	0	3.19689	32.1941	LYN;CD53;FCER1G;GSN;ITGAM;PRKCB;PRKCSH;MYOF;CYBB;CAPG;DPP4;COL3A1;COTL1;LCP1;VIM;DOCK2;CD44;FBN1
RCOR1	18/299	4.23115e-05	0.000245234	0	0	3.19689	32.1941	GPI;PRNP;CLIC4;HSPA5;PRKCSH;ACTN1;SLC2A1;IQGAP1;ATP2B1;ACTB;LMNB1;CANX;CTNNA1;MDM2;TAGLN2;ESYT2;VIM;CD44
RXRA	18/299	4.23115e-05	0.000245234	0	0	3.19689	32.1941	GPI;PRNP;GSN;PRKCSH;ACTN1;SLC2A1;TNFAIP2;LITAF;ACTB;FTH1;GNAS;CTNNB1;TAGLN2;S100A4;VIM;GLUL;S100A11;CD44
SMAD3	18/299	4.23115e-05	0.000245234	0	0	3.19689	32.1941	ITGB1;GPI;PRNP;GSN;PRKCB;PRKCSH;ACTN1;MYOF;SLC2A1;IQGAP1;LITAF;COL1A1;CSRP1;MDM2;CTNNB1;ITGA5;VIM;CD44
SMARCA1	18/299	4.23115e-05	0.000245234	0	0	3.19689	32.1941	PRNP;GSN;PRKCSH;CACNA2D1;FHL1;ADD3;GNAI1;DCN;COL1A1;COL3A1;KRT18;PLS3;GPC4;VIM;PLCB1;CD44;PFN2;FBN1
SP100	18/299	4.23115e-05	0.000245234	0	0	3.19689	32.1941	LYN;CD53;PRNP;FCER1G;GSN;PRKCSH;MVP;MYOF;TNFAIP2;CYBB;CAPG;IQGAP1;LAP3;LCP1;VIM;DOCK2;S100A11;CD44
TAL1	18/299	4.23115e-05	0.000245234	0	0	3.19689	32.1941	CD53;C1QB;FCER1G;ITGAM;GYPC;SYK;PRKCB;SLC2A1;TNFAIP2;GMPR;COL1A1;SELENBP1;ALDH1A2;S100A4;LCP1;VIM;CD44;ENG
TCF12	18/299	4.23115e-05	0.000245234	0	0	3.19689	32.1941	ITGB1;GPI;PRNP;CLIC4;NPM1;PRKCSH;ACTN1;IQGAP1;ATP2B1;ADD3;ACTB;LMNB1;EPS8;CTNNA1;GNAS;CTNNB1;VIM;CD44
TCF3	18/299	4.23115e-05	0.000245234	0	0	3.19689	32.1941	GPI;PRNP;NPM1;PRKCSH;ACTN1;CAD;ACTB;DDOST;LMNB1;COL1A1;TSPAN4;HNRNPD;GNAS;MDM2;CTNNB1;ARHGEF2;VIM;CD44
TERF2	18/299	4.23115e-05	0.000245234	0	0	3.19689	32.1941	HSPA9;GPI;PRNP;NPM1;HSPA5;PRKDC;PRKCSH;ACTB;PSMA7;LMNB1;NCL;HNRNPD;GNAS;MDM2;CTNNB1;VIM;CD44;EIF3B
TRMT1	18/299	4.23115e-05	0.000245234	0	0	3.19689	32.1941	HSPA9;GPI;PRNP;NPM1;PRKCSH;CAD;RPSA;PHB2;ACTB;DDOST;APRT;ARHGDIA;NCL;RPL35;CALR;PGLS;SLC29A1;EIF3B
U2AF1L4	18/299	4.23115e-05	0.000245234	0	0	3.19689	32.1941	GPI;PRNP;RPS9;HSPA5;PRKCSH;SLC2A1;CRIP2;ACTB;PSMA7;DDOST;ATP5MC1;PRDX5;FTH1;GNB2;ANXA6;GNAS;ARHGEF2;SLC29A1
ZEB1	18/299	4.23115e-05	0.000245234	0	0	3.19689	32.1941	ITGB1;GPI;PRNP;CLIC4;GSN;PRKCSH;ACTN1;HEG1;FHL1;ADD3;DCN;COL1A1;COL3A1;ITGA5;VIM;RECK;CD44;FBN1
ZFP91	18/299	4.23115e-05	0.000245234	0	0	3.19689	32.1941	HSPA9;ITGB1;GPI;PRNP;CLIC4;HSPA5;ACTN1;GDI2;IQGAP1;ATP2B1;LITAF;ACTB;HSP90B1;FTH1;NCL;CANX;CHP1;P4HB
ZNF24	18/299	4.23115e-05	0.000245234	0	0	3.19689	32.1941	HSPA9;ITGB1;GPI;PRNP;CLIC4;HSPA5;PRKCSH;RDX;IQGAP1;ACTB;HSP90B1;NCL;CANX;MDM2;CTNNB1;KRAS;VIM;CD44
BACH1	17/299	0.000137768	0.000715722	0	0	3.00067	26.6757	LYN;GPI;PRNP;CLIC4;PRKCSH;ACTN1;SLC2A1;TNFAIP2;IQGAP1;ATP2B1;ADD3;LITAF;ACTB;VIM;EZR;GLUL;CD44
CEBPG	17/299	0.000137768	0.000715722	0	0	3.00067	26.6757	HSPA9;GPI;PRNP;CLIC4;HSPA5;PRKCSH;ACTN1;SLC2A1;LITAF;ACTB;HSP90B1;LMNB1;FTH1;ARHGEF2;VIM;EZR;CD44
CREBL2	17/299	0.000137768	0.000715722	0	0	3.00067	26.6757	SCARB2;GPI;PRNP;GSN;PRKCSH;IQGAP1;ADD3;LITAF;DPP4;LDHB;FTH1;PLSCR4;SERINC1;VIM;GLUL;S100A11;CD44
DUS3L	17/299	0.000137768	0.000715722	0	0	3.00067	26.6757	HSPA9;GPI;PRNP;NPM1;RPS9;PRKCSH;CAD;TUBB4B;ACTB;DDOST;APRT;LMNB1;ARHGDIA;NCL;HNRNPD;SLC29A1;EIF3B
EGR1	17/299	0.000137768	0.000715722	0	0	3.00067	26.6757	PRNP;GSN;HSPA5;SLC2A1;LITAF;ACTB;DCN;COL1A1;COL3A1;KRT18;CSRP1;FTH1;MYADM;S100A4;VIM;GLUL;CD44
HES6	17/299	0.000137768	0.000715722	0	0	3.00067	26.6757	GPI;PRNP;GSN;SLC2A1;CRIP2;TUBB4B;CRIP1;PSMA7;DDOST;LMNB1;CST3;SLC9A3R1;KRT18;COTL1;TAGLN2;VIM;SLC29A1
HHEX	17/299	0.000137768	0.000715722	0	0	3.00067	26.6757	LYN;CD53;PRNP;FCER1G;PRKCB;TNFAIP2;CYBB;CAPG;LITAF;CRIP1;DPP4;COTL1;S100A4;LCP1;VIM;GLUL;CD44
IRF6	17/299	0.000137768	0.000715722	0	0	3.00067	26.6757	PRNP;GSN;PRKCSH;SLC2A1;CAPG;CLDN1;TM4SF1;COL1A1;DPP4;COL3A1;KRT18;TAGLN2;VIM;EZR;PROM1;GLUL;CD44
IRF7	17/299	0.000137768	0.000715722	0	0	3.00067	26.6757	LYN;CD53;C1QB;PRNP;FCER1G;GSN;SLC2A1;TNFAIP2;CYBB;CAPG;CYBA;TSPO;S100A4;LAP3;LCP1;VIM;CD44
JDP2	17/299	0.000137768	0.000715722	0	0	3.00067	26.6757	PRNP;CLIC4;GSN;PRKCSH;ACTN1;MYOF;SLC2A1;TNFAIP2;LITAF;COL1A1;CSRP1;FTH1;ARHGEF2;VIM;EZR;S100A11;CD44
KLF10	17/299	0.000137768	0.000715722	0	0	3.00067	26.6757	GPI;PRNP;CLIC4;HSPA5;ACTN1;SLC2A1;LITAF;ACTB;COL1A1;CSRP1;FTH1;MYADM;TAGLN2;S100A4;VIM;GLUL;CD44
KLF9	17/299	0.000137768	0.000715722	0	0	3.00067	26.6757	PRNP;CLIC4;GSN;HSPA5;PRKCSH;FHL1;SLC2A1;ACTB;TM4SF1;DCN;COL1A1;CSRP1;FTH1;VIM;MFGE8;GLUL;CD44
LARP4	17/299	0.000137768	0.000715722	0	0	3.00067	26.6757	HSPA9;GPI;PRNP;CLIC4;NPM1;HSPA5;PRKDC;RDX;ATP2B1;ADD3;HSP90B1;LMNB1;NCL;CANX;HNRNPD;TMED5;EIF3B
MBD1	17/299	0.000137768	0.000715722	0	0	3.00067	26.6757	GPI;PRNP;GSN;HSPA5;PRKCSH;ACTN1;SLC2A1;ADD3;BAIAP2;ACTB;DDOST;GNAS;CTNNB1;ARHGEF2;VIM;GLUL;CD44
MEF2D	17/299	0.000137768	0.000715722	0	0	3.00067	26.6757	GPI;PRNP;CLIC4;GSN;HSPA5;PRKCSH;ACTN1;SLC2A1;ACTN4;BAIAP2;ACTB;CSRP1;FTH1;MYADM;ARHGEF2;VIM;CD44
MST1R	17/299	0.000137768	0.000715722	0	0	3.00067	26.6757	PRNP;GSN;PRKCB;PRKCSH;SLC2A1;TNFAIP2;CAPG;CRIP1;COL1A1;DPP4;PROCR;KRT18;S100A4;VIM;EZR;S100A11;CD44
MYC	17/299	0.000137768	0.000715722	0	0	3.00067	26.6757	PRNP;NPM1;HSPA5;ACTN1;SLC2A1;LITAF;ACTB;LMNB1;COL1A1;KRT18;FTH1;NCL;CTNNB1;TAGLN2;S100A4;VIM;CD44
PLAGL2	17/299	0.000137768	0.000715722	0	0	3.00067	26.6757	GPI;PRNP;CLIC4;PRKCSH;ACTN1;SLC2A1;TNFAIP2;IQGAP1;LITAF;ACTB;LMNB1;KIF3B;FTH1;ARHGEF2;VIM;EZR;CD44
RARG	17/299	0.000137768	0.000715722	0	0	3.00067	26.6757	PRNP;GSN;PRKCSH;ACTN1;SLC2A1;TNFAIP2;CAPG;CRIP2;COL1A1;MYO1C;S100A4;ITGA5;VIM;SLC29A1;MFGE8;CD44;ENG
RFX2	17/299	0.000137768	0.000715722	0	0	3.00067	26.6757	PRNP;GSN;PRKCSH;ACTN1;MYOF;SLC2A1;RFX3;CRIP2;BAIAP2;COL1A1;DPP4;TAGLN2;ITGA5;VIM;EZR;GLUL;CD44
SEBOX	17/299	0.000137768	0.000715722	0	0	3.00067	26.6757	CRP;SERPIND1;PRKCSH;SERPINF2;FGG;PON1;SLC2A1;PSMA7;AGT;DCN;COL1A1;SLC9A3R1;KRT18;TTR;AOX1;PROM1;GLUL
SMAD1	17/299	0.000137768	0.000715722	0	0	3.00067	26.6757	ITGB1;GPI;PRNP;CLIC4;HSPA5;PRKCSH;ACTN1;SLC2A1;IQGAP1;LITAF;ACTB;MDM2;CTNNB1;VIM;EZR;GLUL;CD44
TEAD1	17/299	0.000137768	0.000715722	0	0	3.00067	26.6757	ITGB1;PRNP;CLIC4;GSN;PRKCSH;CACNA2D1;ACTN1;HEG1;MYOF;SLC2A1;IQGAP1;GNG12;EPS8;COL1A1;VIM;CD44;FBN1
TFEC	17/299	0.000137768	0.000715722	0	0	3.00067	26.6757	LYN;CD53;C1QB;CD163;FCER1G;ITGAM;SYK;MYOF;TNFAIP2;CYBB;CAPG;BST1;FCGR3A;COTL1;LCP1;DOCK2;CD44
THRA	17/299	0.000137768	0.000715722	0	0	3.00067	26.6757	GPI;PRNP;GSN;PRKCB;PRKCSH;SLC2A1;CRIP2;ADD3;BAIAP2;ACTB;DCN;COL1A1;FTH1;GNAS;CTNNB1;VIM;GLUL
TRAFD1	17/299	0.000137768	0.000715722	0	0	3.00067	26.6757	LYN;PRNP;CLIC4;GSN;PRKCSH;MVP;MYOF;SLC2A1;TNFAIP2;LITAF;PSMA7;DDOST;LMNB1;LAP3;VIM;GLUL;CD44
TRIM32	17/299	0.000137768	0.000715722	0	0	3.00067	26.6757	GPI;PRNP;GSN;HSPA5;PRKCSH;ACTN1;FHL1;SLC2A1;ATP2B1;ACTB;CSRP1;GNAS;CTNNB1;VIM;GLUL;CD44;PFN2
TSC22D3	17/299	0.000137768	0.000715722	0	0	3.00067	26.6757	PRNP;GSN;HSPA5;FHL1;SLC2A1;LITAF;CRIP1;ACTB;COL1A1;CST3;CSRP1;FTH1;MYADM;S100A4;VIM;GLUL;CD44
ZBTB22	17/299	0.000137768	0.000715722	0	0	3.00067	26.6757	GPI;PRNP;GSN;PRKCSH;SLC2A1;CRIP2;TUBB4B;LITAF;ACTB;DDOST;SLC9A3R1;FTH1;PGLS;VIM;P4HB;SLC29A1;CLIC1
ZNF131	17/299	0.000137768	0.000715722	0	0	3.00067	26.6757	HSPA9;GPI;PRNP;CLIC4;NPM1;SUPT16H;HSPA5;IQGAP1;ACTB;PSMA7;DDOST;NCL;CANX;GNAS;MDM2;CTNNB1;CD44
ZNF326	17/299	0.000137768	0.000715722	0	0	3.00067	26.6757	HSPA9;GPI;PRNP;NPM1;HSPA5;PRKCSH;ACTN1;SLC2A1;ACTB;HSP90B1;LMNB1;NCL;HNRNPD;CTNNB1;VIM;EZR;CD44
ZNF358	17/299	0.000137768	0.000715722	0	0	3.00067	26.6757	GPI;PRNP;GSN;PRKCSH;CRIP2;CRIP1;DDOST;COL1A1;CST3;FTH1;TSPO;NUCB1;S100A4;PGLS;VIM;MFGE8;FTL
ZNF362	17/299	0.000137768	0.000715722	0	0	3.00067	26.6757	GPI;PRNP;GSN;PRKCSH;GALNT2;ACTN1;SLC2A1;ADD3;DDOST;COL1A1;CSRP1;FTH1;MYADM;VIM;MFGE8;GLUL;CD44
ZNF511	17/299	0.000137768	0.000715722	0	0	3.00067	26.6757	GPI;PRNP;RPS9;PGAM1;TUBB4B;PHB2;ACTB;PSMA7;DDOST;APRT;ATP5MC1;LMNB1;RPS16;HNRNPD;COTL1;RPL35;TAGLN2
AKNA	16/299	0.000422458	0.00191455	0	0	2.8068	21.8072	LYN;CD53;FCER1G;ITGAM;SYK;PRKCB;TNFAIP2;CYBB;CAPG;CYBA;COTL1;ARHGEF2;LCP1;VIM;DOCK2;CD44
AR	16/299	0.000422458	0.00191455	0	0	2.8068	21.8072	BCHE;PRNP;GSTM1;GSN;FHL1;DCN;COL1A1;COL3A1;KRT18;GAS1;CTNNB1;AOX1;APOD;VIM;CD44;FBN1
CENPT	16/299	0.000422458	0.00191455	0	0	2.8068	21.8072	PRNP;PRKCSH;ACTN1;SLC2A1;CAPG;TUBB4B;ACTB;DDOST;APRT;LMNB1;COL1A1;COTL1;TAGLN2;S100A4;VIM;CD44
CIC	16/299	0.000422458	0.00191455	0	0	2.8068	21.8072	GPI;GSN;PRKCSH;ACTN1;AP2A1;ACTN4;ACTB;DDOST;COL1A1;MYO1C;ARHGDIA;GNB2;GNAS;CTNNB1;ARHGEF2;VIM
CUX1	16/299	0.000422458	0.00191455	0	0	2.8068	21.8072	ITGB1;GPI;PRNP;GSN;PRKCB;PRKCSH;GALNT2;ACTN1;MYOF;IQGAP1;ADD3;ACTB;GNAS;CTNNB1;VIM;CD44
DUSP12	16/299	0.000422458	0.00191455	0	0	2.8068	21.8072	HSPA9;GPI;PRNP;ACTN1;GDI2;PARK7;PRDX6;LITAF;DDOST;PPA1;FTH1;NCL;HNRNPD;TAGLN2;ARHGEF2;VIM
EHF	16/299	0.000422458	0.00191455	0	0	2.8068	21.8072	PRNP;GSN;PRKCSH;MYOF;SLC2A1;TNFAIP2;CLDN1;TM4SF1;COL1A1;DPP4;ANO1;KRT18;S100A4;VIM;PROM1;CD44
ETV6	16/299	0.000422458	0.00191455	0	0	2.8068	21.8072	LYN;GPI;PRNP;CLIC4;PRKCSH;ACTN1;MYOF;SLC2A1;TNFAIP2;LITAF;ACTB;LMNB1;TAGLN2;LCP1;VIM;CD44
FOXO4	16/299	0.000422458	0.00191455	0	0	2.8068	21.8072	VAT1;GPI;PRNP;GSN;PRKCSH;MVP;SLC2A1;LITAF;DDOST;COL1A1;SELENBP1;GNAS;S100A4;CAPN1;GLUL;CD44
FOXS1	16/299	0.000422458	0.00191455	0	0	2.8068	21.8072	FHL1;SLC2A1;TNFAIP2;TM4SF1;DCN;COL1A1;MFAP5;PROCR;COL3A1;S100A4;CD248;ITGA5;VIM;CD44;ENG;FBN1
HIST1H1T	16/299	0.000422458	0.00191455	0	0	2.8068	21.8072	CFD;GSN;HSPA5;PRKCSH;CAPG;ACTB;PSMA7;COL1A1;KRT18;ACTC1;APOD;LCP1;VIM;APOB;CD44;FBN1
HLX	16/299	0.000422458	0.00191455	0	0	2.8068	21.8072	LYN;C1QB;FCER1G;GSN;MYOF;SLC2A1;TNFAIP2;COL1A1;COL3A1;S100A4;ITGA5;LCP1;VIM;CD44;ENG;FBN1
IKZF1	16/299	0.000422458	0.00191455	0	0	2.8068	21.8072	LYN;CD53;C1QB;FCER1G;ITGAM;SYK;PRKCB;CYBB;CYBA;SPN;FCGR3A;COTL1;LCP1;VIM;DOCK2;CD44
KLF5	16/299	0.000422458	0.00191455	0	0	2.8068	21.8072	PRNP;GSN;PRKCSH;ACTN1;MYOF;SLC2A1;TNFAIP2;CLDN1;TM4SF1;COL1A1;KRT18;CSRP1;VIM;EZR;S100A11;CD44
LARP6	16/299	0.000422458	0.00191455	0	0	2.8068	21.8072	PRNP;GSN;PRKCSH;MYOF;FHL1;CLDN1;TM4SF1;DCN;COL1A1;COL3A1;CSRP1;APOD;ITGA5;VIM;CD44;FBN1
MAF	16/299	0.000422458	0.00191455	0	0	2.8068	21.8072	C1QB;PRNP;GSN;PRKCSH;DCN;COL1A1;DPP4;COL3A1;COTL1;GAS1;S100A4;LCP1;VIM;GLUL;CD44;FBN1
MAFG	16/299	0.000422458	0.00191455	0	0	2.8068	21.8072	GPI;PRNP;CLIC4;HSPA5;PRKCSH;ACTN1;SLC2A1;BAIAP2;ACTB;FTH1;ARHGDIA;MYADM;VIM;P4HB;CD44;FTL
MBD4	16/299	0.000422458	0.00191455	0	0	2.8068	21.8072	GPI;PRNP;NPM1;PRKCSH;ACTN1;ADD3;ACTB;DDOST;HSP90B1;LDHB;HNRNPD;GNAS;VIM;EZR;N4BP2;CD44
MECP2	16/299	0.000422458	0.00191455	0	0	2.8068	21.8072	YWHAE;ITGB1;GPI;PRNP;NPM1;PRKCSH;ACTB;NCL;GNAQ;HNRNPD;GNAS;CTNNB1;KRAS;VIM;GLUL;CD44
MEOX1	16/299	0.000422458	0.00191455	0	0	2.8068	21.8072	CFD;FHL1;TM4SF1;DCN;COL1A1;COMP;MFAP5;COL3A1;ALDH1A2;GAS1;APOD;S100A4;CD248;VIM;ENG;FBN1
MEOX2	16/299	0.000422458	0.00191455	0	0	2.8068	21.8072	CFD;FHL1;LYVE1;DCN;COL1A1;MFAP5;COL3A1;CLEC3B;ALDH1A2;PLSCR4;GAS1;APOD;MYH11;CD248;RECK;FBN1
MLXIPL	16/299	0.000422458	0.00191455	0	0	2.8068	21.8072	CFD;PRNP;GSN;PRKCSH;ADIPOQ;GMPR;PSMA7;AGT;COL1A1;DPP4;SELENBP1;KRT18;TTR;CA4;AOX1;GLUL
MYOG	16/299	0.000422458	0.00191455	0	0	2.8068	21.8072	CFD;C1QB;PRNP;FCER1G;ADIPOQ;FHL1;AGT;COL1A1;COMP;COL3A1;KRT18;ACTC1;CSRP1;S100A4;VIM;CD44
NCOR2	16/299	0.000422458	0.00191455	0	0	2.8068	21.8072	GPI;PRNP;GSN;PRKCSH;ACTN1;MYOF;SLC2A1;ACTN4;BAIAP2;ACTB;COL1A1;GNAS;CTNNB1;ARHGEF2;VIM;CD44
NOC4L	16/299	0.000422458	0.00191455	0	0	2.8068	21.8072	HSPA9;PRNP;NPM1;RPS9;CAD;TUBB4B;PHB2;PSMA7;DDOST;APRT;LMNB1;RPS16;PPA1;NCL;RPL35;EIF3B
NR1D1	16/299	0.000422458	0.00191455	0	0	2.8068	21.8072	PRNP;GSTM1;GSN;PRKCSH;SLC2A1;TNFAIP2;ACTB;COL1A1;COL3A1;CSRP1;FTH1;S100A4;VIM;MFGE8;GLUL;CD44
NR4A1	16/299	0.000422458	0.00191455	0	0	2.8068	21.8072	PRNP;GSN;HSPA5;SLC2A1;ACTB;DCN;COL1A1;COL3A1;KRT18;CSRP1;FTH1;MYADM;S100A4;VIM;GLUL;CD44
PBRM1	16/299	0.000422458	0.00191455	0	0	2.8068	21.8072	GPI;PRNP;NPM1;PRKDC;IQGAP1;ATP2B1;ACTB;HSP90B1;LMNB1;SLMAP;NCL;HNRNPD;GNAS;CTNNB1;VIM;CD44
PLEKHA4	16/299	0.000422458	0.00191455	0	0	2.8068	21.8072	PRNP;GSN;MVP;MYOF;TNFAIP2;GMPR;LITAF;COL1A1;DPP4;PROCR;COL3A1;S100A4;ITGA5;VIM;S100A11;CD44
PPARG	16/299	0.000422458	0.00191455	0	0	2.8068	21.8072	CFD;PRNP;GSN;PRKCSH;MYOF;ADIPOQ;SLC2A1;GNAI1;DCN;EPS8;COL1A1;DPP4;COL3A1;S100A4;VIM;CD44
SETDB1	16/299	0.000422458	0.00191455	0	0	2.8068	21.8072	YWHAE;GPI;PRNP;NPM1;PRKCSH;CAD;SLC2A1;ACTB;DDOST;LMNB1;NCL;MDM2;CTNNB1;ARHGEF2;VIM;CD44
SNAI2	16/299	0.000422458	0.00191455	0	0	2.8068	21.8072	PRNP;ACTN1;MYOF;FHL1;CLDN1;TM4SF1;DCN;COL1A1;COL3A1;GAS1;PLS3;S100A4;ITGA5;VIM;CD44;FBN1
SORBS2	16/299	0.000422458	0.00191455	0	0	2.8068	21.8072	PRNP;GSN;PRKCB;PRKCSH;CACNA2D1;ACTN1;MYOF;FHL1;CRIP2;DCN;COL1A1;COL3A1;VIM;PLCB1;CD44;FBN1
SP110	16/299	0.000422458	0.00191455	0	0	2.8068	21.8072	LYN;CD53;C1QB;FCER1G;MVP;MYOF;TNFAIP2;CYBB;GMPR;LITAF;S100A4;LAP3;LCP1;VIM;DOCK2;CD44
SRCAP	16/299	0.000422458	0.00191455	0	0	2.8068	21.8072	GPI;PRNP;PRKDC;PRKCSH;ACTN1;SLC2A1;IQGAP1;ACTB;FTH1;NCL;MDM2;CTNNB1;ARHGEF2;VIM;EZR;CD44
TEAD2	16/299	0.000422458	0.00191455	0	0	2.8068	21.8072	PRKCSH;ACTN1;MYOF;SLC2A1;CRIP2;TM4SF1;LMNB1;COL1A1;COL3A1;KRT18;TAGLN2;S100A4;ITGA5;VIM;MFGE8;CD44
TEAD3	16/299	0.000422458	0.00191455	0	0	2.8068	21.8072	PRNP;GSN;PRKCSH;ACTN1;MYOF;SLC2A1;CRIP2;TM4SF1;COL1A1;KRT18;CSRP1;GPC4;ITGA5;VIM;MFGE8;CD44
TFCP2L1	16/299	0.000422458	0.00191455	0	0	2.8068	21.8072	PRNP;GSN;PRKCSH;MYOF;FHL1;SLC2A1;CLDN1;COL1A1;DPP4;SELENBP1;ANO1;KRT18;LCP1;PROM1;GLUL;CD44
THAP3	16/299	0.000422458	0.00191455	0	0	2.8068	21.8072	PRNP;RPS9;GSN;PRKCSH;GSTP1;CRIP2;PARK7;BAIAP2;PSMA7;DDOST;APRT;CST3;GNB2;TSPAN4;PGLS;GLUL
WIZ	16/299	0.000422458	0.00191455	0	0	2.8068	21.8072	GPI;PRNP;PRKCSH;ACTN1;CAD;ACTN4;BAIAP2;ACTB;DDOST;LMNB1;MYO1C;ARHGDIA;NCL;GNB2;GNAS;ARHGEF2
YEATS4	16/299	0.000422458	0.00191455	0	0	2.8068	21.8072	GPI;PRNP;NPM1;RPS9;ARL6IP1;PSMD14;PHB2;ACTB;PSMA7;DDOST;LMNB1;PPA1;NCL;HNRNPD;RPL35;VIM
ZC3H14	16/299	0.000422458	0.00191455	0	0	2.8068	21.8072	HSPA9;YWHAE;GPI;PRNP;NPM1;PRKCSH;ACTN1;ADD3;ACTB;LMNB1;NCL;CANX;HNRNPD;CTNNB1;VIM;EIF3B
ZC3H18	16/299	0.000422458	0.00191455	0	0	2.8068	21.8072	HSPA9;GPI;NPM1;PRKCSH;ACTN1;CAD;RRBP1;ACTN4;ACTB;LMNB1;ARHGDIA;NCL;CANX;HNRNPD;VIM;EIF3B
ZC3H7B	16/299	0.000422458	0.00191455	0	0	2.8068	21.8072	GPI;PRNP;PRKCSH;ACTN1;RRBP1;ACTN4;IQGAP1;BAIAP2;ACTB;MYO1C;ARHGDIA;NCL;GNAS;VIM;EZR;ERGIC1
ZNF281	16/299	0.000422458	0.00191455	0	0	2.8068	21.8072	ITGB1;GPI;PRNP;CLIC4;HSPA5;PRKCSH;ACTN1;RDX;SLC2A1;ACTB;DDOST;FTH1;CTNNB1;VIM;GLUL;CD44
ZNF598	16/299	0.000422458	0.00191455	0	0	2.8068	21.8072	GPI;PRNP;RPS9;PRKCSH;CAD;TUBB4B;ACTB;DDOST;APRT;FTH1;ARHGDIA;NCL;GNB2;ARHGEF2;P4HB;EIF3B
ZNF775	16/299	0.000422458	0.00191455	0	0	2.8068	21.8072	CFD;GPI;PRNP;PRKCSH;CAPG;CRIP2;SLC4A2;DNPH1;ACTB;PSMA7;DDOST;COL1A1;TSPAN4;TSPO;VIM;SLC29A1
ZRSR2	16/299	0.000422458	0.00191455	0	0	2.8068	21.8072	HSPA9;GPI;PRNP;NPM1;HSPA5;PRKCSH;FHL1;ACTB;DDOST;AIFM1;NCL;GNAS;UBA1;LAP3;VIM;EIF3B
APTX	15/299	0.00121668	0.00485531	0	0	2.61525	17.5526	HSPA9;GPI;PRNP;NPM1;GSN;HSPA5;PRKCSH;ACTN1;SLC2A1;ACTB;PSMA7;DDOST;PSMA1;SLC29A1;CD44
ATF2	15/299	0.00121668	0.00485531	0	0	2.61525	17.5526	ITGB1;GPI;PRNP;NPM1;PRKCSH;ATP2B1;ADD3;RHOA;GNAQ;CANX;MDM2;CTNNB1;KRAS;VIM;CD44
ATF3	15/299	0.00121668	0.00485531	0	0	2.61525	17.5526	PRNP;GSN;HSPA5;SLC2A1;TNFAIP2;CAPG;LITAF;COL1A1;KRT18;FTH1;TAGLN2;S100A4;VIM;GLUL;CD44
BATF	15/299	0.00121668	0.00485531	0	0	2.61525	17.5526	LYN;CD53;C1QB;FCER1G;ITGAM;SYK;TNFAIP2;CYBB;CAPG;CYBA;COTL1;S100A4;LCP1;VIM;CD44
BCL6	15/299	0.00121668	0.00485531	0	0	2.61525	17.5526	GPI;PRNP;GSN;PRKCSH;ACTN1;MYOF;SLC2A1;TNFAIP2;LITAF;ACTB;COL1A1;FTH1;VIM;GLUL;CD44
CEBPZ	15/299	0.00121668	0.00485531	0	0	2.61525	17.5526	RPL4;HSPA9;GPI;PRNP;NPM1;HSPA5;PHB2;PSMA7;RPL7;HSP90B1;LMNB1;PPA1;NCL;HNRNPD;EIF3B
CREB1	15/299	0.00121668	0.00485531	0	0	2.61525	17.5526	ITGB1;GPI;PRNP;CLIC4;CAB39;IQGAP1;ATP2B1;ACTB;HNRNPD;GNAS;MDM2;CTNNB1;KRAS;VIM;CD44
CTCF	15/299	0.00121668	0.00485531	0	0	2.61525	17.5526	HSPA9;YWHAE;GPI;PRNP;NPM1;HSPA5;PRKDC;ACTB;PSMA7;LMNB1;NCL;HNRNPD;GNAS;MDM2;CTNNB1
DNAJC2	15/299	0.00121668	0.00485531	0	0	2.61525	17.5526	HSPA9;PRNP;NPM1;PSMD14;HSPA5;PHB2;ACTB;PSMA7;HSP90B1;LMNB1;PSMA3;PPA1;NCL;HNRNPD;EIF3B
DNAJC21	15/299	0.00121668	0.00485531	0	0	2.61525	17.5526	HSPA9;GPI;PRNP;CLIC4;NPM1;HSPA5;PRKCSH;ATP2B1;HSP90B1;LMNB1;NCL;CANX;HNRNPD;VIM;GLUL
DZIP1	15/299	0.00121668	0.00485531	0	0	2.61525	17.5526	PRNP;GSN;NEGR1;PRKCSH;CACNA2D1;FHL1;DCN;COL1A1;COL3A1;GAS1;VIM;PLCB1;RECK;CD44;FBN1
DZIP1L	15/299	0.00121668	0.00485531	0	0	2.61525	17.5526	PRNP;GSN;PRKCSH;CACNA2D1;ACTN1;MYOF;COL1A1;ANO1;COL3A1;ITGA5;VIM;PROM1;MFGE8;CD44;FBN1
ESRRA	15/299	0.00121668	0.00485531	0	0	2.61525	17.5526	GPI;PRNP;PRKCSH;SLC2A1;TUBB4B;LITAF;ACTB;DDOST;APRT;PRDX5;FTH1;ARHGDIA;GNB2;ARHGEF2;S100A11
FAM171B	15/299	0.00121668	0.00485531	0	0	2.61525	17.5526	GPM6A;PRNP;NEGR1;CACNA2D1;FHL1;LSAMP;DCN;COL1A1;COL3A1;CD109;VIM;PLCB1;GLUL;PFN2;FBN1
FOSL1	15/299	0.00121668	0.00485531	0	0	2.61525	17.5526	PRNP;ACTN1;MYOF;SLC2A1;TNFAIP2;TM4SF1;LMNB1;COL1A1;PROCR;KRT18;CSRP1;S100A4;ITGA5;VIM;CD44
FOXO1	15/299	0.00121668	0.00485531	0	0	2.61525	17.5526	PRNP;GSN;PRKCB;PRKCSH;ACTN1;FHL1;SLC2A1;ADD3;LITAF;COL1A1;CTNNB1;VIM;EZR;GLUL;CD44
FOXO3	15/299	0.00121668	0.00485531	0	0	2.61525	17.5526	GPI;PRNP;CLIC4;PRKCSH;ACTN1;SLC2A1;ACTB;FTH1;GNAS;MDM2;CTNNB1;VIM;EZR;GLUL;CD44
HMGB2	15/299	0.00121668	0.00485531	0	0	2.61525	17.5526	NPM1;ARL6IP1;HSPA5;TUBB4B;ACTB;PSMA7;HSP90B1;LMNB1;LDHB;FTH1;NCL;HNRNPD;TAGLN2;S100A4;VIM
HOXB6	15/299	0.00121668	0.00485531	0	0	2.61525	17.5526	GSN;PRKCSH;MYOF;TNFAIP2;CRIP2;TM4SF1;DCN;COL1A1;COL3A1;KRT18;S100A4;VIM;PROM1;CD44;FBN1
IRF9	15/299	0.00121668	0.00485531	0	0	2.61525	17.5526	LYN;PRNP;FCER1G;HSPA5;MVP;SLC2A1;TNFAIP2;CAPG;LITAF;TAGLN2;S100A4;LAP3;LCP1;VIM;CD44
KLF3	15/299	0.00121668	0.00485531	0	0	2.61525	17.5526	PRNP;CLIC4;GSN;PRKCSH;ACTN1;SLC2A1;ATP2B1;ADD3;LITAF;ACTB;FTH1;VIM;EZR;GLUL;CD44
MEF2A	15/299	0.00121668	0.00485531	0	0	2.61525	17.5526	ITGB1;GPI;PRNP;CLIC4;GSN;PRKCSH;ACTN1;IQGAP1;ATP2B1;ADD3;ACTB;CTNNB1;VIM;GLUL;CD44
MTA3	15/299	0.00121668	0.00485531	0	0	2.61525	17.5526	GPI;PRNP;GSN;PRKCSH;ACTN1;SLC2A1;ACTB;CKAP4;LMNB1;MYO1C;CTNNA1;VIM;EZR;SLC29A1;CD44
MXI1	15/299	0.00121668	0.00485531	0	0	2.61525	17.5526	GPI;PRNP;CLIC4;GSN;HSPA5;PRKCSH;SLC2A1;ADD3;LITAF;ACTB;CSRP1;FTH1;VIM;GLUL;CD44
NFYA	15/299	0.00121668	0.00485531	0	0	2.61525	17.5526	GPI;PRNP;CLIC4;HSPA5;PRKDC;PRKCSH;ACTN1;SLC2A1;DDOST;LMNB1;HNRNPD;MDM2;CTNNB1;VIM;CD44
NR1I2	15/299	0.00121668	0.00485531	0	0	2.61525	17.5526	BCHE;PRNP;PRKCSH;FGG;PON1;APOA1;PSMA7;AGT;DPP4;KRT18;TTR;PROM1;APOB;GC;CD44
NR2F2	15/299	0.00121668	0.00485531	0	0	2.61525	17.5526	PRNP;GSN;ACTN1;MYOF;ACTB;TM4SF1;DCN;COL1A1;COL3A1;KRT18;GNAS;GAS1;VIM;CD44;FBN1
PCSK6	15/299	0.00121668	0.00485531	0	0	2.61525	17.5526	PRNP;GSN;PRKCSH;MYOF;FHL1;SLC2A1;DCN;COL1A1;DPP4;ANO1;COL3A1;VIM;MFGE8;CD44;FBN1
PLXNB1	15/299	0.00121668	0.00485531	0	0	2.61525	17.5526	PRNP;GSN;PRKCSH;ACTN1;SLC2A1;CRIP2;LITAF;COL1A1;KRT18;CSRP1;VIM;EZR;MFGE8;GLUL;CD44
POU2F2	15/299	0.00121668	0.00485531	0	0	2.61525	17.5526	LYN;CD53;C1QB;FCER1G;ITGAM;SYK;PRKCB;TNFAIP2;CYBB;COL1A1;COTL1;LCP1;VIM;DOCK2;CD44
PPP1R10	15/299	0.00121668	0.00485531	0	0	2.61525	17.5526	HSPA9;GPI;PRNP;HSPA5;PRKCSH;SLC2A1;TUBB4B;ACTB;HSP90B1;LMNB1;NCL;CALR;ARHGEF2;VIM;CD44
PRRX2	15/299	0.00121668	0.00485531	0	0	2.61525	17.5526	GSN;CRIP1;TM4SF1;DCN;COL1A1;MFAP5;COL3A1;ALDH1A2;GAS1;S100A4;CD248;ITGA5;VIM;CD44;FBN1
RARA	15/299	0.00121668	0.00485531	0	0	2.61525	17.5526	PRNP;GSN;PRKCSH;ACTN1;SLC2A1;BAIAP2;ACTB;COL1A1;FTH1;COTL1;GNAS;TAGLN2;ARHGEF2;VIM;CD44
SOX18	15/299	0.00121668	0.00485531	0	0	2.61525	17.5526	C1QB;FCER1G;GSN;CRIP2;CRIP1;LYVE1;TM4SF1;DCN;COL1A1;COL3A1;CA4;VIM;CD44;ENG;FBN1
SSH2	15/299	0.00121668	0.00485531	0	0	2.61525	17.5526	LYN;GPI;PRNP;GSN;PRKCB;PRKCSH;ACTN1;IQGAP1;ADD3;ACTB;LCP1;VIM;DOCK2;GLUL;CD44
SUZ12	15/299	0.00121668	0.00485531	0	0	2.61525	17.5526	HSPA9;GPI;PRNP;NPM1;ACTB;HSP90B1;LMNB1;NCL;CANX;HNRNPD;GNAS;MDM2;CTNNB1;KRAS;VIM
TBX2	15/299	0.00121668	0.00485531	0	0	2.61525	17.5526	GSN;TM4SF1;DCN;COL1A1;ANO1;COL3A1;KRT18;CSRP1;GAS1;S100A4;CD248;VIM;CD44;ENG;FBN1
TEF	15/299	0.00121668	0.00485531	0	0	2.61525	17.5526	GPI;PRNP;GSTM1;GSN;PRKCSH;SLC2A1;BAIAP2;LITAF;ACTB;COL1A1;CSRP1;TSPAN4;VIM;MFGE8;GLUL
TFDP1	15/299	0.00121668	0.00485531	0	0	2.61525	17.5526	GPI;PRNP;NPM1;PGAM1;TUBB4B;ACTB;LMNB1;PPA1;NCL;HNRNPD;GNAS;TAGLN2;VDAC1;VIM;CD44
TUT1	15/299	0.00121668	0.00485531	0	0	2.61525	17.5526	HSPA9;GPI;PRNP;RPS9;PRKCSH;ACTN1;CAD;SLC2A1;ACTB;PSMA7;DDOST;NCL;VIM;GLUL;EIF3B
UNK	15/299	0.00121668	0.00485531	0	0	2.61525	17.5526	GPI;PRNP;PRKCSH;SLC2A1;ACTN4;ACTB;DDOST;GNAS;MDM2;TAGLN2;ARHGEF2;VIM;MFGE8;GLUL;CD44
WT1	15/299	0.00121668	0.00485531	0	0	2.61525	17.5526	PRNP;GSN;PRKCB;DCN;COL1A1;COMP;COL3A1;KRT18;ALDH1A2;GNAS;GAS1;VIM;PROM1;CD44;FBN1
ZBTB16	15/299	0.00121668	0.00485531	0	0	2.61525	17.5526	CFD;CD163;GSN;FHL1;SLC2A1;LYVE1;PSMA7;DCN;COL1A1;CA4;APOD;VIM;GLUL;CD44;FBN1
ZBTB7A	15/299	0.00121668	0.00485531	0	0	2.61525	17.5526	GPI;PRNP;PRKCSH;ACTN1;SLC2A1;ACTN4;BAIAP2;ACTB;MYO1C;FTH1;ARHGDIA;GNAS;ARHGEF2;VIM;CD44
ZC3H13	15/299	0.00121668	0.00485531	0	0	2.61525	17.5526	GPI;NPM1;PRKCSH;GOLIM4;RRBP1;IQGAP1;ATP2B1;ADD3;ACTB;LMNB1;NCL;CANX;HNRNPD;CTNNB1;VIM
ZNF263	15/299	0.00121668	0.00485531	0	0	2.61525	17.5526	GPI;PRNP;NPM1;HSPA5;PRKCSH;ACTB;PSMA7;DDOST;LMNB1;FTH1;NCL;CTNNB1;VIM;CD44;EIF3B
ZNF275	15/299	0.00121668	0.00485531	0	0	2.61525	17.5526	GPI;PRNP;PRKCSH;FHL1;SLC2A1;LITAF;COL1A1;COL3A1;CSRP1;COTL1;MYADM;PLS3;VIM;GLUL;CD44
ZNF414	15/299	0.00121668	0.00485531	0	0	2.61525	17.5526	PRNP;GSN;PRKCSH;HPCAL1;CRIP2;ACTB;DDOST;APRT;FTH1;ARHGDIA;GNB2;TSPAN4;TSPO;PGLS;SLC29A1
ZNF486	15/299	0.00121668	0.00485531	0	0	2.61525	17.5526	PRNP;SLC44A2;MYOF;CLDN1;LITAF;ACTB;TM4SF1;VAMP8;S100A4;LCP1;VIM;EZR;MFGE8;N4BP2;CD44
ZNF512B	15/299	0.00121668	0.00485531	0	0	2.61525	17.5526	GPI;PRNP;SLC44A2;PRKCSH;ACTN1;CRIP2;IQGAP1;LITAF;DDOST;COL1A1;KIF3B;FTH1;ARHGEF2;VIM;EZR
ZNF703	15/299	0.00121668	0.00485531	0	0	2.61525	17.5526	GPI;PRNP;GSN;PRKCSH;HEG1;MYOF;SLC2A1;CRIP2;COL1A1;KRT18;CSRP1;MYADM;GAS1;VIM;CD44
ADNP	14/299	0.00328119	0.0114105	0	0	2.42599	13.8756	GPI;PRNP;NPM1;HSPA5;PRKDC;IQGAP1;ACTB;LMNB1;NCL;CANX;HNRNPD;GNAS;CTNNB1;VIM
AIRE	14/299	0.00328119	0.0114105	0	0	2.42599	13.8756	PRNP;PRKCB;SLC44A2;PRKCSH;LITAF;ACTB;COL1A1;DPP4;GNAS;NUCB1;S100A4;VIM;CAMP;CD44
ARNT	14/299	0.00328119	0.0114105	0	0	2.42599	13.8756	ITGB1;GPI;PRNP;PRKCSH;ACTN1;SLC2A1;IQGAP1;ADD3;GNAS;MDM2;CTNNB1;KRAS;GLUL;CD44
ASCL3	14/299	0.00328119	0.0114105	0	0	2.42599	13.8756	C1QB;GPI;ITGAM;PRKCSH;MYOF;ADIPOQ;MSLN;PSMA7;AGT;DCN;COMP;TTR;APOD;KLKB1
DMTF1	14/299	0.00328119	0.0114105	0	0	2.42599	13.8756	GPI;PRNP;CLIC4;PRKCSH;SLC2A1;IQGAP1;ATP2B1;ADD3;COL1A1;CSRP1;GNAS;S100A4;VIM;CD44
DOT1L	14/299	0.00328119	0.0114105	0	0	2.42599	13.8756	GPI;PRNP;CLIC4;PRKCSH;ACTN1;SLC2A1;ACTN4;BAIAP2;LMNB1;COL1A1;MDM2;CTNNB1;ITGA5;CD44
ESR1	14/299	0.00328119	0.0114105	0	0	2.42599	13.8756	PRNP;GSN;PRKCB;PRKCSH;ACTB;PSMA7;DCN;COL1A1;KRT18;GNAS;MDM2;CTNNB1;VIM;CD44
ETV4	14/299	0.00328119	0.0114105	0	0	2.42599	13.8756	PRNP;PRKCSH;ACTN1;SLC2A1;CLDN1;TM4SF1;LMNB1;COL1A1;KRT18;TAGLN2;ITGA5;VIM;SLC29A1;CD44
FIZ1	14/299	0.00328119	0.0114105	0	0	2.42599	13.8756	GPI;PRNP;PRKCSH;SLC2A1;TUBB4B;ACTB;DDOST;ARHGDIA;GNB2;GNAS;PGLS;SLC29A1;MFGE8;GLUL
FOXC2	14/299	0.00328119	0.0114105	0	0	2.42599	13.8756	TNFAIP2;TM4SF1;DCN;COL1A1;COL3A1;KRT18;ALDH1A2;GAS1;S100A4;CD248;ITGA5;VIM;CD44;FBN1
FOXF1	14/299	0.00328119	0.0114105	0	0	2.42599	13.8756	HEG1;FHL1;TM4SF1;DCN;COL1A1;COL3A1;ALDH1A2;GAS1;MYH11;ITGA5;VIM;CD44;ENG;FBN1
GATA2	14/299	0.00328119	0.0114105	0	0	2.42599	13.8756	LYN;PRNP;GSN;PRKCSH;FHL1;SLC2A1;COL1A1;KRT18;CSRP1;GNAS;S100A4;VIM;CD44;ENG
HBP1	14/299	0.00328119	0.0114105	0	0	2.42599	13.8756	ITGB1;PRNP;CLIC4;GSN;HSPA5;PRKCSH;ADD3;LITAF;DDOST;FTH1;SERINC1;VIM;GLUL;CD44
HMG20A	14/299	0.00328119	0.0114105	0	0	2.42599	13.8756	GPI;PRNP;CLIC4;GSN;PRKCSH;SLC2A1;IQGAP1;ADD3;ACTB;CTNNA1;CTNNB1;VIM;GLUL;CD44
IRF1	14/299	0.00328119	0.0114105	0	0	2.42599	13.8756	LYN;PRNP;FCER1G;TNFAIP2;LITAF;ACTB;COL1A1;FTH1;COTL1;S100A4;LAP3;LCP1;VIM;CD44
KLF1	14/299	0.00328119	0.0114105	0	0	2.42599	13.8756	PRNP;GYPC;SLC2A1;TNFAIP2;GMPR;ALAD;HEBP1;SELENBP1;FTH1;S100A4;VIM;SLC29A1;CAMP;TMEM14C
KLF7	14/299	0.00328119	0.0114105	0	0	2.42599	13.8756	PRNP;CLIC4;GSN;PRKCSH;ACTN1;HEG1;SLC2A1;CSRP1;MYADM;TAGLN2;ITGA5;VIM;GLUL;CD44
MBNL3	14/299	0.00328119	0.0114105	0	0	2.42599	13.8756	PRNP;GSN;PRKCSH;HEG1;FHL1;GMPR;LMNB1;DPP4;S100A4;GPC4;LCP1;VIM;GLUL;CD44
MLLT1	14/299	0.00328119	0.0114105	0	0	2.42599	13.8756	GPI;PRNP;NPM1;PRKCSH;ACTN1;HPCAL1;SLC2A1;RRBP1;ACTN4;BAIAP2;ACTB;DDOST;MYO1C;ARHGDIA
NFATC1	14/299	0.00328119	0.0114105	0	0	2.42599	13.8756	LYN;GSN;PRKCB;PRKCSH;ACTN1;SLC2A1;TNFAIP2;CAPG;LITAF;COL1A1;ITGA5;LCP1;VIM;CD44
NFATC3	14/299	0.00328119	0.0114105	0	0	2.42599	13.8756	ITGB1;GPI;PRNP;CLIC4;CAB39;PRKCB;PRKCSH;MVP;IQGAP1;ADD3;CRKL;GNAS;VIM;CD44
NFATC4	14/299	0.00328119	0.0114105	0	0	2.42599	13.8756	GSN;DCN;COL1A1;COL3A1;CSRP1;TSPAN4;GAS1;S100A4;CD248;ITGA5;VIM;MFGE8;CD44;FBN1
NR1H3	14/299	0.00328119	0.0114105	0	0	2.42599	13.8756	C1QB;PRNP;FCER1G;GSN;PRKCSH;TNFAIP2;CAPG;DCN;DPP4;SELENBP1;S100A4;VIM;GLUL;CD44
NUPL2	14/299	0.00328119	0.0114105	0	0	2.42599	13.8756	HSPA9;GPI;PRNP;MDH1;PRKCSH;CAD;SLC2A1;ACTB;DDOST;LMNB1;NCL;HNRNPD;GNAS;CD44
OLIG1	14/299	0.00328119	0.0114105	0	0	2.42599	13.8756	GPM6A;PRNP;GSN;PRKCB;PRKCSH;ACTB;AGT;CST3;CALB2;CSRP1;APOD;VIM;GLUL;CD44
PARP12	14/299	0.00328119	0.0114105	0	0	2.42599	13.8756	LYN;C1QB;PRNP;MVP;MYOF;SLC2A1;TNFAIP2;GMPR;CAPG;EHD4;LAP3;LCP1;VIM;CD44
PPP2R3B	14/299	0.00328119	0.0114105	0	0	2.42599	13.8756	GPI;PRNP;PRKCSH;GMPR;CAPG;CRIP2;CYBA;TUBB4B;PSMA7;LMNB1;GNAS;TSPO;PLS3;SLC25A6
PRRX1	14/299	0.00328119	0.0114105	0	0	2.42599	13.8756	GSN;MYOF;TM4SF1;DCN;COL1A1;MFAP5;COL3A1;GAS1;S100A4;CD248;ITGA5;VIM;CD44;FBN1
RAPGEF3	14/299	0.00328119	0.0114105	0	0	2.42599	13.8756	PRNP;GSN;PRKCSH;MYOF;FHL1;SLC2A1;TNFAIP2;CRIP2;COL1A1;CSRP1;VIM;MFGE8;CD44;ENG
RBM6	14/299	0.00328119	0.0114105	0	0	2.42599	13.8756	GPI;PRNP;NPM1;PRKCSH;IQGAP1;ADD3;ACTB;DDOST;NCL;CANX;HNRNPD;GNAS;VIM;CD44
RIOK2	14/299	0.00328119	0.0114105	0	0	2.42599	13.8756	HSPA9;GPI;PRNP;NPM1;PSMD14;HSPA5;PRKCSH;PSMA7;LMNB1;PSMA3;NCL;HNRNPD;VIM;EIF3B
RORC	14/299	0.00328119	0.0114105	0	0	2.42599	13.8756	PRNP;GSTM1;GSN;PRKCSH;LITAF;PSMA7;AGT;COL1A1;DPP4;SELENBP1;KRT18;S100A4;GLUL;CD44
SLC22A4	14/299	0.00328119	0.0114105	0	0	2.42599	13.8756	PRNP;GSN;SLC2A1;TNFAIP2;COL1A1;DPP4;SELENBP1;PROCR;S100A4;ITGA5;VIM;GLUL;S100A11;CD44
SMAD6	14/299	0.00328119	0.0114105	0	0	2.42599	13.8756	PRNP;GSN;PRKCSH;HEG1;SLC2A1;TM4SF1;COL1A1;COL3A1;KRT18;S100A4;VIM;CD44;ENG;FBN1
SNAI3	14/299	0.00328119	0.0114105	0	0	2.42599	13.8756	PRNP;GSN;PRKCB;PRKCSH;TNFAIP2;CAPG;CYBA;CRIP1;COL1A1;SPN;COTL1;LCP1;VIM;CD44
SOX13	14/299	0.00328119	0.0114105	0	0	2.42599	13.8756	PRNP;GSN;PRKCSH;HEG1;SLC2A1;CRIP2;COL1A1;KRT18;CSRP1;TAGLN2;VIM;MFGE8;GLUL;CD44
SOX17	14/299	0.00328119	0.0114105	0	0	2.42599	13.8756	GSN;FHL1;SLC2A1;CRIP1;TM4SF1;DCN;COL1A1;COL3A1;KRT18;ALDH1A2;CA4;VIM;ENG;FBN1
SSH1	14/299	0.00328119	0.0114105	0	0	2.42599	13.8756	ITGB1;PRNP;CLIC4;GSN;PRKCSH;ACTN1;HEG1;MYOF;SLC2A1;ADD3;ARHGEF2;ITGA5;VIM;CD44
STAT4	14/299	0.00328119	0.0114105	0	0	2.42599	13.8756	LYN;CD53;PRNP;FCER1G;ITGAM;PRKCB;CYBB;LITAF;DPP4;S100A4;LCP1;VIM;DOCK2;CD44
TCF7L2	14/299	0.00328119	0.0114105	0	0	2.42599	13.8756	PRNP;GSN;PRKCSH;ACTN1;MYOF;SLC2A1;ADD3;COL1A1;GNAS;CTNNB1;VIM;EZR;GLUL;CD44
TEAD4	14/299	0.00328119	0.0114105	0	0	2.42599	13.8756	PRNP;ACTN1;MYOF;SLC2A1;TM4SF1;LMNB1;COL1A1;KRT18;TAGLN2;ITGA5;VIM;SLC29A1;S100A11;CD44
TERF1	14/299	0.00328119	0.0114105	0	0	2.42599	13.8756	HSPA9;GPI;PRNP;NPM1;HSPA5;PRKCSH;LMNB1;NCL;HNRNPD;MDM2;TAGLN2;VIM;GLUL;CD44
XPA	14/299	0.00328119	0.0114105	0	0	2.42599	13.8756	ITGB1;GPI;PRNP;NPM1;PRKCSH;SLC2A1;PSMA7;DDOST;GNAS;MDM2;CTNNB1;KRAS;VIM;CD44
ZBP1	14/299	0.00328119	0.0114105	0	0	2.42599	13.8756	LYN;CD53;C1QB;FCER1G;ITGAM;TNFAIP2;CYBB;CAPG;CYBA;S100A4;LAP3;LCP1;VIM;CD44
ZBTB17	14/299	0.00328119	0.0114105	0	0	2.42599	13.8756	GPI;PRNP;CLIC4;GSN;PRKCSH;ACTN1;SLC2A1;BAIAP2;ACTB;DDOST;CTNNB1;ARHGEF2;VIM;CD44
ZBTB38	14/299	0.00328119	0.0114105	0	0	2.42599	13.8756	ITGB1;GPI;PRNP;CLIC4;GSN;PRKCSH;ACTN1;HEG1;MYOF;IQGAP1;ATP2B1;EPS8;VIM;CD44
ZBTB4	14/299	0.00328119	0.0114105	0	0	2.42599	13.8756	SCARB2;GPI;PRNP;GSN;SLC44A2;PRKCSH;HEG1;MYOF;ADD3;FTH1;MYADM;VIM;GLUL;CD44
ZBTB47	14/299	0.00328119	0.0114105	0	0	2.42599	13.8756	PRNP;GSN;PRKCSH;HEG1;COL1A1;MYO1C;CSRP1;ITGA5;VIM;MFGE8;GLUL;CD44;ENG;FBN1
ZC3H3	14/299	0.00328119	0.0114105	0	0	2.42599	13.8756	GPI;PRNP;PRKCSH;ACTN1;HPCAL1;SLC2A1;ACTN4;BAIAP2;ACTB;DDOST;ARHGDIA;GNB2;GNAS;VIM
ZFP90	14/299	0.00328119	0.0114105	0	0	2.42599	13.8756	GPI;PRNP;PRKCB;SLC44A2;PRKCSH;ACTN1;IQGAP1;ADD3;LITAF;CSRP1;VIM;EZR;S100A11;CD44
ZKSCAN1	14/299	0.00328119	0.0114105	0	0	2.42599	13.8756	SCARB2;GPI;PRNP;PRKCSH;IQGAP1;ADD3;ACTB;FTH1;CANX;MDM2;ESYT2;SERINC1;GLUL;CD44
ZNF25	14/299	0.00328119	0.0114105	0	0	2.42599	13.8756	PRNP;GSN;NEGR1;PRKCSH;MYOF;DCN;EPS8;COL1A1;COL3A1;VIM;RECK;CD44;PFN2;FBN1
ZNF266	14/299	0.00328119	0.0114105	0	0	2.42599	13.8756	ITGB1;GPI;PRNP;SLC44A2;PRKCSH;LYZ;ADD3;DDOST;LMNB1;COL1A1;MYADM;S100A4;VIM;CD44
ZNF346	14/299	0.00328119	0.0114105	0	0	2.42599	13.8756	GPI;PRNP;CLIC4;NPM1;HSPA5;PRKCSH;SLC2A1;BAIAP2;DDOST;NCL;MDM2;P4HB;SLC29A1;CD44
ZNF384	14/299	0.00328119	0.0114105	0	0	2.42599	13.8756	GPI;PRNP;EPB41;PRKCSH;ACTN1;SLC2A1;ACTB;DDOST;ARHGDIA;GNAS;CTNNB1;ARHGEF2;P4HB;CD44
ZNF436	14/299	0.00328119	0.0114105	0	0	2.42599	13.8756	GPI;PRNP;CLIC4;GSN;PRKCSH;ACTN1;MYOF;SLC2A1;DDOST;DCN;VIM;GLUL;CD44;FBN1
ZNF467	14/299	0.00328119	0.0114105	0	0	2.42599	13.8756	PRNP;GSN;PRKCSH;SLC2A1;TNFAIP2;CRIP2;LITAF;CRIP1;COL1A1;SELENBP1;S100A4;VIM;GLUL;CD44
ZNF503	14/299	0.00328119	0.0114105	0	0	2.42599	13.8756	PRNP;GSN;PRKCSH;SLC2A1;CRIP1;TM4SF1;DCN;COL1A1;COL3A1;GAS1;S100A4;VIM;CD44;FBN1
ZNF532	14/299	0.00328119	0.0114105	0	0	2.42599	13.8756	ITGB1;GPI;PRNP;CLIC4;PRKCSH;ACTN1;HEG1;MYOF;ADD3;COL1A1;VIM;PLCB1;CD44;FBN1
ZNF639	14/299	0.00328119	0.0114105	0	0	2.42599	13.8756	HSPA9;GPI;PRNP;NPM1;HSPA5;PRKDC;PRKCSH;SSR3;ACTB;LMNB1;NCL;MDM2;CTNNB1;VIM
ZNF655	14/299	0.00328119	0.0114105	0	0	2.42599	13.8756	GPI;PRNP;GSN;PRKCSH;ADD3;ACTB;DDOST;MYADM;GNAS;MDM2;ESYT2;VIM;GLUL;CD44
ZNF679	14/299	0.00328119	0.0114105	0	0	2.42599	13.8756	CFD;LYN;ACTR3;GPI;FCGBP;PRNP;CLIC4;CD163;ITGAM;SYK;ACTB;RPL7;COL3A1;S100A4
ZNF787	14/299	0.00328119	0.0114105	0	0	2.42599	13.8756	GPI;PRNP;RPS9;PRKCSH;HPCAL1;TNFAIP2;TUBB4B;DDOST;ARHGDIA;GNB2;TSPAN4;TSPO;PGLS;FTL
AFF1	13/299	0.00825945	0.0252677	0	0	2.23898	10.7391	PRNP;CLIC4;GSN;PRKCSH;MYOF;SLC2A1;IQGAP1;ADD3;LITAF;VIM;EZR;GLUL;CD44
AFF4	13/299	0.00825945	0.0252677	0	0	2.23898	10.7391	ITGB1;GPI;PRNP;CLIC4;HSPA5;IQGAP1;ATP2B1;ACTB;CANX;GNAS;CTNNB1;VIM;CD44
ASCL2	13/299	0.00825945	0.0252677	0	0	2.23898	10.7391	CFD;PRNP;CLIC3;PRKCSH;MYOF;SLC2A1;TNFAIP2;CRIP1;COL1A1;S100A4;LCP1;VIM;CD44
BNC2	13/299	0.00825945	0.0252677	0	0	2.23898	10.7391	GSN;NEGR1;PRKCSH;HEG1;MYOF;FHL1;DCN;COL1A1;COL3A1;GAS1;VIM;CD44;FBN1
CEBPE	13/299	0.00825945	0.0252677	0	0	2.23898	10.7391	CFD;C1QB;FCER1G;ITGAM;ALOX15;TNFAIP2;CYBB;CAPG;FCGR3A;COTL1;LCP1;CAMP;CD44
CREB3L4	13/299	0.00825945	0.0252677	0	0	2.23898	10.7391	PRNP;GSN;PRKCSH;SLC2A1;TM4SF1;DDOST;LMNB1;SELENBP1;KRT18;CSRP1;APOD;S100A4;VIM
DHX34	13/299	0.00825945	0.0252677	0	0	2.23898	10.7391	GPI;PRNP;GSN;PRKCSH;ACTN1;CAD;ACTB;DDOST;SLC9A3R1;ARHGEF2;ITGA5;VIM;SLC29A1
EGR2	13/299	0.00825945	0.0252677	0	0	2.23898	10.7391	C1QB;PRNP;ACTN1;SLC2A1;TNFAIP2;LITAF;DCN;COL1A1;COL3A1;S100A4;ITGA5;VIM;CD44
ERG	13/299	0.00825945	0.0252677	0	0	2.23898	10.7391	GSN;PRKCSH;HEG1;FHL1;TM4SF1;DCN;COL1A1;COL3A1;LCP1;VIM;CD44;ENG;FBN1
FMNL2	13/299	0.00825945	0.0252677	0	0	2.23898	10.7391	PRNP;CLIC4;GSN;PRKCSH;ACTN1;HEG1;MYOF;SLC2A1;EPS8;VIM;GLUL;CD44;FBN1
FOXC1	13/299	0.00825945	0.0252677	0	0	2.23898	10.7391	PRNP;GSN;MYOF;SLC2A1;TM4SF1;DCN;COL1A1;COL3A1;ALDH1A2;GAS1;VIM;CD44;FBN1
GLI3	13/299	0.00825945	0.0252677	0	0	2.23898	10.7391	PRKCSH;CACNA2D1;HEG1;MYOF;DCN;COL1A1;COL3A1;GAS1;ITGA5;VIM;PLCB1;CD44;FBN1
GLIS2	13/299	0.00825945	0.0252677	0	0	2.23898	10.7391	PRNP;GSN;ACTN1;HEG1;MYOF;SLC2A1;TNFAIP2;CRIP2;COL1A1;COL3A1;MYADM;VIM;FBN1
H1FOO	13/299	0.00825945	0.0252677	0	0	2.23898	10.7391	CFD;CD53;PRNP;GSN;PRKCSH;ADIPOQ;ALOX15;ATP2B2;MSLN;DPP4;KRT18;TTR;CAMP
HES4	13/299	0.00825945	0.0252677	0	0	2.23898	10.7391	CFD;PRNP;TNFAIP2;GMPR;CRIP2;CRIP1;COL1A1;FTH1;S100A4;VIM;S100A11;CD44;FTL
HEYL	13/299	0.00825945	0.0252677	0	0	2.23898	10.7391	GSN;TM4SF1;DCN;COL1A1;ANO1;COL3A1;GAS1;MYH11;CD248;ITGA5;VIM;CD44;FBN1
HIST1H1D	13/299	0.00825945	0.0252677	0	0	2.23898	10.7391	PRNP;NPM1;HSPA5;CAPG;TUBB4B;ACTB;PSMA7;LMNB1;COL1A1;NCL;S100A4;VIM;EZR
HKR1	13/299	0.00825945	0.0252677	0	0	2.23898	10.7391	GPI;PRNP;PATJ;GSN;SLC44A2;PRKCSH;IFT172;CRIP2;DDOST;LMNB1;GNAS;PLCB1;CD44
HMGA2	13/299	0.00825945	0.0252677	0	0	2.23898	10.7391	PRNP;ACTN1;SLC2A1;TM4SF1;LMNB1;COL1A1;COL3A1;KRT18;S100A4;ITGA5;VIM;CD44;FBN1
HMGB4	13/299	0.00825945	0.0252677	0	0	2.23898	10.7391	CFD;C1QB;CRP;ADIPOQ;FGG;SLC2A1;COMP;PGK2;PROM1;APOB;GC;CAMP;CD44
HOXA5	13/299	0.00825945	0.0252677	0	0	2.23898	10.7391	CFD;PRNP;FHL1;GNAI1;DCN;COL1A1;COL3A1;KRT18;CSRP1;GAS1;S100A4;VIM;CD44
HOXB5	13/299	0.00825945	0.0252677	0	0	2.23898	10.7391	PRNP;GSN;PRKCSH;TM4SF1;DCN;COL1A1;COL3A1;KRT18;ALDH1A2;GAS1;S100A4;VIM;CD44
HOXC8	13/299	0.00825945	0.0252677	0	0	2.23898	10.7391	PRNP;GSN;TM4SF1;DCN;COL1A1;COL3A1;KRT18;ALDH1A2;GAS1;S100A4;CD248;VIM;FBN1
KLF13	13/299	0.00825945	0.0252677	0	0	2.23898	10.7391	PRNP;CLIC4;GSN;PRKCSH;ACTN1;SLC2A1;ADD3;LITAF;ACTB;FTH1;VIM;GLUL;CD44
LGR4	13/299	0.00825945	0.0252677	0	0	2.23898	10.7391	PRNP;GSN;PRKCSH;MYOF;SLC2A1;ADD3;EPS8;COL1A1;GPC4;VIM;GLUL;CD44;FBN1
MAFF	13/299	0.00825945	0.0252677	0	0	2.23898	10.7391	PRNP;HSPA5;ACTN1;SLC2A1;TNFAIP2;LITAF;TM4SF1;KRT18;TAGLN2;S100A4;ITGA5;VIM;CD44
MIER2	13/299	0.00825945	0.0252677	0	0	2.23898	10.7391	GPI;PRNP;PRKCSH;ACTN1;SLC2A1;AP2A1;BAIAP2;ACTB;DDOST;MYO1C;ARHGDIA;GNA11;MFGE8
MSX1	13/299	0.00825945	0.0252677	0	0	2.23898	10.7391	PRNP;GSN;SLC2A1;CLDN1;DCN;COL1A1;COL3A1;KRT18;GAS1;S100A4;VIM;CD44;FBN1
NFIL3	13/299	0.00825945	0.0252677	0	0	2.23898	10.7391	PRNP;CLIC4;HSPA5;ACTN1;SLC2A1;TNFAIP2;LITAF;COL1A1;FTH1;S100A4;VIM;GLUL;CD44
NFYB	13/299	0.00825945	0.0252677	0	0	2.23898	10.7391	GPI;PRNP;CLIC4;NPM1;PRKCSH;SLC2A1;ATP2B1;ACTB;LMNB1;NCL;HNRNPD;MDM2;GLUL
NKRF	13/299	0.00825945	0.0252677	0	0	2.23898	10.7391	HSPA9;GPI;PRNP;NPM1;HSPA5;PRKDC;CAD;SLC2A1;LMNB1;NCL;HNRNPD;PLS3;VIM
OSR2	13/299	0.00825945	0.0252677	0	0	2.23898	10.7391	CFD;GSN;FHL1;DCN;COL1A1;DPP4;MFAP5;COL3A1;KRT18;GAS1;APOD;CD248;FBN1
PATZ1	13/299	0.00825945	0.0252677	0	0	2.23898	10.7391	GPI;PRNP;PRKCSH;SLC2A1;ACTB;DDOST;LMNB1;GNAS;ARHGEF2;VIM;SLC29A1;GLUL;CD44
PBX1	13/299	0.00825945	0.0252677	0	0	2.23898	10.7391	PRNP;GSN;PRKCSH;MYOF;FHL1;ADD3;COL1A1;COL3A1;GNAS;VIM;PLCB1;GLUL;FBN1
PPARD	13/299	0.00825945	0.0252677	0	0	2.23898	10.7391	GPI;PRNP;CLIC4;GSN;PRKCSH;ACTN1;SLC2A1;ACTB;COL1A1;CSRP1;ITGA5;VIM;CD44
PRR3	13/299	0.00825945	0.0252677	0	0	2.23898	10.7391	GPI;PRNP;PRKCSH;BAIAP2;DDOST;LMNB1;CSRP1;GNAS;ARHGEF2;VIM;EZR;SLC29A1;CD44
RERE	13/299	0.00825945	0.0252677	0	0	2.23898	10.7391	GPI;PRNP;CLIC4;GSN;PRKCSH;ACTN4;ADD3;ACTB;GNAS;CTNNB1;VIM;GLUL;CD44
RXRG	13/299	0.00825945	0.0252677	0	0	2.23898	10.7391	GPM6A;BCHE;PRNP;GMPR;AGT;DCN;COL1A1;COL3A1;ACTC1;CA4;APOD;VIM;CD44
SATB1	13/299	0.00825945	0.0252677	0	0	2.23898	10.7391	GPI;PRNP;GSN;PRKCB;PRKCSH;ADD3;GNAI1;DPP4;GNAS;S100A4;VIM;PLCB1;CD44
SMAD5	13/299	0.00825945	0.0252677	0	0	2.23898	10.7391	ITGB1;GPI;PRNP;CLIC4;PRKCSH;IQGAP1;ATP2B1;ADD3;MDM2;CTNNB1;KRAS;VIM;CD44
SOX10	13/299	0.00825945	0.0252677	0	0	2.23898	10.7391	BCHE;PRNP;GSN;PRKCSH;SLC2A1;LITAF;COL1A1;COL3A1;CSRP1;ALDH1A2;APOD;VIM;PROM1
SOX9	13/299	0.00825945	0.0252677	0	0	2.23898	10.7391	PRNP;GSN;SLC2A1;CLDN1;TM4SF1;DCN;COL1A1;COL3A1;KRT18;GAS1;VIM;CD44;FBN1
SP140	13/299	0.00825945	0.0252677	0	0	2.23898	10.7391	LYN;CD53;C1QB;FCER1G;ITGAM;PRKCB;MYOF;TNFAIP2;CYBB;FCGR3A;LCP1;DOCK2;CD44
SP3	13/299	0.00825945	0.0252677	0	0	2.23898	10.7391	ITGB1;ACTR3;GPI;PRNP;CLIC4;NPM1;PRKCSH;IQGAP1;ACTB;MDM2;CTNNB1;VIM;CD44
SPDEF	13/299	0.00825945	0.0252677	0	0	2.23898	10.7391	FCGBP;PRNP;MVP;TM4SF1;COL1A1;SELENBP1;SLC9A3R1;AZGP1;KRT18;CSRP1;CEACAM6;S100A4;CD44
SPIC	13/299	0.00825945	0.0252677	0	0	2.23898	10.7391	CD53;C1QB;PRNP;CD163;FCER1G;ITGAM;TNFAIP2;CYBB;TGM1;DPP4;BST1;FCGR3A;LCP1
STAT2	13/299	0.00825945	0.0252677	0	0	2.23898	10.7391	LYN;SCARB2;PRNP;PRKCSH;MVP;MYOF;SLC2A1;TNFAIP2;LITAF;LAP3;ITGA5;VIM;CD44
TBX3	13/299	0.00825945	0.0252677	0	0	2.23898	10.7391	PRNP;GSN;MYOF;SLC2A1;TM4SF1;DCN;COL1A1;COL3A1;KRT18;GAS1;VIM;CD44;FBN1
TCF7L1	13/299	0.00825945	0.0252677	0	0	2.23898	10.7391	PRNP;GSN;PRKCSH;FHL1;SLC2A1;COL1A1;COL3A1;CSRP1;GAS1;GPC4;VIM;MFGE8;FBN1
THAP8	13/299	0.00825945	0.0252677	0	0	2.23898	10.7391	VAT1;GPI;PRNP;GSN;PRKCSH;SLC2A1;CRIP2;BAIAP2;DDOST;COL1A1;FTH1;GNB2;TSPAN4
TP63	13/299	0.00825945	0.0252677	0	0	2.23898	10.7391	ITGB1;PRNP;PRKCSH;SLC2A1;CLDN1;PSMA7;DCN;COL1A1;COL3A1;CTNNB1;VIM;CD44;FBN1
ZFP57	13/299	0.00825945	0.0252677	0	0	2.23898	10.7391	PRKCSH;MYOF;SLC2A1;COL1A1;COL3A1;CSRP1;APOD;ITGA5;LCP1;VIM;PROM1;SLC29A1;CD200
ZFPM1	13/299	0.00825945	0.0252677	0	0	2.23898	10.7391	GPI;PRNP;GSN;PRKCSH;ACTN1;HPCAL1;SLC2A1;CRIP2;BAIAP2;ACTB;DDOST;COL1A1;SLC9A3R1
ZNF219	13/299	0.00825945	0.0252677	0	0	2.23898	10.7391	GPI;PRNP;GSN;PRKCSH;SLC2A1;CRIP2;DDOST;COL1A1;TSPAN4;S100A4;ARHGEF2;VIM;MFGE8
ZNF277	13/299	0.00825945	0.0252677	0	0	2.23898	10.7391	SCARB2;GPI;PRNP;PRKCSH;SLC2A1;ADD3;LITAF;FTH1;SERINC1;RPL15;VIM;GLUL;CD44
ZNF430	13/299	0.00825945	0.0252677	0	0	2.23898	10.7391	GPI;PRNP;RPS9;RPS3A;ADD3;ACTB;HNRNPD;GNAS;RPL15;VIM;EZR;N4BP2;FTL
ZNF438	13/299	0.00825945	0.0252677	0	0	2.23898	10.7391	ITGB1;GPI;CD163;FCER1G;GSN;ITGAM;GYPC;PRKCSH;MYOF;LMNB1;BST1;VIM;CD44
ZNF574	13/299	0.00825945	0.0252677	0	0	2.23898	10.7391	GPI;PRNP;RPS9;PRKCSH;CAD;TUBB4B;PHB2;DNPH1;ACTB;PSMA7;DDOST;APRT;ARHGDIA
ZNF575	13/299	0.00825945	0.0252677	0	0	2.23898	10.7391	CFD;PRNP;GSN;PRKCSH;CRIP1;PSMA7;DDOST;COL1A1;TSPAN4;MYADM;S100A4;VIM;CD44
ZNF579	13/299	0.00825945	0.0252677	0	0	2.23898	10.7391	GPI;PRNP;PRKCSH;SLC2A1;CYBA;ACTB;DDOST;FTH1;ARHGDIA;TSPAN4;TSPO;PGLS;FTL
ZNF589	13/299	0.00825945	0.0252677	0	0	2.23898	10.7391	GPI;PRKCB;SLC44A2;CAD;ICAM3;IQGAP1;LITAF;RHOA;LMNB1;DPP4;ARHGEF2;S100A11;CD44
ZNF638	13/299	0.00825945	0.0252677	0	0	2.23898	10.7391	YWHAE;GPI;NPM1;PRKDC;PRKCSH;IQGAP1;ATP2B1;ACTB;HSP90B1;NCL;CANX;HNRNPD;VIM
ZNF652	13/299	0.00825945	0.0252677	0	0	2.23898	10.7391	GPI;PRNP;CLIC4;PRKCSH;IQGAP1;ADD3;CANX;ESYT2;VIM;EZR;GLUL;N4BP2;CD44
ZNF721	13/299	0.00825945	0.0252677	0	0	2.23898	10.7391	GPI;PRNP;NPM1;UQCRB;RPL34;RPS3A;ADD3;ACTB;FTH1;GNAS;SERINC1;RPL15;FTL
ZNF746	13/299	0.00825945	0.0252677	0	0	2.23898	10.7391	GPI;PRNP;ACTN1;SLC2A1;LITAF;ACTB;DDOST;FTH1;ARHGEF2;ITGA5;VIM;GLUL;CD44
ZNF91	13/299	0.00825945	0.0252677	0	0	2.23898	10.7391	GPI;PRNP;PRKCSH;ADD3;ACTB;LMNB1;COL3A1;FTH1;SERINC1;VIM;GLUL;CD44;FTL
ZNFX1	13/299	0.00825945	0.0252677	0	0	2.23898	10.7391	LYN;SCARB2;PRNP;CLIC4;PRKCSH;MVP;MYOF;TNFAIP2;ACTB;EHD4;LAP3;VIM;CD44
ADNP2	12/299	0.0193386	0.0514891	0	0	2.05421	8.10518	GPI;PRNP;CLIC4;HSPA5;PRKCSH;ACTN1;SLC2A1;IQGAP1;ATP2B1;EZR;ACTB;CD44
AHCTF1	12/299	0.0193386	0.0514891	0	0	2.05421	8.10518	HSPA9;GPI;PRNP;NPM1;PRKDC;NCL;HNRNPD;ATP2B1;VIM;ACTB;CD44;LMNB1
ARID5B	12/299	0.0193386	0.0514891	0	0	2.05421	8.10518	COL1A1;PRNP;CLIC4;GSN;PRKCSH;ACTN1;HEG1;MYOF;VIM;GLUL;LITAF;CD44
ARNTL	12/299	0.0193386	0.0514891	0	0	2.05421	8.10518	COL1A1;GPI;PRNP;GSN;HSPA5;PRKCSH;ACTN1;SLC2A1;ITGA5;VIM;GLUL;CD44
BBX	12/299	0.0193386	0.0514891	0	0	2.05421	8.10518	ITGB1;GPI;PRNP;CLIC4;PRKCSH;RDX;GOLIM4;IQGAP1;ATP2B1;VIM;ADD3;CD44
BCL6B	12/299	0.0193386	0.0514891	0	0	2.05421	8.10518	COL1A1;PROCR;COL3A1;CD248;ITGA5;LCP1;VIM;CRIP1;TM4SF1;CD44;ENG;FBN1
BMP2	12/299	0.0193386	0.0514891	0	0	2.05421	8.10518	COL1A1;PRNP;COL3A1;KRT18;TNFAIP2;ITGA5;VIM;CLDN1;TM4SF1;CD44;DCN;FBN1
BRPF1	12/299	0.0193386	0.0514891	0	0	2.05421	8.10518	GPI;PRNP;PRKCSH;ACTN1;NCL;CAD;ACTN4;ARHGEF2;VIM;ACTB;CD44;DDOST
CAMTA1	12/299	0.0193386	0.0514891	0	0	2.05421	8.10518	GPI;PRNP;NEGR1;PRKCB;ACTN1;LSAMP;GNAS;ATP2B2;PARK7;ATP2B1;PLCB1;ACTB
CBLL1	12/299	0.0193386	0.0514891	0	0	2.05421	8.10518	GPI;PRNP;PRKCSH;FTH1;ACTN1;NCL;GDI2;SLC2A1;IQGAP1;LITAF;S100A11;DDOST
CCDC71	12/299	0.0193386	0.0514891	0	0	2.05421	8.10518	PRNP;PRDX5;PRKCSH;FTH1;LMAN2;GNB2;ARHGEF2;TUBB4B;LITAF;S100A11;RHOA;DDOST
CDX1	12/299	0.0193386	0.0514891	0	0	2.05421	8.10518	COL1A1;SELENBP1;FCGBP;PRNP;KRT18;PRKCSH;ALDH1A2;CA4;APOA1;VIM;PROM1;CRIP1
CHD1	12/299	0.0193386	0.0514891	0	0	2.05421	8.10518	HSPA9;GPI;CLIC4;NPM1;NCL;HNRNPD;MDM2;CTNNB1;IQGAP1;ATP2B1;ACTB;LMNB1
CHD7	12/299	0.0193386	0.0514891	0	0	2.05421	8.10518	GPI;PRNP;CLIC4;PRKCSH;ACTN1;GNAS;SLC2A1;VIM;EZR;ACTB;CD44;LMNB1
DEPDC7	12/299	0.0193386	0.0514891	0	0	2.05421	8.10518	EPS8;COL1A1;PRNP;COL3A1;KRT18;PRKCSH;SLC2A1;VIM;CLDN1;GLUL;TM4SF1;CD44
DHX57	12/299	0.0193386	0.0514891	0	0	2.05421	8.10518	GPI;PRNP;PRKDC;PRKCSH;ACTN1;NCL;RDX;CAD;HNRNPD;ADD3;GLUL;LMNB1
ELF5	12/299	0.0193386	0.0514891	0	0	2.05421	8.10518	COL1A1;SELENBP1;ANO1;CLIC3;GSN;KRT18;APOD;PROM1;CLDN1;TM4SF1;CD44;PSMA7
ESR2	12/299	0.0193386	0.0514891	0	0	2.05421	8.10518	COL1A1;DPP4;PRNP;GSN;HSPA5;PRKCB;PRKCSH;GNAS;MDM2;SLC2A1;CTNNB1;CD44
ETV1	12/299	0.0193386	0.0514891	0	0	2.05421	8.10518	COL1A1;PRNP;PRKCSH;CACNA2D1;FHL1;S100A4;VIM;PLCB1;CD44;GNAI1;DCN;FBN1
ETV5	12/299	0.0193386	0.0514891	0	0	2.05421	8.10518	EPS8;COL1A1;GPI;PRNP;GSN;PRKCSH;ACTN1;COTL1;SLC2A1;VIM;SLC29A1;CD44
FGD1	12/299	0.0193386	0.0514891	0	0	2.05421	8.10518	COL1A1;PRNP;COL3A1;GSN;PRKCSH;FHL1;GPC4;VIM;CD44;PFN2;FBN1;LMNB1
FOXJ1	12/299	0.0193386	0.0514891	0	0	2.05421	8.10518	COL1A1;GSN;KRT18;SLC2A1;TNFAIP2;CRIP2;S100A4;VIM;EZR;PROM1;CRIP1;CD44
GATA3	12/299	0.0193386	0.0514891	0	0	2.05421	8.10518	COL1A1;DPP4;PRNP;COL3A1;GSN;KRT18;GNAS;S100A4;VIM;ACTB;S100A11;CD44
GATAD2B	12/299	0.0193386	0.0514891	0	0	2.05421	8.10518	GPI;NPM1;PRKCSH;NCL;CANX;HNRNPD;SLC2A1;ARHGEF2;VIM;ACTB;CD44;LMNB1
GMEB1	12/299	0.0193386	0.0514891	0	0	2.05421	8.10518	GPI;PRNP;CLIC4;EPB41;PRKCSH;ACTN1;SLC2A1;ARHGEF2;GLUL;ACTB;CD44;DDOST
GPR155	12/299	0.0193386	0.0514891	0	0	2.05421	8.10518	DPP4;PRNP;GSN;PRKCB;PRKCSH;VIM;PLCB1;ADD3;GLUL;CD200;CD44;FBN1
HIF3A	12/299	0.0193386	0.0514891	0	0	2.05421	8.10518	COL1A1;COL3A1;GSN;PRKCB;PRKCSH;SLC2A1;MYH11;EZR;GLUL;CD44;AGT;DCN
HLF	12/299	0.0193386	0.0514891	0	0	2.05421	8.10518	COL1A1;DPP4;GPI;PRNP;GSN;PRKCB;FHL1;ATP2B2;PLCB1;GLUL;DCN;FBN1
HNF1B	12/299	0.0193386	0.0514891	0	0	2.05421	8.10518	COL1A1;DPP4;CLIC5;PRNP;GSN;KRT18;TTR;PRKCSH;MYOF;CA4;PROM1;CD44
HOXB2	12/299	0.0193386	0.0514891	0	0	2.05421	8.10518	COL1A1;PRNP;COL3A1;KRT18;TNFAIP2;GAS1;S100A4;VIM;CRIP1;TM4SF1;CD44;DCN
HOXD8	12/299	0.0193386	0.0514891	0	0	2.05421	8.10518	COL1A1;DPP4;PRNP;COL3A1;GSN;ALDH1A2;FHL1;GAS1;CD248;VIM;DCN;FBN1
ID4	12/299	0.0193386	0.0514891	0	0	2.05421	8.10518	COL1A1;GPM6A;PRNP;COL3A1;GSN;CSRP1;FHL1;GAS1;APOD;VIM;CD44;DCN
IKZF3	12/299	0.0193386	0.0514891	0	0	2.05421	8.10518	LYN;CD53;DPP4;SPN;FCER1G;ITGAM;SYK;PRKCB;CYBB;LCP1;DOCK2;CD44
IRF2	12/299	0.0193386	0.0514891	0	0	2.05421	8.10518	LYN;PRNP;CLIC4;PRKCSH;ACTN1;SLC2A1;TNFAIP2;LCP1;VIM;LITAF;ACTB;CD44
IRX3	12/299	0.0193386	0.0514891	0	0	2.05421	8.10518	COL1A1;PRNP;COL3A1;GSN;KRT18;SLC2A1;GAS1;S100A4;VIM;TM4SF1;CD44;DCN
ISX	12/299	0.0193386	0.0514891	0	0	2.05421	8.10518	DPP4;GPM6A;CLIC5;FCGBP;TTR;PRKCSH;CA4;ITLN1;APOA1;APOB;PSMA7;AGT
JAZF1	12/299	0.0193386	0.0514891	0	0	2.05421	8.10518	COL1A1;GPI;PRNP;NEGR1;PRKCB;ACTN1;HEG1;FHL1;VIM;PLCB1;CD44;FBN1
KLF15	12/299	0.0193386	0.0514891	0	0	2.05421	8.10518	COL1A1;SELENBP1;PRNP;GSTM1;GSN;PRKCSH;SLC2A1;GAS1;AOX1;APOD;GLUL;AGT
KLF16	12/299	0.0193386	0.0514891	0	0	2.05421	8.10518	PRNP;ACTN1;ARHGDIA;NCL;SLC2A1;CRIP2;ARHGEF2;SLC29A1;TUBB4B;BAIAP2;ACTB;APRT
LARP7	12/299	0.0193386	0.0514891	0	0	2.05421	8.10518	HSPA9;GPI;PRNP;NPM1;PRKCSH;NCL;HNRNPD;VIM;ACTB;RPL7;HSP90B1;LMNB1
MEIS2	12/299	0.0193386	0.0514891	0	0	2.05421	8.10518	COL1A1;GPM6A;PRNP;COL3A1;GSN;PRKCSH;CACNA2D1;GAS1;VIM;CD44;DCN;FBN1
MXD1	12/299	0.0193386	0.0514891	0	0	2.05421	8.10518	LYN;PRNP;HSPA5;PRKCSH;FTH1;COTL1;SLC2A1;TNFAIP2;VIM;GLUL;LITAF;CD44
MYF6	12/299	0.0193386	0.0514891	0	0	2.05421	8.10518	CFD;COL1A1;COL3A1;ACTC1;CACNA2D1;ADIPOQ;FHL1;APOD;S100A4;VIM;PSMA7;DCN
NCOA1	12/299	0.0193386	0.0514891	0	0	2.05421	8.10518	GPI;PRNP;PRKCB;PRKCSH;ACTN1;GNAQ;MDM2;CTNNB1;IQGAP1;ATP2B1;ADD3;CD44
NFIB	12/299	0.0193386	0.0514891	0	0	2.05421	8.10518	COL1A1;PRNP;COL3A1;GSN;PRKCSH;GNAS;VIM;ADD3;ACTB;CD44;DCN;FBN1
NFX1	12/299	0.0193386	0.0514891	0	0	2.05421	8.10518	HSPA9;GPI;PRNP;NPM1;PRKCSH;NCL;CANX;MDM2;ESYT2;IQGAP1;ACTB;CD44
NR0B1	12/299	0.0193386	0.0514891	0	0	2.05421	8.10518	COL1A1;DPP4;CALB2;BCHE;PRNP;COL3A1;ACTC1;ALDH1A2;SLC2A1;GPC4;VIM;SLC29A1
NR1D2	12/299	0.0193386	0.0514891	0	0	2.05421	8.10518	GPI;PRNP;CLIC4;GSN;HSPA5;FTH1;SLC2A1;ATP2B1;VIM;ADD3;GLUL;CD44
PBX4	12/299	0.0193386	0.0514891	0	0	2.05421	8.10518	CFD;COL1A1;PRNP;KRT18;PRKCSH;COTL1;TNFAIP2;CAPG;CRIP2;S100A4;CRIP1;CD44
PDS5B	12/299	0.0193386	0.0514891	0	0	2.05421	8.10518	GPI;PRNP;NPM1;PRKDC;NCL;GNAQ;CANX;HNRNPD;ATP2B1;VIM;ADD3;LMNB1
PKHD1	12/299	0.0193386	0.0514891	0	0	2.05421	8.10518	COL1A1;DPP4;COL3A1;PRKCSH;CACNA2D1;MYOF;AOX1;PROM1;APOB;CD44;PSMA7;FBN1
PLAGL1	12/299	0.0193386	0.0514891	0	0	2.05421	8.10518	COL1A1;PRNP;COL3A1;GSN;PRKCSH;FHL1;SLC2A1;GAS1;VIM;CD44;DCN;FBN1
POU5F1	12/299	0.0193386	0.0514891	0	0	2.05421	8.10518	COL1A1;KRT18;SOX15;SLC2A1;CTNNB1;GPC4;VIM;EZR;PROM1;ACTB;CD44;LMNB1
RAPGEF4	12/299	0.0193386	0.0514891	0	0	2.05421	8.10518	DPP4;GPM6A;PRNP;GSN;PRKCB;CACNA2D1;LSAMP;ATP2B2;VIM;PLCB1;GLUL;CD200
RARB	12/299	0.0193386	0.0514891	0	0	2.05421	8.10518	COL1A1;PRNP;COL3A1;GSN;NEGR1;PRKCSH;ALDH1A2;GAS1;VIM;PLCB1;DCN;FBN1
RCOR3	12/299	0.0193386	0.0514891	0	0	2.05421	8.10518	GPI;PRNP;CLIC4;PRKCSH;SLC2A1;ARHGEF2;VIM;ADD3;GLUL;ACTB;CD44;DDOST
RELB	12/299	0.0193386	0.0514891	0	0	2.05421	8.10518	LYN;COL1A1;PRNP;MVP;SLC2A1;TNFAIP2;TAGLN2;CAPG;S100A4;LCP1;VIM;CD44
RNF125	12/299	0.0193386	0.0514891	0	0	2.05421	8.10518	DPP4;PRNP;GSN;PRKCSH;SLC2A1;TNFAIP2;CAPG;S100A4;VIM;PROM1;LITAF;CD44
RUNX2	12/299	0.0193386	0.0514891	0	0	2.05421	8.10518	COL1A1;PRNP;COL3A1;GSN;PRKCSH;ACTN1;MYOF;TNFAIP2;ITGA5;VIM;CD44;FBN1
SIX1	12/299	0.0193386	0.0514891	0	0	2.05421	8.10518	COL1A1;COL3A1;GSN;KRT18;PRKCSH;ALDH1A2;GAS1;S100A4;VIM;CD44;DCN;FBN1
SMAD9	12/299	0.0193386	0.0514891	0	0	2.05421	8.10518	COL1A1;DPP4;PRNP;COL3A1;GSN;PRKCSH;PLSCR4;FHL1;VIM;CD44;DCN;FBN1
SNAI1	12/299	0.0193386	0.0514891	0	0	2.05421	8.10518	COL1A1;PRNP;COL3A1;KRT18;SLC2A1;TNFAIP2;CD248;ITGA5;VIM;TM4SF1;CD44;FBN1
SNAPC4	12/299	0.0193386	0.0514891	0	0	2.05421	8.10518	GPI;PRNP;PRKCSH;NCL;CAD;SLC2A1;QSOX2;ARHGEF2;VIM;SLC29A1;DDOST;EIF3B
SPIB	12/299	0.0193386	0.0514891	0	0	2.05421	8.10518	CD53;DPP4;SPN;FCER1G;SYK;PRKCB;TNFAIP2;CYBB;S100A4;LCP1;CRIP1;CD44
TCF7	12/299	0.0193386	0.0514891	0	0	2.05421	8.10518	DPP4;PRNP;PRKCB;ACTN1;COTL1;S100A4;ITGA5;LCP1;VIM;LITAF;CRIP1;CD44
TFAP2A	12/299	0.0193386	0.0514891	0	0	2.05421	8.10518	COL1A1;PRNP;KRT18;PRKCSH;MYOF;GNAS;SLC2A1;S100A4;VIM;CLDN1;TM4SF1;CD44
TSHZ1	12/299	0.0193386	0.0514891	0	0	2.05421	8.10518	GPI;PRNP;GSN;PRKCSH;HEG1;SLC2A1;GAS1;VIM;ADD3;CD44;DCN;FBN1
YBX2	12/299	0.0193386	0.0514891	0	0	2.05421	8.10518	CFD;COL1A1;SELENBP1;GSN;KRT18;PRKCSH;FHL1;CA4;CRIP2;S100A4;VIM;PROM1
YEATS2	12/299	0.0193386	0.0514891	0	0	2.05421	8.10518	GPI;PRNP;PRKDC;PRKCSH;ACTN1;MYOF;CAD;SLC2A1;CTNNB1;VIM;CD44;LMNB1
ZBTB20	12/299	0.0193386	0.0514891	0	0	2.05421	8.10518	COL1A1;GPI;PRNP;COL3A1;GSN;PRKCSH;VIM;PLCB1;ADD3;CD44;DCN;FBN1
ZBTB33	12/299	0.0193386	0.0514891	0	0	2.05421	8.10518	SCARB2;ITGB1;GPI;PRNP;PRKCSH;CANX;FHL1;GNAS;PLS3;CPNE3;VIM;ACTB
ZBTB48	12/299	0.0193386	0.0514891	0	0	2.05421	8.10518	GPI;SLC9A3R1;PRNP;EPB41;PRKCSH;SLC2A1;ARHGEF2;PGLS;ADD3;BAIAP2;CD44;DDOST
ZC3H4	12/299	0.0193386	0.0514891	0	0	2.05421	8.10518	GPI;HSPA5;PRKCSH;ACTN1;NCL;HNRNPD;ACTN4;ARHGEF2;VIM;ACTB;CD44;LMNB1
ZGPAT	12/299	0.0193386	0.0514891	0	0	2.05421	8.10518	GPI;PRNP;SLC44A2;PRKCSH;FTH1;NUCB1;RRBP1;IQGAP1;ARHGEF2;LITAF;S100A11;DDOST
ZNF282	12/299	0.0193386	0.0514891	0	0	2.05421	8.10518	COL1A1;GPI;PRNP;PRKCSH;ARHGDIA;GNB2;SLC2A1;SLC4A2;ACTN4;ARHGEF2;CAPN1;EIF3B
ZNF296	12/299	0.0193386	0.0514891	0	0	2.05421	8.10518	LYN;GPI;SLC9A3R1;PRNP;KRT18;PRKCSH;MYADM;SLC2A1;TSPO;CYBA;CRIP1;DDOST
ZNF366	12/299	0.0193386	0.0514891	0	0	2.05421	8.10518	CD163;GSN;PRKCSH;HEG1;ALDH1A2;MYOF;LYZ;LYVE1;CD44;DCN;ENG;FBN1
ZNF394	12/299	0.0193386	0.0514891	0	0	2.05421	8.10518	GPI;PRNP;RPS9;HSPA5;PRKCSH;FTH1;SLC2A1;GLUL;N4BP2;ACTB;CD44;DDOST
ZNF586	12/299	0.0193386	0.0514891	0	0	2.05421	8.10518	CSRP1;SYK;CAB39;MVP;MBOAT7;TSPAN4;GNAS;S100A4;IQGAP1;GNAI1;CRKL;CNDP2
ZNF676	12/299	0.0193386	0.0514891	0	0	2.05421	8.10518	COL1A1;ANO1;BCHE;FCGBP;NEGR1;PRKCSH;ALDH1A2;PLSCR4;MYH11;LCP1;PSMA7;CES1
ZNF688	12/299	0.0193386	0.0514891	0	0	2.05421	8.10518	PRNP;PRDX5;SLC44A2;PRKCSH;FTH1;LMAN2;GNB2;NUCB1;ARHGEF2;LITAF;S100A11;DDOST
ZNF691	12/299	0.0193386	0.0514891	0	0	2.05421	8.10518	GPI;CBR1;PRNP;CLIC4;PRKCSH;ACTN1;SLC2A1;VIM;SLC29A1;GLUL;CD44;DDOST
ZNF839	12/299	0.0193386	0.0514891	0	0	2.05421	8.10518	GPI;PRNP;CLIC4;PRKCSH;GNAS;ARHGEF2;VIM;BAIAP2;ACTB;CD44;DDOST;LMNB1
ANKZF1	11/299	0.041961	0.100565	0	0	1.87162	5.93495	GPI;PRNP;GSN;HSPA5;PRKCSH;SLC2A1;P4HB;ADD3;GLUL;CD44;DDOST
ARNTL2	11/299	0.041961	0.100565	0	0	1.87162	5.93495	COL1A1;PRNP;PRKCSH;CD109;MYOF;COTL1;TNFAIP2;CLDN1;TM4SF1;CD44;LMNB1
ATOH8	11/299	0.041961	0.100565	0	0	1.87162	5.93495	COL1A1;COL3A1;GSN;CSRP1;PRKCSH;TNFAIP2;GAS1;AOX1;S100A4;CD44;DCN
BATF3	11/299	0.041961	0.100565	0	0	1.87162	5.93495	LYN;C1QB;PRNP;FCER1G;COTL1;TNFAIP2;CAPG;S100A4;LCP1;VIM;CD44
BNC1	11/299	0.041961	0.100565	0	0	1.87162	5.93495	COL1A1;DPP4;PRNP;COL3A1;KRT18;ALDH1A2;GAS1;CLDN1;CD44;DCN;FBN1
CREB5	11/299	0.041961	0.100565	0	0	1.87162	5.93495	COL1A1;PRNP;GSN;PRKCSH;ACTN1;MYOF;TNFAIP2;VIM;LITAF;CD44;FBN1
CREM	11/299	0.041961	0.100565	0	0	1.87162	5.93495	PRNP;CLIC4;HSPA5;FTH1;SLC2A1;S100A4;VIM;EZR;GLUL;LITAF;CD44
CSDC2	11/299	0.041961	0.100565	0	0	1.87162	5.93495	COL1A1;PRNP;COL3A1;CSRP1;FHL1;GAS1;S100A4;VIM;MFGE8;TM4SF1;DCN
DDIT3	11/299	0.041961	0.100565	0	0	1.87162	5.93495	COL1A1;PRNP;CLIC4;HSPA5;FTH1;SLC2A1;ARHGEF2;VIM;ACTB;CD44;HSP90B1
ELF2	11/299	0.041961	0.100565	0	0	1.87162	5.93495	ITGB1;GPI;PRNP;PRKCSH;GNAQ;HNRNPD;GNAS;IQGAP1;ATP2B1;ADD3;ACTB
EP400	11/299	0.041961	0.100565	0	0	1.87162	5.93495	GPI;PRKDC;PRKCSH;NCL;CAD;HNRNPD;GNAS;CTNNB1;RRBP1;ACTB;CD44
ETV3	11/299	0.041961	0.100565	0	0	1.87162	5.93495	PRNP;CLIC4;PRKCSH;SLC2A1;TNFAIP2;ATP2B1;VIM;EZR;GLUL;ACTB;CD44
FOXQ1	11/299	0.041961	0.100565	0	0	1.87162	5.93495	COL1A1;PRNP;COL3A1;KRT18;SLC2A1;S100A4;VIM;PROM1;CLDN1;TM4SF1;DCN
GATA6	11/299	0.041961	0.100565	0	0	1.87162	5.93495	COL1A1;DPP4;PRNP;COL3A1;KRT18;HEG1;VIM;CLDN1;CD44;DCN;FBN1
GMEB2	11/299	0.041961	0.100565	0	0	1.87162	5.93495	GPI;PRNP;PRKCSH;FTH1;ACTN1;GNAS;SLC2A1;IQGAP1;ARHGEF2;EZR;LITAF
GRHL1	11/299	0.041961	0.100565	0	0	1.87162	5.93495	EPS8;DPP4;PRNP;GSN;KRT18;PRKCSH;MYOF;SLC2A1;EZR;CLDN1;CD44
HIC2	11/299	0.041961	0.100565	0	0	1.87162	5.93495	GPI;PRNP;PRKCSH;FTH1;HNRNPD;GNAS;SLC2A1;ARHGEF2;EZR;LITAF;LMNB1
HIST1H1B	11/299	0.041961	0.100565	0	0	1.87162	5.93495	COL1A1;NPM1;HSPA5;NCL;TAGLN2;VIM;TUBB4B;ACTB;PSMA7;CKAP4;LMNB1
HIVEP1	11/299	0.041961	0.100565	0	0	1.87162	5.93495	GPI;PRNP;CLIC4;PRKCSH;ACTN1;HEG1;MYOF;SLC2A1;ATP2B1;VIM;CD44
HIVEP3	11/299	0.041961	0.100565	0	0	1.87162	5.93495	PRNP;GSN;PRKCB;PRKCSH;ACTN1;HEG1;MYOF;SLC2A1;TNFAIP2;VIM;CD44
HNF1A	11/299	0.041961	0.100565	0	0	1.87162	5.93495	COL1A1;PRNP;GSN;KRT18;TTR;PRKCSH;GNAS;CTNNB1;APOB;CD44;AGT
HOXA10	11/299	0.041961	0.100565	0	0	1.87162	5.93495	COL1A1;COL3A1;CSRP1;ALDH1A2;FHL1;GNAS;S100A4;VIM;CD44;GNAI1;FBN1
HOXA3	11/299	0.041961	0.100565	0	0	1.87162	5.93495	COL1A1;PRNP;COL3A1;KRT18;PRKCSH;ALDH1A2;GAS1;VIM;CD44;DCN;FBN1
HOXA9	11/299	0.041961	0.100565	0	0	1.87162	5.93495	COL1A1;DPP4;PRNP;COL3A1;GSN;KRT18;GAS1;VIM;PROM1;CD44;DCN
HOXB7	11/299	0.041961	0.100565	0	0	1.87162	5.93495	COL1A1;PRNP;COL3A1;KRT18;MYOF;TAGLN2;CRIP2;S100A4;VIM;TM4SF1;CD44
IRF4	11/299	0.041961	0.100565	0	0	1.87162	5.93495	CD53;C1QB;DPP4;FCER1G;ITGAM;SYK;PRKCB;CYBB;LCP1;VIM;CD44
MEIS1	11/299	0.041961	0.100565	0	0	1.87162	5.93495	COL1A1;PRNP;COL3A1;GSN;PRKCSH;FHL1;GAS1;VIM;CD44;DCN;FBN1
MESP1	11/299	0.041961	0.100565	0	0	1.87162	5.93495	CFD;COL1A1;CALB2;SELENBP1;PRKCSH;ALDH1A2;CRIP2;S100A4;VIM;SLC29A1;CRIP1
MIER1	11/299	0.041961	0.100565	0	0	1.87162	5.93495	GPI;PRNP;PRKCSH;SLMAP;GDI2;IQGAP1;ATP2B1;VIM;ADD3;TMED5;CD44
MITF	11/299	0.041961	0.100565	0	0	1.87162	5.93495	EPS8;COL1A1;PRNP;GSN;PRKCSH;MYOF;FHL1;VIM;CD44;DCN;FBN1
MSC	11/299	0.041961	0.100565	0	0	1.87162	5.93495	COL1A1;PRNP;COL3A1;PRKCSH;TNFAIP2;S100A4;ITGA5;VIM;CD44;DCN;FBN1
NFE2L3	11/299	0.041961	0.100565	0	0	1.87162	5.93495	COL1A1;PRNP;KRT18;PRKCSH;MYOF;SLC2A1;TNFAIP2;VIM;CLDN1;CD44;LMNB1
NFRKB	11/299	0.041961	0.100565	0	0	1.87162	5.93495	GPI;PRNP;PRKCSH;ACTN1;NCL;CAD;IQGAP1;ARHGEF2;VIM;DDOST;LMNB1
NR3C2	11/299	0.041961	0.100565	0	0	1.87162	5.93495	COL1A1;DPP4;CLIC5;PRNP;NEGR1;PRKCB;CACNA2D1;PLSCR4;PLCB1;ADD3;GNAI1
NRK	11/299	0.041961	0.100565	0	0	1.87162	5.93495	COL1A1;DPP4;COL3A1;KRT18;ACTC1;FHL1;GPC4;LCP1;CLDN1;DCN;FBN1
PAX8	11/299	0.041961	0.100565	0	0	1.87162	5.93495	COL1A1;PRNP;COL3A1;GSN;KRT18;PRKCSH;GNAS;SLC2A1;S100A4;VIM;CD44
PLXNA2	11/299	0.041961	0.100565	0	0	1.87162	5.93495	COL1A1;PRNP;PRKCSH;CACNA2D1;ACTN1;HEG1;VIM;PLCB1;GLUL;CD44;FBN1
PLXNA3	11/299	0.041961	0.100565	0	0	1.87162	5.93495	COL1A1;PRNP;GSN;PRKCSH;SLC2A1;CRIP2;ITGA5;VIM;MFGE8;CD44;FBN1
PPARA	11/299	0.041961	0.100565	0	0	1.87162	5.93495	COL1A1;SELENBP1;GPI;PRNP;GSN;PRKCSH;SLC2A1;VIM;GLUL;CD44;AGT
PRB3	11/299	0.041961	0.100565	0	0	1.87162	5.93495	DPP4;FCGBP;AZGP1;TF;CD163;UPK1B;MUC16;PRKDC;PROM1;PSMA7;CES1
PRDM1	11/299	0.041961	0.100565	0	0	1.87162	5.93495	LYN;COL1A1;DPP4;MYOF;SLC2A1;TNFAIP2;S100A4;ITGA5;VIM;LITAF;CD44
RAG1	11/299	0.041961	0.100565	0	0	1.87162	5.93495	COL1A1;DPP4;PRNP;GSN;SYK;PRKCB;PRKCSH;S100A4;VIM;CD44;PSMA7
REL	11/299	0.041961	0.100565	0	0	1.87162	5.93495	LYN;PRNP;SYK;HSPA5;PRKCB;SLC2A1;TNFAIP2;VIM;EZR;LITAF;CD44
REST	11/299	0.041961	0.100565	0	0	1.87162	5.93495	ITGB1;PRNP;CLIC4;PRKCSH;MDM2;SLC2A1;CTNNB1;IQGAP1;VIM;GLUL;CD44
SIX5	11/299	0.041961	0.100565	0	0	1.87162	5.93495	COL1A1;SELENBP1;PRNP;GSN;PRKCSH;TSPAN4;TNFAIP2;GAS1;CRIP2;MFGE8;DDOST
SMAD7	11/299	0.041961	0.100565	0	0	1.87162	5.93495	COL1A1;PRNP;GSN;ACTN1;SLC2A1;S100A4;ITGA5;VIM;EZR;LITAF;CD44
SOX12	11/299	0.041961	0.100565	0	0	1.87162	5.93495	VAT1;COL1A1;GPI;PRNP;PRKCSH;ACTN1;SLC2A1;CRIP2;VIM;DDOST;LMNB1
SOX15	11/299	0.041961	0.100565	0	0	1.87162	5.93495	COL1A1;PRNP;KRT18;ACTC1;SLC2A1;TAGLN2;S100A4;ITGA5;VIM;SLC29A1;CRIP1
SP2	11/299	0.041961	0.100565	0	0	1.87162	5.93495	GPI;PRNP;CSRP1;PRKCSH;ACTN1;SLC2A1;ACTN4;ARHGEF2;VIM;ACTB;DDOST
TBX15	11/299	0.041961	0.100565	0	0	1.87162	5.93495	COL1A1;COL3A1;GSN;CACNA2D1;ALDH1A2;FHL1;GAS1;CD248;VIM;DCN;FBN1
TFAP2C	11/299	0.041961	0.100565	0	0	1.87162	5.93495	COL1A1;PRNP;GSN;KRT18;PRKCSH;MYOF;SLC2A1;VIM;CLDN1;TM4SF1;CD44
TRIT1	11/299	0.041961	0.100565	0	0	1.87162	5.93495	GPI;PRNP;CLIC4;PRKCSH;ACTN1;SLC2A1;VIM;GLUL;CD44;DDOST;LMNB1
TRPS1	11/299	0.041961	0.100565	0	0	1.87162	5.93495	EPS8;PRNP;COL3A1;GSN;PRKCSH;MYOF;ATP2B1;VIM;ADD3;CD44;FBN1
ZBTB40	11/299	0.041961	0.100565	0	0	1.87162	5.93495	GPI;PRNP;CLIC4;SLC44A2;PRKCSH;ACTN1;SLC2A1;ARHGEF2;EZR;LITAF;DDOST
ZFP64	11/299	0.041961	0.100565	0	0	1.87162	5.93495	GPI;PRNP;PRKCSH;ACTN1;GNAS;SLC2A1;VIM;BAIAP2;ACTB;CD44;LMNB1
ZHX1	11/299	0.041961	0.100565	0	0	1.87162	5.93495	GPI;PRNP;GSN;PRKCSH;RDX;CTNNB1;CPNE3;VIM;ADD3;GLUL;CD44
ZNF331	11/299	0.041961	0.100565	0	0	1.87162	5.93495	GPI;PRNP;COTL1;MYADM;S100A4;VIM;EZR;LYZ;GLUL;CD44;LMNB1
ZNF395	11/299	0.041961	0.100565	0	0	1.87162	5.93495	COL1A1;GPI;PRNP;GSN;PRKCSH;HEG1;SLC2A1;S100A4;VIM;GLUL;CD44
ZNF444	11/299	0.041961	0.100565	0	0	1.87162	5.93495	COL1A1;CST3;GPI;PRNP;PRKCSH;ARHGDIA;GNB2;CAPN1;ACTB;DDOST;FTL
ZNF526	11/299	0.041961	0.100565	0	0	1.87162	5.93495	LIPE;GPI;PRKCSH;ACTN1;CAD;MYADM;SLC2A1;ACTN4;CALR;SLC29A1;DDOST
ZNF558	11/299	0.041961	0.100565	0	0	1.87162	5.93495	COL1A1;GPI;PRNP;NEGR1;PRKCSH;S100A4;PLCB1;MFGE8;ADD3;S100A11;CD44
ZNF623	11/299	0.041961	0.100565	0	0	1.87162	5.93495	GPI;PRNP;CLIC4;PRKDC;PRKCSH;MYOF;SLC2A1;GLUL;ACTB;CD44;DDOST
ZNF674	11/299	0.041961	0.100565	0	0	1.87162	5.93495	GPI;PRNP;PRKCSH;RPS3A;ARHGEF2;VIM;MFGE8;N4BP2;ACTB;DDOST;FTL
ZNF697	11/299	0.041961	0.100565	0	0	1.87162	5.93495	COL1A1;GPI;PRNP;CLIC4;PRKCSH;ACTN1;SLC2A1;TNFAIP2;ITGA5;VIM;CD44
ZNF711	11/299	0.041961	0.100565	0	0	1.87162	5.93495	GPM6A;BCHE;PRNP;PRKCSH;CACNA2D1;FHL1;VIM;PROM1;PLCB1;CD200;FBN1
ZNF76	11/299	0.041961	0.100565	0	0	1.87162	5.93495	GPI;PRNP;PRKCSH;ANXA6;SLC2A1;PLA2G6;SLC29A1;MFGE8;ACTB;DDOST;LMNB1
ZNF768	11/299	0.041961	0.100565	0	0	1.87162	5.93495	GPI;PRDX5;SLC44A2;PRKCSH;FTH1;ACTN1;GNB2;ARHGEF2;LITAF;S100A11;DDOST
ZNF778	11/299	0.041961	0.100565	0	0	1.87162	5.93495	TGOLN2;GPI;PRNP;EPB41;PRKCSH;FTH1;HPCAL1;MDM2;TNFAIP2;LITAF;ACTB
ZNF791	11/299	0.041961	0.100565	0	0	1.87162	5.93495	GPI;PRNP;CLIC4;PRKCSH;FTH1;MDM2;SERINC1;ADD3;N4BP2;CD44;DDOST
ZNF830	11/299	0.041961	0.100565	0	0	1.87162	5.93495	RPL4;GPI;PRNP;SUPT16H;HSPA5;PRKCSH;NCL;HNRNPD;VIM;N4BP2;DDOST
ZNF841	11/299	0.041961	0.100565	0	0	1.87162	5.93495	COL1A1;GPI;PATJ;HSPA5;PRKCSH;CD109;MDM2;SLC2A1;LCP1;ADD3;CLDN1
ADAMTS19	10/299	0.0840485	0.180604	0	0	1.69121	4.18805	COL1A1;GPM6A;KRT18;NEGR1;CACNA2D1;ALDH1A2;GPC4;PROM1;CD44;FBN1
CHD2	10/299	0.0840485	0.180604	0	0	1.69121	4.18805	GPI;HSPA5;PRKCSH;ACTN1;GNAS;MDM2;SLC2A1;CTNNB1;ACTB;CD44
DACH1	10/299	0.0840485	0.180604	0	0	1.69121	4.18805	COL1A1;GPM6A;COL3A1;NEGR1;CACNA2D1;VIM;PROM1;PLCB1;CD44;FBN1
DEPDC5	10/299	0.0840485	0.180604	0	0	1.69121	4.18805	GPI;PRNP;PRKCSH;ACTN1;GNAS;SLC2A1;SLC29A1;PLCB1;ADD3;CD44
EBF1	10/299	0.0840485	0.180604	0	0	1.69121	4.18805	COL1A1;COL3A1;GSN;GAS1;CD248;VIM;CD200;CD44;DCN;FBN1
ELK4	10/299	0.0840485	0.180604	0	0	1.69121	4.18805	GPI;PRNP;CLIC4;PRKCSH;MDM2;VIM;ADD3;GLUL;ACTB;CD44
FOXA2	10/299	0.0840485	0.180604	0	0	1.69121	4.18805	COL1A1;ANO1;PRNP;GSN;KRT18;TTR;PRKCSH;VIM;PROM1;CD44
FOXA3	10/299	0.0840485	0.180604	0	0	1.69121	4.18805	COL1A1;PRNP;KRT18;TTR;SERPINF2;APOA1;GPC4;PROM1;CRIP1;PSMA7
FOXJ3	10/299	0.0840485	0.180604	0	0	1.69121	4.18805	GPI;PRNP;CLIC4;CSRP1;CAB39;CANX;GNAS;IQGAP1;CD44;CRKL
FOXK1	10/299	0.0840485	0.180604	0	0	1.69121	4.18805	GPI;PRKCSH;GALNT2;ACTN1;SLC2A1;ACTN4;VIM;BAIAP2;ACTB;CD44
FOXP1	10/299	0.0840485	0.180604	0	0	1.69121	4.18805	ITGB1;PRNP;PRKCB;PRKCSH;ACTN1;CTNNB1;VIM;ADD3;ACTB;CD44
GABPA	10/299	0.0840485	0.180604	0	0	1.69121	4.18805	ITGB1;GPI;PRNP;CLIC4;NPM1;PRKCSH;NCL;KRAS;TMED5;LMNB1
GLI1	10/299	0.0840485	0.180604	0	0	1.69121	4.18805	COL1A1;COL3A1;GAS1;GPC4;ITGA5;VIM;CLDN1;CD44;DCN;FBN1
GLIS3	10/299	0.0840485	0.180604	0	0	1.69121	4.18805	EPS8;COL1A1;COL3A1;PRKCSH;HEG1;MYOF;VIM;TM4SF1;CD44;FBN1
GRHL3	10/299	0.0840485	0.180604	0	0	1.69121	4.18805	COL1A1;TGM1;GSN;KRT18;PRKCSH;MYOF;SLC2A1;TNFAIP2;CLDN1;CD44
HAND1	10/299	0.0840485	0.180604	0	0	1.69121	4.18805	COL1A1;COL3A1;KRT18;ACTC1;ALDH1A2;LRRN4;CA4;GAS1;LCP1;VIM
HAND2	10/299	0.0840485	0.180604	0	0	1.69121	4.18805	COL1A1;BCHE;COL3A1;ACTC1;ALDH1A2;GAS1;MYH11;VIM;DCN;FBN1
HEY1	10/299	0.0840485	0.180604	0	0	1.69121	4.18805	COL1A1;PRNP;COL3A1;GSN;PRKCSH;FHL1;VIM;TM4SF1;CD44;FBN1
HIC1	10/299	0.0840485	0.180604	0	0	1.69121	4.18805	COL1A1;COL3A1;TNFAIP2;GAS1;CD248;VIM;CD44;DCN;ENG;FBN1
HIST1H1A	10/299	0.0840485	0.180604	0	0	1.69121	4.18805	COL1A1;NPM1;HSPA5;ACTN1;NCL;SLC2A1;VIM;TUBB4B;ACTB;LMNB1
HOMEZ	10/299	0.0840485	0.180604	0	0	1.69121	4.18805	GPI;PRNP;GSN;PRKCSH;SLC2A1;VIM;GLUL;LITAF;CD44;DDOST
HOXB8	10/299	0.0840485	0.180604	0	0	1.69121	4.18805	COL1A1;PRNP;COL3A1;GSN;PRKCSH;GAS1;CRIP2;VIM;CD44;DCN
HOXC10	10/299	0.0840485	0.180604	0	0	1.69121	4.18805	COL1A1;COMP;COL3A1;GSN;KRT18;GAS1;APOD;CD44;DCN;FBN1
HOXC6	10/299	0.0840485	0.180604	0	0	1.69121	4.18805	COL1A1;PRNP;COL3A1;GSN;GAS1;S100A4;VIM;TM4SF1;DCN;FBN1
IRX2	10/299	0.0840485	0.180604	0	0	1.69121	4.18805	COL1A1;ANO1;COL3A1;GSN;SLC2A1;GAS1;GPC4;VIM;CD44;DCN
KLF8	10/299	0.0840485	0.180604	0	0	1.69121	4.18805	COL1A1;DPP4;PRKCSH;CD109;MYOF;FHL1;GPC4;CLDN1;CD200;CD44
LCORL	10/299	0.0840485	0.180604	0	0	1.69121	4.18805	GPI;PRNP;NEGR1;PRKCSH;CACNA2D1;GPD2;GNAQ;RFX3;ATP2B1;PLCB1
MKRN3	10/299	0.0840485	0.180604	0	0	1.69121	4.18805	COL1A1;GPM6A;BCHE;PRNP;COL3A1;PRKCSH;ALDH1A2;VIM;PROM1;CD44
MKX	10/299	0.0840485	0.180604	0	0	1.69121	4.18805	COL1A1;DPP4;ANO1;COL3A1;NEGR1;FHL1;GAS1;VIM;DCN;FBN1
MLLT3	10/299	0.0840485	0.180604	0	0	1.69121	4.18805	GPI;PRNP;GSN;PRKCSH;FHL1;VIM;ADD3;GLUL;CD44;FBN1
MLXIP	10/299	0.0840485	0.180604	0	0	1.69121	4.18805	GPI;PRNP;CLIC4;GSN;PRKCSH;ACTN1;HEG1;VIM;GLUL;CD44
NEUROD1	10/299	0.0840485	0.180604	0	0	1.69121	4.18805	CALB2;GPM6A;PRNP;TTR;NEGR1;CACNA2D1;CA4;ATP2B2;VIM;PROM1
NFATC2	10/299	0.0840485	0.180604	0	0	1.69121	4.18805	PRNP;GSN;PRKCB;PRKCSH;HEG1;MYOF;SLC2A1;LCP1;VIM;CD44
NPAS2	10/299	0.0840485	0.180604	0	0	1.69121	4.18805	COL1A1;PRNP;PRKCSH;ACTN1;MYOF;ITGA5;PLCB1;CLDN1;CD44;FBN1
NR2C1	10/299	0.0840485	0.180604	0	0	1.69121	4.18805	GPI;PRNP;CLIC4;PRKCSH;ACTN1;MDM2;SLC2A1;CTNNB1;ADD3;CD44
NRF1	10/299	0.0840485	0.180604	0	0	1.69121	4.18805	HSPA9;GPI;PRNP;PRKCSH;NCL;HNRNPD;ACTB;CD44;PSMA7;LMNB1
PHF21A	10/299	0.0840485	0.180604	0	0	1.69121	4.18805	GPI;PRNP;PRKCSH;RFX3;CTNNB1;ARHGEF2;VIM;ADD3;GLUL;CD44
PITX2	10/299	0.0840485	0.180604	0	0	1.69121	4.18805	COL1A1;PRNP;COL3A1;KRT18;ACTC1;ALDH1A2;GAS1;VIM;DCN;FBN1
PLXNB3	10/299	0.0840485	0.180604	0	0	1.69121	4.18805	COL1A1;PRNP;GSN;CSRP1;PRKCSH;SLC2A1;APOD;CRIP2;MFGE8;CD44
PMS1	10/299	0.0840485	0.180604	0	0	1.69121	4.18805	GPI;PRNP;NPM1;BAG2;PRKDC;PRKCSH;MDM2;ADD3;N4BP2;CD44
PRDM4	10/299	0.0840485	0.180604	0	0	1.69121	4.18805	HSPA9;GPI;PRNP;HSPA5;MDM2;SLC2A1;IQGAP1;ATP2B1;VIM;CD44
PRDM5	10/299	0.0840485	0.180604	0	0	1.69121	4.18805	COL1A1;PRNP;COL3A1;PRKCSH;CACNA2D1;CD109;MYOF;VIM;DCN;FBN1
PRMT3	10/299	0.0840485	0.180604	0	0	1.69121	4.18805	HSPA9;PRNP;NPM1;PSMD14;PPA1;NCL;CAD;HNRNPD;CD44;LMNB1
RFX1	10/299	0.0840485	0.180604	0	0	1.69121	4.18805	GPI;PRKCSH;ACTN1;ARHGDIA;GNB2;AP2A1;ACTN4;BAIAP2;ACTB;DDOST
RGS9	10/299	0.0840485	0.180604	0	0	1.69121	4.18805	COL1A1;GPM6A;GSN;NEGR1;PRKCB;PRKCSH;ATP2B2;PLCB1;CD200;CD44
RHOXF2	10/299	0.0840485	0.180604	0	0	1.69121	4.18805	COL1A1;KRT18;PRKCSH;RDX;FHL1;MYH11;UBA1;S100A11;RHOA;PSMA7
SALL2	10/299	0.0840485	0.180604	0	0	1.69121	4.18805	COL1A1;PRNP;KRT18;SLC2A1;GAS1;GPC4;VIM;PROM1;MFGE8;GLUL
SLC4A10	10/299	0.0840485	0.180604	0	0	1.69121	4.18805	DPP4;GPM6A;PRNP;NEGR1;PRKCB;CACNA2D1;LSAMP;ATP2B2;ATP2B1;PLCB1
SOX7	10/299	0.0840485	0.180604	0	0	1.69121	4.18805	COL1A1;COL3A1;GSN;FHL1;TNFAIP2;VIM;TM4SF1;CD44;ENG;FBN1
SP5	10/299	0.0840485	0.180604	0	0	1.69121	4.18805	COL1A1;DPP4;COL3A1;KRT18;ALDH1A2;CA4;GPC4;VIM;PROM1;CD44
TAL2	10/299	0.0840485	0.180604	0	0	1.69121	4.18805	COL1A1;PRNP;COL3A1;KRT18;ACTC1;PRKCSH;ALDH1A2;CA4;CD44;FBN1
TBX18	10/299	0.0840485	0.180604	0	0	1.69121	4.18805	COL1A1;COL3A1;GSN;CD109;ALDH1A2;GAS1;CD248;CD44;DCN;FBN1
THRB	10/299	0.0840485	0.180604	0	0	1.69121	4.18805	DPP4;GPI;PRNP;NEGR1;PRKCB;PRKCSH;CACNA2D1;PLCB1;CD44;GNAI1
TIPARP	10/299	0.0840485	0.180604	0	0	1.69121	4.18805	PRNP;CLIC4;CSRP1;HSPA5;FTH1;SLC2A1;S100A4;VIM;GLUL;CD44
TSC22D2	10/299	0.0840485	0.180604	0	0	1.69121	4.18805	GPI;PRNP;CLIC4;PRKCSH;FTH1;SLC2A1;VIM;EZR;ACTB;CD44
TSHZ2	10/299	0.0840485	0.180604	0	0	1.69121	4.18805	COL1A1;COL3A1;GSN;PRKCSH;CACNA2D1;LSAMP;GAS1;CD44;DCN;FBN1
TSHZ3	10/299	0.0840485	0.180604	0	0	1.69121	4.18805	COL1A1;PRNP;COL3A1;CACNA2D1;ACTN1;HEG1;GAS1;VIM;DCN;FBN1
TWIST1	10/299	0.0840485	0.180604	0	0	1.69121	4.18805	COL1A1;PRNP;COL3A1;GAS1;S100A4;ITGA5;VIM;CD44;DCN;FBN1
ZBTB46	10/299	0.0840485	0.180604	0	0	1.69121	4.18805	COL1A1;GSN;PRKCB;SLC44A2;ACTN1;HEG1;TNFAIP2;CRIP2;LITAF;ENG
ZBTB5	10/299	0.0840485	0.180604	0	0	1.69121	4.18805	SCARB2;GPI;PRNP;CLIC4;PRKCSH;SLC2A1;RFX3;GLUL;CD44;LMNB1
ZBTB9	10/299	0.0840485	0.180604	0	0	1.69121	4.18805	HSPA9;GPI;PRNP;PRKCSH;SLC2A1;ARHGEF2;SLC29A1;ACTB;DDOST;LMNB1
ZFHX3	10/299	0.0840485	0.180604	0	0	1.69121	4.18805	COL1A1;PRNP;GSN;PRKCSH;ACTN1;HEG1;MYOF;SLC2A1;VIM;CD44
ZFP37	10/299	0.0840485	0.180604	0	0	1.69121	4.18805	COL1A1;PROCR;PRNP;COL3A1;FHL1;RFX3;VIM;CD44;GNAI1;FBN1
ZFPM2	10/299	0.0840485	0.180604	0	0	1.69121	4.18805	COL1A1;COL3A1;NEGR1;CACNA2D1;FHL1;GAS1;VIM;PLCB1;DCN;FBN1
ZHX2	10/299	0.0840485	0.180604	0	0	1.69121	4.18805	COL1A1;PRNP;CLIC4;GSN;PRKCSH;ACTN1;SLC2A1;VIM;EZR;CD44
ZHX3	10/299	0.0840485	0.180604	0	0	1.69121	4.18805	GPI;PRNP;GSN;PRKCSH;HEG1;VIM;ADD3;GLUL;CD44;FBN1
ZNF213	10/299	0.0840485	0.180604	0	0	1.69121	4.18805	GPI;PRNP;PRKCSH;ARHGDIA;GNB2;HPCAL1;SLC2A1;AP2A1;ARHGEF2;DDOST
ZNF260	10/299	0.0840485	0.180604	0	0	1.69121	4.18805	GPI;PRNP;HSPA5;PRKCSH;MDM2;SERINC1;VIM;ADD3;GLUL;DDOST
ZNF280C	10/299	0.0840485	0.180604	0	0	1.69121	4.18805	GPI;PRNP;EPB41;PRKDC;SLC2A1;VIM;ADD3;N4BP2;CD44;LMNB1
ZNF333	10/299	0.0840485	0.180604	0	0	1.69121	4.18805	GPI;ATRN;GSN;PRKCSH;FTH1;MDM2;RFX3;VIM;RECK;CD44
ZNF33B	10/299	0.0840485	0.180604	0	0	1.69121	4.18805	GPI;PRNP;PATJ;PRKCSH;RFX3;ADD3;CLDN1;N4BP2;CD44;DDOST
ZNF43	10/299	0.0840485	0.180604	0	0	1.69121	4.18805	GPI;PRNP;NEGR1;PRKCSH;RFX3;VIM;PROM1;LYZ;ADD3;CD44
ZNF451	10/299	0.0840485	0.180604	0	0	1.69121	4.18805	GPI;CLIC4;GNAS;MDM2;CTNNB1;CPNE3;IQGAP1;ATP2B1;ADD3;CD44
ZNF513	10/299	0.0840485	0.180604	0	0	1.69121	4.18805	GPI;PRNP;IFT172;FTH1;GNB2;CAD;NUCB1;ARHGEF2;S100A11;DDOST
ZNF521	10/299	0.0840485	0.180604	0	0	1.69121	4.18805	COL1A1;BCHE;COL3A1;NEGR1;PRKCSH;FHL1;GAS1;VIM;DCN;FBN1
ZNF592	10/299	0.0840485	0.180604	0	0	1.69121	4.18805	GPI;PRNP;PRKCSH;PI4KA;ACTN4;ARHGEF2;VIM;ACTB;CD44;DDOST
ZNF689	10/299	0.0840485	0.180604	0	0	1.69121	4.18805	GPI;PRNP;SLC44A2;ACTN1;CALM3;ARHGEF2;EZR;LITAF;DDOST;LMNB1
ZNF69	10/299	0.0840485	0.180604	0	0	1.69121	4.18805	SPN;GPI;PRNP;SLC44A2;PRKCSH;MYOF;S100A4;VIM;N4BP2;LITAF
ZNF692	10/299	0.0840485	0.180604	0	0	1.69121	4.18805	GPI;PRNP;PRKCSH;ACTN1;CAD;SLC2A1;SLC29A1;ACTB;DDOST;LMNB1
ZNF821	10/299	0.0840485	0.180604	0	0	1.69121	4.18805	SHF;GPI;PRNP;GSN;PRKCSH;ACTN1;VIM;BAIAP2;CD44;DDOST
ZNF83	10/299	0.0840485	0.180604	0	0	1.69121	4.18805	COL1A1;GPI;PRNP;PRKCSH;MYOF;FHL1;SERINC1;VIM;ADD3;CD44
ZSCAN21	10/299	0.0840485	0.180604	0	0	1.69121	4.18805	GPI;PRNP;PRKCSH;SLC2A1;CTNNB1;ARHGEF2;VIM;SLC29A1;ACTB;DDOST
AEBP2	9/299	0.154803	0.29539	0	0	1.51293	2.82253	GPI;PRNP;CLIC4;PRKCSH;ACTN1;MDM2;VIM;ACTB;CD44
BAZ2B	9/299	0.154803	0.29539	0	0	1.51293	2.82253	GPI;PRNP;PRKCSH;RFX3;IQGAP1;ATP2B1;VIM;ADD3;CD44
BCL11B	9/299	0.154803	0.29539	0	0	1.51293	2.82253	COL1A1;PRNP;PRKCB;ACTN1;COTL1;ATP2B1;VIM;PLCB1;CD44
CREBZF	9/299	0.154803	0.29539	0	0	1.51293	2.82253	GPI;PRNP;PRKCSH;ACTN1;HNRNPD;CTNNB1;KRAS;ADD3;ACTB
DMRT2	9/299	0.154803	0.29539	0	0	1.51293	2.82253	CFD;COL1A1;COL3A1;GSN;ALDH1A2;GAS1;APOD;PSMA7;DCN
FOXA1	9/299	0.154803	0.29539	0	0	1.51293	2.82253	COL1A1;SELENBP1;ANO1;SLC9A3R1;PRNP;COL3A1;GSN;KRT18;VIM
FOXF2	9/299	0.154803	0.29539	0	0	1.51293	2.82253	COL1A1;COL3A1;FHL1;GAS1;VIM;TM4SF1;CD44;DCN;FBN1
FOXJ2	9/299	0.154803	0.29539	0	0	1.51293	2.82253	GPI;PRNP;SLC44A2;PRKCSH;ACTN1;HEG1;SLC2A1;ACTB;DDOST
FOXN1	9/299	0.154803	0.29539	0	0	1.51293	2.82253	COL1A1;TGM1;ANO1;PRNP;CLIC3;KRT18;PRKCSH;SLC2A1;CLDN1
FOXN2	9/299	0.154803	0.29539	0	0	1.51293	2.82253	ITGB1;GPI;PRNP;CLIC4;PRKCSH;RDX;ACTB;TMED5;CD44
FOXP2	9/299	0.154803	0.29539	0	0	1.51293	2.82253	GPM6A;COL3A1;NEGR1;PRKCSH;CACNA2D1;LSAMP;PLCB1;DCN;FBN1
FOXR1	9/299	0.154803	0.29539	0	0	1.51293	2.82253	PROCR;PRKCB;SLC44A2;GDI2;ITLN1;IQGAP1;LITAF;S100A11;CAMP
GABPB1	9/299	0.154803	0.29539	0	0	1.51293	2.82253	HSPA9;PRNP;CLIC4;PRKCSH;NCL;HNRNPD;ACTB;CD44;LMNB1
GFI1B	9/299	0.154803	0.29539	0	0	1.51293	2.82253	SELENBP1;FCER1G;GYPC;PRKCSH;GMPR;S100A4;CAMP;CD44;PSMA7
GLI2	9/299	0.154803	0.29539	0	0	1.51293	2.82253	COL1A1;COL3A1;MYOF;SLC2A1;GAS1;GPC4;VIM;CD44;FBN1
GRHL2	9/299	0.154803	0.29539	0	0	1.51293	2.82253	DPP4;ANO1;PRNP;PATJ;KRT18;MYOF;SLC2A1;EZR;PROM1
GTF2IRD2	9/299	0.154803	0.29539	0	0	1.51293	2.82253	SCARB2;GPI;PRNP;GSN;PRKCSH;GNAS;ADD3;ACTB;CD44
GZF1	9/299	0.154803	0.29539	0	0	1.51293	2.82253	GPI;PRNP;CLIC4;PRKCSH;MDM2;SLC2A1;ATP2B1;GLUL;CD44
HESX1	9/299	0.154803	0.29539	0	0	1.51293	2.82253	COL1A1;DPP4;MYOF;CA4;GMPR;LAP3;GPC4;KLKB1;CD44
HILS1	9/299	0.154803	0.29539	0	0	1.51293	2.82253	COL1A1;BCHE;PRKCSH;TNFAIP2;GAS1;GMPR;APOD;ARHGEF2;VIM
HIVEP2	9/299	0.154803	0.29539	0	0	1.51293	2.82253	GPI;PRNP;CLIC4;PRKCSH;TNFAIP2;ATP2B1;VIM;PLCB1;CD44
HOXB3	9/299	0.154803	0.29539	0	0	1.51293	2.82253	COL1A1;COL3A1;GSN;KRT18;TNFAIP2;VIM;CD44;DCN;FBN1
HOXB4	9/299	0.154803	0.29539	0	0	1.51293	2.82253	COL1A1;COL3A1;GSN;KRT18;PRKCSH;VIM;CD44;DCN;FBN1
HOXC5	9/299	0.154803	0.29539	0	0	1.51293	2.82253	COL1A1;ANO1;PRNP;COL3A1;ALDH1A2;GAS1;CD248;DCN;FBN1
HOXC9	9/299	0.154803	0.29539	0	0	1.51293	2.82253	COL1A1;COL3A1;GSN;ALDH1A2;CD248;VIM;CD44;DCN;FBN1
HSF4	9/299	0.154803	0.29539	0	0	1.51293	2.82253	COL1A1;PRNP;GSN;PRKCSH;TNFAIP2;CRIP2;PLA2G6;SLC29A1;CD44
KIN	9/299	0.154803	0.29539	0	0	1.51293	2.82253	HSPA9;GPI;PRNP;NPM1;HSPA5;NCL;VIM;PSMA7;LMNB1
KLF12	9/299	0.154803	0.29539	0	0	1.51293	2.82253	PRNP;NEGR1;PRKCSH;CACNA2D1;HEG1;RFX3;PLCB1;CD44;FBN1
LEF1	9/299	0.154803	0.29539	0	0	1.51293	2.82253	COL1A1;COL3A1;PRKCB;ACTN1;SLC2A1;S100A4;LCP1;VIM;CD44
MNT	9/299	0.154803	0.29539	0	0	1.51293	2.82253	GPI;PRNP;GSN;MYO1C;PRKCSH;FTH1;SLC2A1;ACTB;CD44
MYB	9/299	0.154803	0.29539	0	0	1.51293	2.82253	GPI;PRNP;PRKCSH;S100A4;LCP1;VIM;PROM1;CD44;LMNB1
NFIA	9/299	0.154803	0.29539	0	0	1.51293	2.82253	PRNP;GSN;PRKCSH;HEG1;VIM;ADD3;GLUL;CD44;FBN1
PBX3	9/299	0.154803	0.29539	0	0	1.51293	2.82253	COL1A1;GPI;PRNP;GSN;PRKCSH;FHL1;SLC2A1;VIM;CD44
PITX1	9/299	0.154803	0.29539	0	0	1.51293	2.82253	CFD;COL1A1;PRNP;COL3A1;ACTN1;SLC2A1;CD44;DCN;LMNB1
PKNOX2	9/299	0.154803	0.29539	0	0	1.51293	2.82253	COL1A1;COL3A1;GSN;CACNA2D1;LSAMP;GAS1;PLCB1;DCN;FBN1
PLXNA4	9/299	0.154803	0.29539	0	0	1.51293	2.82253	COL1A1;NEGR1;PRKCB;CACNA2D1;LSAMP;ATP2B2;PLCB1;CD44;FBN1
POU2F3	9/299	0.154803	0.29539	0	0	1.51293	2.82253	COL1A1;TGM1;ANO1;FCGBP;PRNP;KRT18;PRKCSH;APOD;CLDN1
RAPGEF5	9/299	0.154803	0.29539	0	0	1.51293	2.82253	EPS8;PRNP;PRKCB;PRKCSH;PLCB1;ADD3;TM4SF1;CD44;FBN1
RAX2	9/299	0.154803	0.29539	0	0	1.51293	2.82253	CFD;GPI;PRNP;PRKCSH;FTH1;SLC2A1;N4BP2;ACTB;DDOST
RBM20	9/299	0.154803	0.29539	0	0	1.51293	2.82253	COL1A1;COL3A1;ACTC1;PRKCSH;CACNA2D1;ALDH1A2;GAS1;GMPR;VIM
RBPJL	9/299	0.154803	0.29539	0	0	1.51293	2.82253	COL1A1;PRNP;CLIC3;KRT18;PRKCSH;CA4;CRIP2;CD44;PSMA7
RFX6	9/299	0.154803	0.29539	0	0	1.51293	2.82253	COL1A1;DPP4;TTR;CACNA2D1;CA4;PROM1;APOB;PSMA7;GNAI1
RORA	9/299	0.154803	0.29539	0	0	1.51293	2.82253	PRNP;GSN;PRKCB;PRKCSH;CACNA2D1;VIM;PLCB1;GLUL;CD44
SETBP1	9/299	0.154803	0.29539	0	0	1.51293	2.82253	PRNP;GSN;PRKCB;PRKCSH;CACNA2D1;HEG1;MYOF;PLCB1;FBN1
SETDB2	9/299	0.154803	0.29539	0	0	1.51293	2.82253	GPI;PRNP;CLIC4;PRKCB;PPA1;PCGF5;PRKCSH;ADD3;CD44
SOX2	9/299	0.154803	0.29539	0	0	1.51293	2.82253	COL1A1;PRNP;CSRP1;GNAS;SLC2A1;GPC4;VIM;EZR;CD44
TBX1	9/299	0.154803	0.29539	0	0	1.51293	2.82253	COL1A1;COL3A1;GSN;ALDH1A2;GNAS;TNFAIP2;GMPR;CD44;FBN1
TCFL5	9/299	0.154803	0.29539	0	0	1.51293	2.82253	COL1A1;GPI;PRNP;CLIC4;CSRP1;PRKCSH;GNAS;S100A4;CD44
TFDP2	9/299	0.154803	0.29539	0	0	1.51293	2.82253	GPI;PRNP;GSN;PRKCSH;SLC2A1;ADD3;GLUL;CD44;LMNB1
TGIF2	9/299	0.154803	0.29539	0	0	1.51293	2.82253	GPI;PRNP;SLC2A1;TAGLN2;VIM;EZR;LITAF;CD44;LMNB1
TIGD2	9/299	0.154803	0.29539	0	0	1.51293	2.82253	GPI;PRNP;PRKCSH;COTL1;SLC2A1;VIM;ADD3;GLUL;LMNB1
TUB	9/299	0.154803	0.29539	0	0	1.51293	2.82253	COL1A1;GPM6A;PRNP;NEGR1;PRKCB;CACNA2D1;LSAMP;ATP2B2;PLCB1
YOD1	9/299	0.154803	0.29539	0	0	1.51293	2.82253	GPI;PRNP;CLIC4;PRKCSH;MYADM;MDM2;SLC2A1;GLUL;CD44
ZBTB1	9/299	0.154803	0.29539	0	0	1.51293	2.82253	GPI;PRNP;PRKCSH;ACTN1;SLC2A1;ATP2B1;VIM;ADD3;CD44
ZBTB2	9/299	0.154803	0.29539	0	0	1.51293	2.82253	HSPA9;GPI;PRNP;HSPA5;ACTN1;MDM2;SLC2A1;ACTB;LMNB1
ZBTB25	9/299	0.154803	0.29539	0	0	1.51293	2.82253	GPI;PRNP;PRKCSH;SLC2A1;RFX3;VIM;ADD3;GLUL;CD44
ZBTB45	9/299	0.154803	0.29539	0	0	1.51293	2.82253	GPI;PRNP;PRKCSH;ARHGDIA;SLC2A1;VIM;SLC29A1;ACTB;DDOST
ZC3H10	9/299	0.154803	0.29539	0	0	1.51293	2.82253	GPI;SLC9A3R1;PRNP;PRKCSH;FTH1;SLC2A1;VIM;GLUL;DDOST
ZCCHC6	9/299	0.154803	0.29539	0	0	1.51293	2.82253	ITGB1;PRNP;PRKCSH;MYOF;IQGAP1;ATP2B1;VIM;ADD3;CD44
ZDHHC11	9/299	0.154803	0.29539	0	0	1.51293	2.82253	COL1A1;DPP4;FCGBP;PRKCB;PRKCSH;IQGAP1;LITAF;CRIP1;S100A11
ZFHX4	9/299	0.154803	0.29539	0	0	1.51293	2.82253	COL1A1;COL3A1;GSN;NEGR1;CACNA2D1;GAS1;VIM;DCN;FBN1
ZFYVE26	9/299	0.154803	0.29539	0	0	1.51293	2.82253	SCARB2;GPI;PRNP;PRKCSH;ACTN1;HEG1;MYOF;IQGAP1;CD44
ZIC2	9/299	0.154803	0.29539	0	0	1.51293	2.82253	COL1A1;GPI;COL3A1;KRT18;SLC2A1;GPC4;VIM;PROM1;LMNB1
ZMAT1	9/299	0.154803	0.29539	0	0	1.51293	2.82253	PRNP;GSN;NEGR1;PRKCSH;FHL1;GPC4;VIM;PLCB1;CD44
ZNF189	9/299	0.154803	0.29539	0	0	1.51293	2.82253	GPI;PRNP;HSPA5;PRKCSH;ATP2B1;ADD3;GLUL;CD44;PSMA7
ZNF208	9/299	0.154803	0.29539	0	0	1.51293	2.82253	COL1A1;FCGBP;COL3A1;MUC16;NEGR1;AOX1;LCP1;DCN;CES1
ZNF23	9/299	0.154803	0.29539	0	0	1.51293	2.82253	LDHB;GPI;PRNP;GSTM1;GSN;PRKCSH;SLC2A1;GLUL;CD44
ZNF251	9/299	0.154803	0.29539	0	0	1.51293	2.82253	GPI;PRNP;GSN;PRKCSH;VIM;GLUL;ACTB;DDOST;FBN1
ZNF274	9/299	0.154803	0.29539	0	0	1.51293	2.82253	GPI;PRNP;CLIC4;PRKCSH;GNAS;S100A4;ARHGEF2;VIM;CD44
ZNF316	9/299	0.154803	0.29539	0	0	1.51293	2.82253	PRNP;PRKCSH;ARHGDIA;GNB2;TNFAIP2;SLC4A2;CAPN1;DDOST;FTL
ZNF319	9/299	0.154803	0.29539	0	0	1.51293	2.82253	COL1A1;PRNP;PRKCSH;ACTN1;SLC2A1;ARHGEF2;VIM;BAIAP2;DDOST
ZNF385B	9/299	0.154803	0.29539	0	0	1.51293	2.82253	DPP4;GPM6A;BCHE;NEGR1;PRKCB;CACNA2D1;ALDH1A2;LSAMP;PLCB1
ZNF460	9/299	0.154803	0.29539	0	0	1.51293	2.82253	GPI;PRNP;CLIC4;HSPA5;PRKCSH;FTH1;MDM2;ACTB;CD44
ZNF468	9/299	0.154803	0.29539	0	0	1.51293	2.82253	GPI;PRNP;KRT18;PRKCSH;MDM2;ATP2B1;ADD3;CLDN1;CD44
ZNF487	9/299	0.154803	0.29539	0	0	1.51293	2.82253	GPI;GSN;PRKCSH;MDM2;RFX3;TM4SF1;CD44;DDOST;FBN1
ZNF490	9/299	0.154803	0.29539	0	0	1.51293	2.82253	GPI;PRNP;PRKDC;PRKCSH;TSPAN4;MDM2;CTNNB1;ITGA5;GLUL
ZNF518B	9/299	0.154803	0.29539	0	0	1.51293	2.82253	GPI;BCHE;PRNP;GYPC;PRKCSH;HEG1;SLC2A1;VIM;CD44
ZNF549	9/299	0.154803	0.29539	0	0	1.51293	2.82253	SCARB2;PRNP;RPS9;NUCB1;ESYT2;VIM;N4BP2;ACTB;FTL
ZNF584	9/299	0.154803	0.29539	0	0	1.51293	2.82253	GPI;PRNP;PRKCSH;GOLIM4;MYADM;GNAS;TUBB4B;BAIAP2;ACTB
ZNF600	9/299	0.154803	0.29539	0	0	1.51293	2.82253	DPP4;GPI;PRKCSH;MVP;S100A4;VIM;LITAF;S100A11;CD44
ZNF618	9/299	0.154803	0.29539	0	0	1.51293	2.82253	COL1A1;GPI;PRKCSH;HEG1;MYOF;GMPR;ADD3;CD44;LMNB1
ZNF621	9/299	0.154803	0.29539	0	0	1.51293	2.82253	ITGB1;GPI;PRNP;PRKCSH;GOLIM4;MDM2;IQGAP1;ADD3;CD44
ZNF629	9/299	0.154803	0.29539	0	0	1.51293	2.82253	COL1A1;GPI;PRNP;PRKCSH;ACTN1;MYOF;VIM;ACTB;ERGIC1
ZNF658	9/299	0.154803	0.29539	0	0	1.51293	2.82253	CFD;COL1A1;DPP4;BCHE;COL3A1;NEGR1;PRKCSH;CLDN1;CES1
ZNF668	9/299	0.154803	0.29539	0	0	1.51293	2.82253	GPI;PRNP;PRKCSH;ARHGDIA;GNB2;TSPAN4;TSPO;TUBB4B;LMNB1
ZNF683	9/299	0.154803	0.29539	0	0	1.51293	2.82253	C1QB;ITGB1;FCGBP;FCGR3A;CLIC3;FCER1G;COTL1;CAPG;LYZ
ZNF687	9/299	0.154803	0.29539	0	0	1.51293	2.82253	GPI;EPB41;PRKCSH;ARHGDIA;ACTN4;ARHGEF2;VIM;DDOST;LMNB1
ZNF699	9/299	0.154803	0.29539	0	0	1.51293	2.82253	COL1A1;ITGB1;PRNP;HEG1;MYOF;MFGE8;ADD3;N4BP2;FBN1
ZNF707	9/299	0.154803	0.29539	0	0	1.51293	2.82253	GPI;PRNP;PRKCSH;CAPN1;MFGE8;ACTB;CD44;PSMA7;DDOST
ZNF710	9/299	0.154803	0.29539	0	0	1.51293	2.82253	PRNP;GSN;PRKCSH;GALNT2;ACTN1;COTL1;SLC2A1;TNFAIP2;CD44
ZNF74	9/299	0.154803	0.29539	0	0	1.51293	2.82253	SLC25A1;GPI;PRNP;PRKCSH;PI4KA;MDM2;ESYT2;PSMA7;CRKL
ZNF740	9/299	0.154803	0.29539	0	0	1.51293	2.82253	GPI;PRNP;MYO1C;PRKCSH;SLC2A1;ARHGEF2;GLUL;ACTB;DDOST
ZNF750	9/299	0.154803	0.29539	0	0	1.51293	2.82253	COL1A1;TGM1;ANO1;PRNP;CLIC3;PRKCSH;SLC2A1;CLDN1;CD44
ZNF75D	9/299	0.154803	0.29539	0	0	1.51293	2.82253	GPI;PRNP;NSDHL;AIFM1;PRKCSH;FHL1;GOLIM4;PLS3;CD44
ZNF799	9/299	0.154803	0.29539	0	0	1.51293	2.82253	GPI;PRNP;KRT18;PRKCSH;COTL1;SLC2A1;ITGA5;VIM;SLC29A1
ZNF846	9/299	0.154803	0.29539	0	0	1.51293	2.82253	COL1A1;GPI;PRNP;GSN;SLC44A2;PRKCSH;ADD3;CD44;DDOST
ZRSR1	9/299	0.154803	0.29539	0	0	1.51293	2.82253	COL1A1;PRNP;GSTM1;GSN;SLC2A1;TNFAIP2;PTTG1IP;ADD3;GLUL
ZSCAN18	9/299	0.154803	0.29539	0	0	1.51293	2.82253	COL1A1;PRNP;GSN;PRKCSH;FHL1;CRIP2;VIM;MFGE8;CD44
ZSCAN5C	9/299	0.154803	0.29539	0	0	1.51293	2.82253	COMP;GPI;CACNA2D1;ALDH1A2;MYOF;LSAMP;GAS1;CYBA;PLA2G6
ZXDC	9/299	0.154803	0.29539	0	0	1.51293	2.82253	GPI;PRNP;PRKCSH;ACTN1;SLC2A1;ADD3;BAIAP2;CD44;DDOST
AFF3	8/299	0.261212	0.43896	0	0	1.33676	1.7945	DPP4;COL3A1;GSN;NEGR1;PRKCB;FHL1;PLCB1;FBN1
AHDC1	8/299	0.261212	0.43896	0	0	1.33676	1.7945	COL1A1;GSN;PRKCSH;ACTN1;SLC2A1;ARHGEF2;BAIAP2;ACTB
BAZ2A	8/299	0.261212	0.43896	0	0	1.33676	1.7945	GPI;PRKCSH;GNAS;MDM2;CTNNB1;RRBP1;ACTN4;ACTB
CHD9	8/299	0.261212	0.43896	0	0	1.33676	1.7945	ITGB1;GPI;PRNP;PRKCSH;IQGAP1;ATP2B1;ADD3;CD44
CLOCK	8/299	0.261212	0.43896	0	0	1.33676	1.7945	GPI;PRNP;CLIC4;PRKCSH;GNAQ;MDM2;KRAS;ATP2B1
E2F3	8/299	0.261212	0.43896	0	0	1.33676	1.7945	GPI;PRNP;ACTN1;MDM2;SLC2A1;VIM;CD44;LMNB1
EBF3	8/299	0.261212	0.43896	0	0	1.33676	1.7945	COL1A1;COL3A1;CACNA2D1;ALDH1A2;GAS1;VIM;DCN;FBN1
EGR3	8/299	0.261212	0.43896	0	0	1.33676	1.7945	COL1A1;PRNP;GSN;PRKCB;SLC2A1;APOD;VIM;CD44
EZH1	8/299	0.261212	0.43896	0	0	1.33676	1.7945	GPI;PRNP;GSN;PRKCSH;SLC2A1;ADD3;GLUL;DDOST
FEV	8/299	0.261212	0.43896	0	0	1.33676	1.7945	COL1A1;PRNP;KRT18;TTR;CA4;GNAS;APOD;VIM
FOXN3	8/299	0.261212	0.43896	0	0	1.33676	1.7945	PRNP;CLIC4;GSN;PRKCSH;ACTN1;HEG1;ADD3;CD44
GATA4	8/299	0.261212	0.43896	0	0	1.33676	1.7945	COL1A1;PRNP;COL3A1;KRT18;PRKCSH;ALDH1A2;VIM;APOB
GATA5	8/299	0.261212	0.43896	0	0	1.33676	1.7945	COL1A1;BCHE;COL3A1;KRT18;ACTC1;ALDH1A2;CA4;GAS1
GLIS1	8/299	0.261212	0.43896	0	0	1.33676	1.7945	COL1A1;NEGR1;PRKCSH;GAS1;PLCB1;CD44;DCN;FBN1
HEY2	8/299	0.261212	0.43896	0	0	1.33676	1.7945	COL1A1;ANO1;COL3A1;SLC2A1;GAS1;VIM;CD44;DCN
HMGB3	8/299	0.261212	0.43896	0	0	1.33676	1.7945	LDHB;PRNP;NPM1;NCL;HNRNPD;TUBB4B;PSMA7;LMNB1
HOXA1	8/299	0.261212	0.43896	0	0	1.33676	1.7945	COL1A1;DPP4;PRNP;COL3A1;KRT18;ALDH1A2;GAS1;VIM
HOXB13	8/299	0.261212	0.43896	0	0	1.33676	1.7945	COL1A1;SELENBP1;ANO1;PRNP;COL3A1;GSN;KRT18;CA4
HOXB9	8/299	0.261212	0.43896	0	0	1.33676	1.7945	COL1A1;PRNP;COL3A1;KRT18;TNFAIP2;VIM;CLDN1;CD44
HSF2	8/299	0.261212	0.43896	0	0	1.33676	1.7945	GPI;PRNP;HSPA5;SLC2A1;SERINC1;VIM;CD44;LMNB1
HSF5	8/299	0.261212	0.43896	0	0	1.33676	1.7945	DPP4;FCGBP;PRKCB;PRKCSH;CA4;GMPR;PROM1;DOCK2
LEUTX	8/299	0.261212	0.43896	0	0	1.33676	1.7945	GPI;FCGBP;PRNP;COL3A1;MUC16;CEACAM6;PRKCSH;SERPINA4
LHX6	8/299	0.261212	0.43896	0	0	1.33676	1.7945	COL1A1;ALDH1A2;CA4;CRIP2;VIM;PROM1;CD200;FBN1
MAEL	8/299	0.261212	0.43896	0	0	1.33676	1.7945	DPP4;CALB2;COL3A1;KRT18;CSRP1;CA4;AOX1;PROM1
MEIS3	8/299	0.261212	0.43896	0	0	1.33676	1.7945	COL1A1;PRNP;COL3A1;GSN;GAS1;CRIP2;VIM;FBN1
MYNN	8/299	0.261212	0.43896	0	0	1.33676	1.7945	GPI;PRNP;CAB39;PRKCSH;GOLIM4;ATP2B1;ADD3;N4BP2
NCOA2	8/299	0.261212	0.43896	0	0	1.33676	1.7945	GPI;PRKDC;PRKCSH;GNAQ;GNAS;MDM2;CTNNB1;IQGAP1
NFAT5	8/299	0.261212	0.43896	0	0	1.33676	1.7945	PRNP;PRKCSH;MDM2;IQGAP1;ATP2B1;VIM;ADD3;CD44
NFXL1	8/299	0.261212	0.43896	0	0	1.33676	1.7945	PRNP;CLIC4;HSPA5;PRKCSH;ATP2B1;TMED5;CD44;LMNB1
NR2F1	8/299	0.261212	0.43896	0	0	1.33676	1.7945	COL1A1;PRNP;COL3A1;GAS1;VIM;CD44;DCN;FBN1
NUFIP1	8/299	0.261212	0.43896	0	0	1.33676	1.7945	HSPA9;PRNP;NPM1;NCL;SLC2A1;CD44;LMNB1;EIF3B
OTX2	8/299	0.261212	0.43896	0	0	1.33676	1.7945	COL1A1;CALB2;KRT18;TTR;ALDH1A2;GPC4;VIM;PROM1
OVOL2	8/299	0.261212	0.43896	0	0	1.33676	1.7945	COL1A1;PRNP;KRT18;PRKCSH;CA4;PAK6;GPC4;PROM1
PAX5	8/299	0.261212	0.43896	0	0	1.33676	1.7945	LYN;COL1A1;DPP4;SYK;PRKCB;LCP1;DOCK2;CD44
PCGF6	8/299	0.261212	0.43896	0	0	1.33676	1.7945	HSPA9;PRNP;NPM1;NCL;SLC2A1;VIM;SLC29A1;LMNB1
PGR	8/299	0.261212	0.43896	0	0	1.33676	1.7945	COL1A1;NEGR1;PRKCB;MYOF;VIM;PLCB1;CD44;DCN
PHF20	8/299	0.261212	0.43896	0	0	1.33676	1.7945	GPI;PRNP;PRKCSH;IQGAP1;VIM;ADD3;GLUL;CD44
PKNOX1	8/299	0.261212	0.43896	0	0	1.33676	1.7945	GPI;PRNP;CLIC4;PRKCSH;ACTN1;SLC2A1;ACTB;LMNB1
PLAG1	8/299	0.261212	0.43896	0	0	1.33676	1.7945	PRNP;GSN;PRKCSH;PLSCR4;PLCB1;ADD3;CD44;FBN1
POU2F1	8/299	0.261212	0.43896	0	0	1.33676	1.7945	GPI;PRNP;PRKCSH;MDM2;RFX3;CTNNB1;VIM;LMNB1
PRB4	8/299	0.261212	0.43896	0	0	1.33676	1.7945	FCGBP;AZGP1;GSN;MUC16;HEG1;ALDH1A2;PSMA7;CES1
PRDM6	8/299	0.261212	0.43896	0	0	1.33676	1.7945	COL1A1;COL3A1;ALDH1A2;MYOF;GAS1;MYH11;DCN;FBN1
PRDM7	8/299	0.261212	0.43896	0	0	1.33676	1.7945	GPI;NEGR1;PRKCSH;CD109;MYOF;PROM1;ACTB;CD44
RFX3	8/299	0.261212	0.43896	0	0	1.33676	1.7945	NEGR1;PRKCSH;CACNA2D1;GNAQ;LSAMP;ATP2B1;PLCB1;ADD3
RGS11	8/299	0.261212	0.43896	0	0	1.33676	1.7945	COL1A1;PRNP;GSN;CA4;SLC2A1;CRIP2;PROM1;MFGE8
RGS7	8/299	0.261212	0.43896	0	0	1.33676	1.7945	GPM6A;GPI;PRNP;NEGR1;PRKCB;CACNA2D1;ATP2B2;PLCB1
RLF	8/299	0.261212	0.43896	0	0	1.33676	1.7945	GPI;PRNP;CLIC4;SLC2A1;ATP2B1;ADD3;GLUL;CD44
SOHLH2	8/299	0.261212	0.43896	0	0	1.33676	1.7945	DPP4;PRNP;KRT18;PRKCSH;MYOF;LCP1;PROM1;FBN1
SOX6	8/299	0.261212	0.43896	0	0	1.33676	1.7945	PRNP;COL3A1;PRKCSH;CACNA2D1;LSAMP;PLCB1;CD44;FBN1
SOX8	8/299	0.261212	0.43896	0	0	1.33676	1.7945	COL1A1;PRNP;GSN;CSRP1;PRKCSH;GAS1;APOD;MFGE8
SP7	8/299	0.261212	0.43896	0	0	1.33676	1.7945	COL1A1;COL3A1;GSN;KRT18;SLC2A1;GAS1;S100A4;SLC29A1
ST18	8/299	0.261212	0.43896	0	0	1.33676	1.7945	GSN;NEGR1;PRKCSH;CACNA2D1;LSAMP;VIM;PLCB1;CD44
TBX10	8/299	0.261212	0.43896	0	0	1.33676	1.7945	COL1A1;PRNP;GSTP1;ALDH1A2;CA4;TNFAIP2;S100A4;CD44
TCF20	8/299	0.261212	0.43896	0	0	1.33676	1.7945	GPI;PRKDC;PRKCSH;ACTN1;CTNNB1;ATP2B1;ADD3;LMNB1
TFAP4	8/299	0.261212	0.43896	0	0	1.33676	1.7945	GPI;PRNP;NPM1;NCL;CAD;SLC2A1;SLC29A1;LMNB1
THAP1	8/299	0.261212	0.43896	0	0	1.33676	1.7945	HSPA9;ITGB1;GPI;PRNP;CLIC4;HSPA5;PRKCSH;MDM2
THAP2	8/299	0.261212	0.43896	0	0	1.33676	1.7945	GPI;PRNP;PRKCSH;RFX3;VIM;ADD3;TMED5;CD44
THAP5	8/299	0.261212	0.43896	0	0	1.33676	1.7945	GPI;PRNP;CLIC4;BROX;RDX;MDM2;TMED7;TMED5
TIGD4	8/299	0.261212	0.43896	0	0	1.33676	1.7945	COL1A1;DPP4;PRNP;PRKCSH;LSAMP;RFX3;CAPG;PROM1
TOE1	8/299	0.261212	0.43896	0	0	1.33676	1.7945	GPI;PRNP;NCL;SLC2A1;TUBB4B;ACTB;DDOST;LMNB1
TOX3	8/299	0.261212	0.43896	0	0	1.33676	1.7945	COL1A1;GPM6A;PRNP;KRT18;CACNA2D1;VIM;PROM1;CD200
TP73	8/299	0.261212	0.43896	0	0	1.33676	1.7945	COL1A1;ITGB1;GNAS;MDM2;SLC2A1;CTNNB1;VIM;CD44
TRERF1	8/299	0.261212	0.43896	0	0	1.33676	1.7945	PRKCB;PRKCSH;ACTN1;HEG1;MYOF;ADD3;CD44;LMNB1
UNKL	8/299	0.261212	0.43896	0	0	1.33676	1.7945	GPI;PRNP;PRKCSH;FTH1;GNAS;ARHGEF2;BAIAP2;ACTB
ZBED2	8/299	0.261212	0.43896	0	0	1.33676	1.7945	COL1A1;DPP4;CLIC3;CEACAM6;APOD;S100A4;CLDN1;LMNB1
ZBED3	8/299	0.261212	0.43896	0	0	1.33676	1.7945	EPS8;PRNP;PRKCSH;VIM;CD44;PSMA7;DDOST;LMNB1
ZBTB43	8/299	0.261212	0.43896	0	0	1.33676	1.7945	GPI;PRNP;CLIC4;HSPA5;PRKCSH;SLC2A1;EZR;CD44
ZDHHC19	8/299	0.261212	0.43896	0	0	1.33676	1.7945	PRNP;CD163;PRKCSH;CA4;GMPR;APOA1;CAMP;CD44
ZFP1	8/299	0.261212	0.43896	0	0	1.33676	1.7945	GPI;PRNP;PRKCSH;SLC2A1;VIM;ADD3;CD44;LMNB1
ZFP14	8/299	0.261212	0.43896	0	0	1.33676	1.7945	COL1A1;DPP4;GPI;PRNP;PRKCSH;RFX3;GLUL;RECK
ZFP28	8/299	0.261212	0.43896	0	0	1.33676	1.7945	PRNP;NEGR1;PRKCSH;FHL1;MYADM;VIM;CD44;FBN1
ZFP41	8/299	0.261212	0.43896	0	0	1.33676	1.7945	COL1A1;PRNP;PRKCSH;SLC2A1;VIM;SLC29A1;DDOST;LMNB1
ZFY	8/299	0.261212	0.43896	0	0	1.33676	1.7945	CFD;DPP4;SELENBP1;BCHE;GSTM1;FHL1;VIM;LYZ
ZIC1	8/299	0.261212	0.43896	0	0	1.33676	1.7945	COL1A1;GPM6A;COL3A1;ALDH1A2;APOD;VIM;DCN;FBN1
ZKSCAN5	8/299	0.261212	0.43896	0	0	1.33676	1.7945	GPI;PRNP;HSPA5;PRKCSH;MDM2;GLUL;ACTB;DDOST
ZNF124	8/299	0.261212	0.43896	0	0	1.33676	1.7945	GPI;PRKCSH;GOLIM4;ATP2B1;ADD3;GLUL;CD44;LMNB1
ZNF133	8/299	0.261212	0.43896	0	0	1.33676	1.7945	GPI;PRNP;GSN;PRKCSH;SLC2A1;CD44;PSMA7;DDOST
ZNF140	8/299	0.261212	0.43896	0	0	1.33676	1.7945	GPI;PRNP;CLIC4;PRKCSH;MDM2;VIM;CD44;LMNB1
ZNF143	8/299	0.261212	0.43896	0	0	1.33676	1.7945	GPI;PRNP;CLIC4;PRKCSH;SLC2A1;ACTB;CD44;LMNB1
ZNF154	8/299	0.261212	0.43896	0	0	1.33676	1.7945	NEGR1;PRKCB;PRKCSH;LSAMP;RFX3;CD200;CD44;FBN1
ZNF16	8/299	0.261212	0.43896	0	0	1.33676	1.7945	COL1A1;GPI;BCHE;PRNP;PRKCSH;SLC2A1;ARHGEF2;FTL
ZNF160	8/299	0.261212	0.43896	0	0	1.33676	1.7945	ITGB1;GPI;GSN;PRKCSH;GNAS;CTNNB1;ADD3;DDOST
ZNF177	8/299	0.261212	0.43896	0	0	1.33676	1.7945	COL1A1;SLC44A2;PRKCSH;PLSCR4;FHL1;CRIP2;VIM;PLCB1
ZNF18	8/299	0.261212	0.43896	0	0	1.33676	1.7945	EPS8;GPI;PRNP;PRKCSH;SLC2A1;BAIAP2;GLUL;DDOST
ZNF20	8/299	0.261212	0.43896	0	0	1.33676	1.7945	GPI;PRNP;SLC44A2;PRKCSH;CRIP2;CD44;DDOST;FBN1
ZNF226	8/299	0.261212	0.43896	0	0	1.33676	1.7945	GPI;PRNP;GSN;PRKCSH;VIM;ADD3;CD44;DDOST
ZNF235	8/299	0.261212	0.43896	0	0	1.33676	1.7945	DPP4;GPI;PRNP;PRKCSH;RFX3;ADD3;CD44;DDOST
ZNF248	8/299	0.261212	0.43896	0	0	1.33676	1.7945	ITGB1;GPI;PRNP;PRKCSH;RFX3;VIM;ADD3;CD44
ZNF276	8/299	0.261212	0.43896	0	0	1.33676	1.7945	GPI;PRNP;GSN;PRKCSH;ARHGEF2;GLUL;CD44;DDOST
ZNF280B	8/299	0.261212	0.43896	0	0	1.33676	1.7945	COL1A1;GPI;PRNP;PRKCB;PRKCSH;MYADM;SLC2A1;CD44
ZNF3	8/299	0.261212	0.43896	0	0	1.33676	1.7945	GPI;PRNP;PRKCSH;MDM2;SLC2A1;GLUL;ACTB;DDOST
ZNF318	8/299	0.261212	0.43896	0	0	1.33676	1.7945	GPI;PRNP;ACTN1;NCL;VIM;ADD3;CD44;LMNB1
ZNF335	8/299	0.261212	0.43896	0	0	1.33676	1.7945	GPI;PRNP;KIF3B;PRKCSH;FTH1;ACTN1;CAD;GNAS
ZNF408	8/299	0.261212	0.43896	0	0	1.33676	1.7945	GPI;PRNP;HSPA5;PRKCSH;ARHGDIA;STX5;PGLS;DDOST
ZNF41	8/299	0.261212	0.43896	0	0	1.33676	1.7945	ITGB1;PRNP;PRKCSH;RP2;MDM2;RFX3;CD44;FBN1
ZNF423	8/299	0.261212	0.43896	0	0	1.33676	1.7945	COL1A1;COL3A1;PRKCB;FHL1;GPC4;VIM;DCN;FBN1
ZNF426	8/299	0.261212	0.43896	0	0	1.33676	1.7945	EPS8;GPI;PRNP;PRKCSH;MDM2;S100A4;VIM;CD44
ZNF439	8/299	0.261212	0.43896	0	0	1.33676	1.7945	DPP4;GPI;NEGR1;PRKCSH;FHL1;VIM;PROM1;CD44
ZNF48	8/299	0.261212	0.43896	0	0	1.33676	1.7945	GPI;PRNP;SLC44A2;FTH1;ACTN1;ARHGEF2;LITAF;LMNB1
ZNF500	8/299	0.261212	0.43896	0	0	1.33676	1.7945	GPI;CLIC4;RPS9;PRKCSH;MDM2;SLC2A1;CAPN1;N4BP2
ZNF541	8/299	0.261212	0.43896	0	0	1.33676	1.7945	COL1A1;COMP;DPP4;FCGBP;TF;CA4;PSMA7;CES1
ZNF544	8/299	0.261212	0.43896	0	0	1.33676	1.7945	GPI;PRNP;PRKCSH;MYOF;MDM2;ADD3;LITAF;CD44
ZNF552	8/299	0.261212	0.43896	0	0	1.33676	1.7945	GPI;KRT18;PRKCSH;MDM2;PROM1;GLUL;CD44;LMNB1
ZNF559	8/299	0.261212	0.43896	0	0	1.33676	1.7945	GPI;PRNP;PRKCB;PRKDC;TSPAN4;MYADM;MDM2;CTNNB1
ZNF562	8/299	0.261212	0.43896	0	0	1.33676	1.7945	GPI;PRNP;CLIC4;PRKCSH;FTH1;MDM2;ADD3;ACTB
ZNF572	8/299	0.261212	0.43896	0	0	1.33676	1.7945	SHF;DPP4;PRKCSH;GPC4;PROM1;CLDN1;WDR35;CD44
ZNF596	8/299	0.261212	0.43896	0	0	1.33676	1.7945	EPS8;GSN;NEGR1;PRKCSH;HEG1;RFX3;PLCB1;CD44
ZNF641	8/299	0.261212	0.43896	0	0	1.33676	1.7945	GPI;PRNP;GSN;PRKCSH;HEG1;VIM;ADD3;CD44
ZNF645	8/299	0.261212	0.43896	0	0	1.33676	1.7945	GPI;CBR1;CLIC4;AIFM1;FTH1;MYOF;MDM2;PSMA7
ZNF660	8/299	0.261212	0.43896	0	0	1.33676	1.7945	GSN;NEGR1;PRKCB;LSAMP;RFX3;CD200;CD44;FBN1
ZNF667	8/299	0.261212	0.43896	0	0	1.33676	1.7945	GPI;PRNP;NEGR1;PRKCSH;VIM;PROM1;CD200;CD44
ZNF696	8/299	0.261212	0.43896	0	0	1.33676	1.7945	GPI;PRNP;PRKCSH;FTH1;ARHGEF2;ACTB;CD44;DDOST
ZNF747	8/299	0.261212	0.43896	0	0	1.33676	1.7945	PRKCB;SLC44A2;FTH1;NUCB1;CHP1;ARHGEF2;LITAF;S100A11
ZNF77	8/299	0.261212	0.43896	0	0	1.33676	1.7945	GPI;PRNP;PRKCSH;GNA11;BAIAP2;ACTB;CD44;DDOST
ZNF770	8/299	0.261212	0.43896	0	0	1.33676	1.7945	ITGB1;GPI;PRNP;CLIC4;PRKCSH;SLC2A1;SERINC1;ATP2B1
ZNF771	8/299	0.261212	0.43896	0	0	1.33676	1.7945	PRDX5;SLC44A2;FTH1;ACTN1;ARHGEF2;PARK7;LITAF;S100A11
ZNF783	8/299	0.261212	0.43896	0	0	1.33676	1.7945	GPI;PRNP;PRKCSH;ESYT2;VIM;PLCB1;DDOST;LMNB1
ZNF800	8/299	0.261212	0.43896	0	0	1.33676	1.7945	ITGB1;GPI;PRNP;PCGF5;CPNE3;ATP2B1;ADD3;TMED5
ZSCAN5A	8/299	0.261212	0.43896	0	0	1.33676	1.7945	GPI;PRNP;GSN;PRKCSH;RFX3;PLCB1;CD44;PSMA7
ZXDA	8/299	0.261212	0.43896	0	0	1.33676	1.7945	GPI;PRNP;PRKCSH;CACNA2D1;GPD2;FHL1;GPC4;CD44
ZZZ3	8/299	0.261212	0.43896	0	0	1.33676	1.7945	GPI;PRNP;CLIC4;NPM1;PRKCSH;SLMAP;NCL;VIM
ALX1	7/299	0.402613	0.599173	0	0	1.16267	1.05777	COL1A1;COL3A1;KRT18;ALDH1A2;GAS1;CD44;DCN
ARID2	7/299	0.402613	0.599173	0	0	1.16267	1.05777	GPI;PRKCSH;GNAQ;GNAS;CTNNB1;KRAS;ATP2B1
ARNT2	7/299	0.402613	0.599173	0	0	1.16267	1.05777	COL1A1;GPM6A;PRNP;VIM;PLCB1;CD44;FBN1
ARX	7/299	0.402613	0.599173	0	0	1.16267	1.05777	GPM6A;PRKCB;ALDH1A2;FHL1;GPC4;VIM;CD44
BCL11A	7/299	0.402613	0.599173	0	0	1.16267	1.05777	COL1A1;PRKCB;GNAS;CTNNB1;VIM;PLCB1;CD44
CHD6	7/299	0.402613	0.599173	0	0	1.16267	1.05777	GPI;PRNP;PRKCB;PRKCSH;CACNA2D1;ATP2B2;PLCB1
CPSF4L	7/299	0.402613	0.599173	0	0	1.16267	1.05777	COL1A1;TGM1;PRNP;PRKCSH;HEG1;MYOF;SLC29A1
CRX	7/299	0.402613	0.599173	0	0	1.16267	1.05777	COL1A1;CALB2;GPI;SLC2A1;ACTB;CD44;PSMA7
DACH2	7/299	0.402613	0.599173	0	0	1.16267	1.05777	GPM6A;NEGR1;CACNA2D1;ALDH1A2;LSAMP;GPC4;PLCB1
DLX3	7/299	0.402613	0.599173	0	0	1.16267	1.05777	COL1A1;COMP;ANO1;KRT18;SLC2A1;TNFAIP2;S100A4
DMRTA1	7/299	0.402613	0.599173	0	0	1.16267	1.05777	COL1A1;COL3A1;NEGR1;PRKCSH;GPC4;PROM1;CLDN1
DMRTB1	7/299	0.402613	0.599173	0	0	1.16267	1.05777	COL1A1;COL3A1;KRT18;PRKCSH;ALDH1A2;CA4;CD44
DPF1	7/299	0.402613	0.599173	0	0	1.16267	1.05777	COL1A1;GPI;PRNP;CRIP2;PLCB1;BAIAP2;LMNB1
E2F5	7/299	0.402613	0.599173	0	0	1.16267	1.05777	GPI;PRNP;SLC2A1;VIM;CD200;CD44;LMNB1
E2F6	7/299	0.402613	0.599173	0	0	1.16267	1.05777	GPI;PRNP;HSPA5;PRKCSH;SLC2A1;VIM;ACTB
E4F1	7/299	0.402613	0.599173	0	0	1.16267	1.05777	GPI;SLC9A3R1;PRNP;PRKCSH;VIM;DDOST;APRT
FOXD4L5	7/299	0.402613	0.599173	0	0	1.16267	1.05777	CST3;BCHE;PRNP;SYK;NEGR1;ALDH1A2;CES1
FOXG1	7/299	0.402613	0.599173	0	0	1.16267	1.05777	GPM6A;PRNP;PRKCB;CACNA2D1;GNAS;VIM;PLCB1
FOXP4	7/299	0.402613	0.599173	0	0	1.16267	1.05777	COL1A1;PRNP;PRKCSH;ACTN1;SLC2A1;SLC29A1;BAIAP2
GATA1	7/299	0.402613	0.599173	0	0	1.16267	1.05777	ALAD;SELENBP1;GYPC;SLC2A1;CTNNB1;GMPR;S100A4
GCM1	7/299	0.402613	0.599173	0	0	1.16267	1.05777	COL1A1;PRNP;COL3A1;KRT18;PRKCSH;ALOX15;APOB
GFI1	7/299	0.402613	0.599173	0	0	1.16267	1.05777	CD53;DPP4;ITGAM;SLC2A1;LCP1;VIM;CD44
GON4L	7/299	0.402613	0.599173	0	0	1.16267	1.05777	GPI;PRKDC;PRKCSH;GDI2;GNAS;IQGAP1;ARHGEF2
HES2	7/299	0.402613	0.599173	0	0	1.16267	1.05777	COL1A1;PRNP;KRT18;PRKCSH;SLC2A1;TM4SF1;CD44
HES5	7/299	0.402613	0.599173	0	0	1.16267	1.05777	COL1A1;CALB2;PRKCB;SLC2A1;VIM;LITAF;AGT
HES7	7/299	0.402613	0.599173	0	0	1.16267	1.05777	CFD;COL1A1;GPI;SLC2A1;TNFAIP2;CRIP2;VIM
HMBOX1	7/299	0.402613	0.599173	0	0	1.16267	1.05777	GPI;PRNP;PRKCSH;RFX3;ADD3;CD44;FBN1
HNF4G	7/299	0.402613	0.599173	0	0	1.16267	1.05777	DPP4;CLIC5;BCHE;COL3A1;PRKCSH;APOB;PSMA7
HOXA11	7/299	0.402613	0.599173	0	0	1.16267	1.05777	COL1A1;DPP4;PROCR;COL3A1;ALDH1A2;VIM;FBN1
HOXA7	7/299	0.402613	0.599173	0	0	1.16267	1.05777	COL1A1;DPP4;PRNP;COL3A1;GSN;ALDH1A2;FBN1
HOXC4	7/299	0.402613	0.599173	0	0	1.16267	1.05777	COL1A1;COL3A1;CLIC3;ALDH1A2;VIM;DCN;FBN1
HOXD1	7/299	0.402613	0.599173	0	0	1.16267	1.05777	COL1A1;COL3A1;KRT18;PRKCSH;ALDH1A2;CA4;PROM1
HOXD9	7/299	0.402613	0.599173	0	0	1.16267	1.05777	COL1A1;COMP;ANO1;COL3A1;ALDH1A2;DCN;FBN1
IKZF2	7/299	0.402613	0.599173	0	0	1.16267	1.05777	DPP4;PRNP;PRKCSH;VIM;GLUL;CD44;FBN1
ISL1	7/299	0.402613	0.599173	0	0	1.16267	1.05777	COL1A1;COL3A1;TTR;ALDH1A2;GAS1;VIM;DCN
JRKL	7/299	0.402613	0.599173	0	0	1.16267	1.05777	DPP4;ITGB1;PRNP;PRKCSH;ACTN1;IQGAP1;ADD3
KIAA1549	7/299	0.402613	0.599173	0	0	1.16267	1.05777	COL1A1;GPI;PRKCSH;HEG1;LSAMP;CD44;FBN1
KLF11	7/299	0.402613	0.599173	0	0	1.16267	1.05777	PRNP;CLIC4;GSN;PRKCSH;VIM;GLUL;CD44
LCOR	7/299	0.402613	0.599173	0	0	1.16267	1.05777	GPI;PRKCSH;MDM2;RFX3;ATP2B1;ADD3;N4BP2
LHX9	7/299	0.402613	0.599173	0	0	1.16267	1.05777	COL1A1;COL3A1;NEGR1;ALDH1A2;VIM;CD44;DCN
MSX2	7/299	0.402613	0.599173	0	0	1.16267	1.05777	COL1A1;KRT18;MYOF;GAS1;VIM;TM4SF1;CD44
MYCN	7/299	0.402613	0.599173	0	0	1.16267	1.05777	COL1A1;COL3A1;SLC2A1;VIM;PROM1;CD44;LMNB1
MYF5	7/299	0.402613	0.599173	0	0	1.16267	1.05777	COL1A1;COL3A1;ACTC1;ADIPOQ;PON1;GC;DCN
MYT1L	7/299	0.402613	0.599173	0	0	1.16267	1.05777	GPM6A;NEGR1;PRKCB;CACNA2D1;LSAMP;ATP2B2;PLCB1
MZF1	7/299	0.402613	0.599173	0	0	1.16267	1.05777	GPI;PRNP;PRKCSH;SLC2A1;RFX3;PLA2G6;DDOST
NEUROD6	7/299	0.402613	0.599173	0	0	1.16267	1.05777	CALB2;GPM6A;NEGR1;PRKCB;CACNA2D1;ATP2B2;PLCB1
NPAS1	7/299	0.402613	0.599173	0	0	1.16267	1.05777	COL1A1;GPI;PRKCSH;CA4;SLC2A1;GMPR;CRIP2
NPAS4	7/299	0.402613	0.599173	0	0	1.16267	1.05777	COL1A1;CALB2;PRKCB;ALDH1A2;CA4;SLC2A1;ATP2B2
NR4A2	7/299	0.402613	0.599173	0	0	1.16267	1.05777	COL1A1;PRNP;HSPA5;SLC2A1;S100A4;VIM;CD44
PAX4	7/299	0.402613	0.599173	0	0	1.16267	1.05777	PRNP;TTR;NEGR1;PON1;GNAS;RFX3;PSMA7
POGZ	7/299	0.402613	0.599173	0	0	1.16267	1.05777	GPI;PRKDC;NCL;HNRNPD;GNAS;MDM2;CTNNB1
PRDM2	7/299	0.402613	0.599173	0	0	1.16267	1.05777	GPI;PRNP;PRKCB;PRKCSH;GNAS;ATP2B1;CD44
RCOR2	7/299	0.402613	0.599173	0	0	1.16267	1.05777	COL1A1;GPI;PRNP;PRKCSH;SLC2A1;VIM;LMNB1
RGS6	7/299	0.402613	0.599173	0	0	1.16267	1.05777	GSN;NEGR1;PRKCB;CACNA2D1;LSAMP;ATP2B2;PLCB1
RNF138	7/299	0.402613	0.599173	0	0	1.16267	1.05777	GPI;PRNP;CLIC4;NPM1;HNRNPD;VIM;LMNB1
SATB2	7/299	0.402613	0.599173	0	0	1.16267	1.05777	GPI;PRNP;PRKCSH;CACNA2D1;VIM;PLCB1;CD44
SCAPER	7/299	0.402613	0.599173	0	0	1.16267	1.05777	GPI;PRNP;PRKCSH;MYOF;RFX3;PLCB1;ADD3
SCML4	7/299	0.402613	0.599173	0	0	1.16267	1.05777	CD53;DPP4;PRNP;GSN;PRKCB;LCP1;CD44
SHOX2	7/299	0.402613	0.599173	0	0	1.16267	1.05777	COL1A1;COL3A1;PRKCSH;ALDH1A2;GAS1;DCN;FBN1
SHPRH	7/299	0.402613	0.599173	0	0	1.16267	1.05777	GPI;PRKDC;PRKCSH;RFX3;ATP2B1;ADD3;N4BP2
SIX4	7/299	0.402613	0.599173	0	0	1.16267	1.05777	COL1A1;COL3A1;PRKCSH;SLC2A1;GAS1;GPC4;CD44
SOX11	7/299	0.402613	0.599173	0	0	1.16267	1.05777	COL1A1;GPM6A;COL3A1;CACNA2D1;GAS1;VIM;LMNB1
SOX3	7/299	0.402613	0.599173	0	0	1.16267	1.05777	COL1A1;CALB2;COL3A1;KRT18;ALDH1A2;GPC4;VIM
TBX21	7/299	0.402613	0.599173	0	0	1.16267	1.05777	C1QB;SPN;FCER1G;ITGAM;PRKCB;TNFAIP2;S100A4
TBX5	7/299	0.402613	0.599173	0	0	1.16267	1.05777	COL1A1;COMP;COL3A1;ACTC1;ALDH1A2;DCN;FBN1
TBX6	7/299	0.402613	0.599173	0	0	1.16267	1.05777	COL1A1;SELENBP1;PRNP;GSN;TNFAIP2;GLUL;DDOST
TCF24	7/299	0.402613	0.599173	0	0	1.16267	1.05777	COL1A1;COMP;DPP4;ANO1;PRNP;PROM1;CLDN1
THAP6	7/299	0.402613	0.599173	0	0	1.16267	1.05777	ITGB1;GPI;PRNP;PRKCSH;MDM2;CD44;DDOST
THAP9	7/299	0.402613	0.599173	0	0	1.16267	1.05777	PATJ;CLIC4;EPB41;PRKCSH;RFX3;PROM1;N4BP2
TIGD5	7/299	0.402613	0.599173	0	0	1.16267	1.05777	PRNP;PRKCSH;TSPAN4;SLC2A1;CRIP2;TUBB4B;APRT
TOX	7/299	0.402613	0.599173	0	0	1.16267	1.05777	DPP4;NEGR1;PRKCB;PLCB1;CD200;CD44;FBN1
TOX2	7/299	0.402613	0.599173	0	0	1.16267	1.05777	COL1A1;PRNP;MYOF;HPCAL1;S100A4;VIM;CD44
TRIM23	7/299	0.402613	0.599173	0	0	1.16267	1.05777	ITGB1;GPI;PRNP;PRKCSH;SERINC1;ATP2B1;ADD3
VENTX	7/299	0.402613	0.599173	0	0	1.16267	1.05777	CFD;CD163;FCER1G;ITGAM;S100A4;GPC4;LCP1
ZBED4	7/299	0.402613	0.599173	0	0	1.16267	1.05777	GPI;PRNP;PRKCSH;CAD;HNRNPD;SLC2A1;LMNB1
ZBTB12	7/299	0.402613	0.599173	0	0	1.16267	1.05777	COL1A1;PRNP;PRKCSH;SLC2A1;SLC29A1;DDOST;LMNB1
ZBTB7C	7/299	0.402613	0.599173	0	0	1.16267	1.05777	COL1A1;ANO1;GSN;PRKCSH;MYOF;CD44;FBN1
ZCCHC11	7/299	0.402613	0.599173	0	0	1.16267	1.05777	PRNP;PRKCSH;HNRNPD;ATP2B1;VIM;ADD3;CD44
ZFP3	7/299	0.402613	0.599173	0	0	1.16267	1.05777	COL1A1;GPI;PRNP;PRKCSH;GMPR;PROM1;CD44
ZFP82	7/299	0.402613	0.599173	0	0	1.16267	1.05777	PRNP;NEGR1;PROM1;ADD3;CD200;CD44;FBN1
ZFP92	7/299	0.402613	0.599173	0	0	1.16267	1.05777	BCHE;PRNP;PRKCB;PRKCSH;FHL1;CD200;CD44
ZFR2	7/299	0.402613	0.599173	0	0	1.16267	1.05777	COL1A1;PRNP;PRKCB;PRKCSH;ATP2B2;PROM1;CD200
ZKSCAN3	7/299	0.402613	0.599173	0	0	1.16267	1.05777	GPI;PRNP;HSPA5;PRKCSH;SLC2A1;GLUL;DDOST
ZMAT4	7/299	0.402613	0.599173	0	0	1.16267	1.05777	NEGR1;PRKCB;CACNA2D1;CA4;LSAMP;ATP2B2;PLCB1
ZNF101	7/299	0.402613	0.599173	0	0	1.16267	1.05777	LYN;GPI;PRNP;PRKCSH;COTL1;ICAM3;LMNB1
ZNF117	7/299	0.402613	0.599173	0	0	1.16267	1.05777	COL1A1;PRKCSH;RFX3;VIM;ADD3;CD44;FBN1
ZNF135	7/299	0.402613	0.599173	0	0	1.16267	1.05777	NEGR1;PRKCSH;FHL1;PROM1;PLCB1;CD200;CD44
ZNF148	7/299	0.402613	0.599173	0	0	1.16267	1.05777	GPI;PRNP;CANX;CTNNB1;IQGAP1;ATP2B1;ADD3
ZNF175	7/299	0.402613	0.599173	0	0	1.16267	1.05777	GPI;GSN;PRKCSH;SLC2A1;ADD3;CD44;FBN1
ZNF19	7/299	0.402613	0.599173	0	0	1.16267	1.05777	GPI;PRNP;PATJ;PRKCSH;RFX3;CD44;DDOST
ZNF195	7/299	0.402613	0.599173	0	0	1.16267	1.05777	GPI;RTN3;PRNP;MDM2;ADD3;CD44;LMNB1
ZNF200	7/299	0.402613	0.599173	0	0	1.16267	1.05777	LYN;GPI;PRNP;MDM2;CD44;CKAP4;LMNB1
ZNF221	7/299	0.402613	0.599173	0	0	1.16267	1.05777	NIPSNAP3B;GPI;PRKCSH;TNFAIP2;RFX3;PLCB1;N4BP2
ZNF250	7/299	0.402613	0.599173	0	0	1.16267	1.05777	COL1A1;GPI;PRNP;PRKCSH;VIM;ADD3;LMNB1
ZNF268	7/299	0.402613	0.599173	0	0	1.16267	1.05777	GPI;PRNP;PRKCSH;MDM2;ATP2B1;ADD3;N4BP2
ZNF280D	7/299	0.402613	0.599173	0	0	1.16267	1.05777	GPI;PRNP;GSN;PRKCSH;ADD3;CD44;FBN1
ZNF286A	7/299	0.402613	0.599173	0	0	1.16267	1.05777	GPI;PRKCSH;MDM2;RFX3;CTNNB1;N4BP2;LMNB1
ZNF302	7/299	0.402613	0.599173	0	0	1.16267	1.05777	GPI;PRNP;MDM2;SERINC1;VIM;ADD3;CD44
ZNF304	7/299	0.402613	0.599173	0	0	1.16267	1.05777	GPI;PRNP;PATJ;CLIC4;PRKCSH;ADD3;CD44
ZNF317	7/299	0.402613	0.599173	0	0	1.16267	1.05777	GPI;PRNP;PRKDC;SLC44A2;PRKCSH;MYADM;SLC2A1
ZNF354A	7/299	0.402613	0.599173	0	0	1.16267	1.05777	GPI;PRNP;PRKCSH;VIM;PROM1;CLDN1;CD44
ZNF354B	7/299	0.402613	0.599173	0	0	1.16267	1.05777	COL1A1;GPI;PRNP;PRKCSH;MDM2;SLC2A1;N4BP2
ZNF365	7/299	0.402613	0.599173	0	0	1.16267	1.05777	DPP4;PRNP;NEGR1;PRKCB;ACTN1;PLCB1;CD44
ZNF385C	7/299	0.402613	0.599173	0	0	1.16267	1.05777	COL1A1;SHF;PRKCB;PRKCSH;SLC2A1;TNFAIP2;GMPR
ZNF407	7/299	0.402613	0.599173	0	0	1.16267	1.05777	ITGB1;GPI;PRKDC;PRKCSH;MYOF;RFX3;PLCB1
ZNF432	7/299	0.402613	0.599173	0	0	1.16267	1.05777	GPI;PRNP;PRKCSH;LCP1;ATP2B1;ADD3;CD44
ZNF44	7/299	0.402613	0.599173	0	0	1.16267	1.05777	GPI;PATJ;PRKCSH;MYOF;MDM2;ADD3;GLUL
ZNF442	7/299	0.402613	0.599173	0	0	1.16267	1.05777	EPS8;CFD;COL1A1;GPI;PRNP;PRKCSH;LCP1
ZNF449	7/299	0.402613	0.599173	0	0	1.16267	1.05777	EPS8;GPI;COL3A1;NEGR1;PRKCSH;ADD3;RECK
ZNF462	7/299	0.402613	0.599173	0	0	1.16267	1.05777	PRNP;PRKCSH;MYOF;RFX3;VIM;CD44;FBN1
ZNF557	7/299	0.402613	0.599173	0	0	1.16267	1.05777	GPI;PRNP;PRKCSH;MDM2;ESYT2;N4BP2;CD44
ZNF565	7/299	0.402613	0.599173	0	0	1.16267	1.05777	CFD;GPI;PRNP;PRKCSH;SLC2A1;BBS7;DDOST
ZNF616	7/299	0.402613	0.599173	0	0	1.16267	1.05777	COL1A1;GPI;PRKCSH;GPC4;ITGA5;LCP1;VIM
ZNF624	7/299	0.402613	0.599173	0	0	1.16267	1.05777	EPS8;GPI;PRNP;PRKCSH;SERINC1;BBS7;N4BP2
ZNF626	7/299	0.402613	0.599173	0	0	1.16267	1.05777	DPP4;NEGR1;PRKCSH;MYADM;PLCB1;ADD3;DCN
ZNF627	7/299	0.402613	0.599173	0	0	1.16267	1.05777	GPI;PRNP;PRKCSH;RFX3;ADD3;RECK;DDOST
ZNF628	7/299	0.402613	0.599173	0	0	1.16267	1.05777	COL1A1;PRNP;PRKCSH;ARHGDIA;GNB2;ACTB;DDOST
ZNF665	7/299	0.402613	0.599173	0	0	1.16267	1.05777	COL1A1;GPI;PRNP;CLIC4;GYPC;VIM;ACTB
ZNF677	7/299	0.402613	0.599173	0	0	1.16267	1.05777	NEGR1;PRKCB;FHL1;MYH11;VIM;PROM1;CD200
ZNF684	7/299	0.402613	0.599173	0	0	1.16267	1.05777	GPI;CLIC4;PRKCSH;SLC2A1;TMED5;DDOST;LMNB1
ZNF70	7/299	0.402613	0.599173	0	0	1.16267	1.05777	ITGB1;GPI;PRNP;PRKCSH;HEG1;GOLIM4;BAIAP2
ZNF71	7/299	0.402613	0.599173	0	0	1.16267	1.05777	GPI;GSN;PRKCSH;RFX3;CD44;DDOST;FBN1
ZNF713	7/299	0.402613	0.599173	0	0	1.16267	1.05777	GPI;PRKCSH;RFX3;PLCB1;ADD3;DDOST;FBN1
ZNF717	7/299	0.402613	0.599173	0	0	1.16267	1.05777	FCGBP;PATJ;PARP4;MUC16;PRKCSH;MYOF;CES1
ZNF761	7/299	0.402613	0.599173	0	0	1.16267	1.05777	GPI;PRNP;KRT18;PRKDC;PRKCSH;SLC2A1;TSPO
ZNF764	7/299	0.402613	0.599173	0	0	1.16267	1.05777	GPI;PROCR;SLC44A2;NUCB1;ARHGEF2;LITAF;S100A11
ZNF774	7/299	0.402613	0.599173	0	0	1.16267	1.05777	COL1A1;DPP4;GPI;PATJ;PRKCSH;GMPR;ADD3
ZNF777	7/299	0.402613	0.599173	0	0	1.16267	1.05777	COL1A1;GPI;PRNP;PRKCSH;ARHGDIA;BAIAP2;DDOST
ZNF786	7/299	0.402613	0.599173	0	0	1.16267	1.05777	GPI;PRNP;PRKCSH;ARHGEF2;N4BP2;ACTB;DDOST
ZNF805	7/299	0.402613	0.599173	0	0	1.16267	1.05777	GPI;PRNP;PRKCSH;MDM2;SERINC1;N4BP2;CD44
ZSCAN2	7/299	0.402613	0.599173	0	0	1.16267	1.05777	PRNP;GSN;PRKCSH;SLC2A1;MFGE8;CD44;DDOST
ADAMTS17	6/299	0.566045	0.746548	0	0	0.990634	0.563752	COL1A1;ANO1;PRKCB;ALDH1A2;PLCB1;FBN1
ALX4	6/299	0.566045	0.746548	0	0	0.990634	0.563752	COL1A1;COL3A1;ALDH1A2;GAS1;DCN;FBN1
ARGFX	6/299	0.566045	0.746548	0	0	0.990634	0.563752	MEI1;MDM2;ESYT2;P4HB;N4BP2;CD44
ATF7	6/299	0.566045	0.746548	0	0	0.990634	0.563752	COL1A1;PRNP;PRKCSH;HEG1;IQGAP1;CD44
ATOH7	6/299	0.566045	0.746548	0	0	0.990634	0.563752	GPM6A;PRNP;NEGR1;CA4;ATP2B2;VIM
BACH2	6/299	0.566045	0.746548	0	0	0.990634	0.563752	DPP4;PRKCB;ACTN1;VIM;PLCB1;CD44
BARX2	6/299	0.566045	0.746548	0	0	0.990634	0.563752	COL1A1;DPP4;KRT18;PRKCSH;ALDH1A2;CD44
BATF2	6/299	0.566045	0.746548	0	0	0.990634	0.563752	C1QB;PROCR;TNFAIP2;CYBB;GMPR;LAP3
CDX4	6/299	0.566045	0.746548	0	0	0.990634	0.563752	KRT18;ALDH1A2;ADIPOQ;ATP2B2;GPC4;PROM1
CUX2	6/299	0.566045	0.746548	0	0	0.990634	0.563752	GPM6A;NEGR1;PRKCB;CACNA2D1;ATP2B2;PLCB1
DLX5	6/299	0.566045	0.746548	0	0	0.990634	0.563752	COL1A1;COL3A1;ALDH1A2;GAS1;VIM;DCN
DUXA	6/299	0.566045	0.746548	0	0	0.990634	0.563752	COL1A1;GPI;ITGAM;MUC16;PRKCSH;RFX3
EMX2	6/299	0.566045	0.746548	0	0	0.990634	0.563752	COL1A1;GPM6A;ALDH1A2;GAS1;VIM;DCN
EOMES	6/299	0.566045	0.746548	0	0	0.990634	0.563752	COL1A1;DPP4;PRKCB;LCP1;VIM;CD44
ESRRG	6/299	0.566045	0.746548	0	0	0.990634	0.563752	GPM6A;NEGR1;CACNA2D1;ATP2B2;PROM1;PLCB1
EZH2	6/299	0.566045	0.746548	0	0	0.990634	0.563752	NPM1;NCL;HNRNPD;VIM;CD44;LMNB1
FOXL1	6/299	0.566045	0.746548	0	0	0.990634	0.563752	COL1A1;GAS1;VIM;TM4SF1;CD44;FBN1
FOXP3	6/299	0.566045	0.746548	0	0	0.990634	0.563752	COL1A1;DPP4;ITGAM;CYBB;VIM;CD44
GRM6	6/299	0.566045	0.746548	0	0	0.990634	0.563752	GPM6A;CACNA2D1;CA4;GNAS;ATP2B2;PROM1
GTF2IRD2B	6/299	0.566045	0.746548	0	0	0.990634	0.563752	GPI;GSN;PRKCSH;MYOF;PLCB1;CD44
HDX	6/299	0.566045	0.746548	0	0	0.990634	0.563752	NEGR1;PCGF5;HEG1;RFX3;GMPR;CD44
HOXA2	6/299	0.566045	0.746548	0	0	0.990634	0.563752	COL1A1;COL3A1;KRT18;ALDH1A2;GAS1;DCN
HOXD10	6/299	0.566045	0.746548	0	0	0.990634	0.563752	COL1A1;COL3A1;ALDH1A2;PROM1;DCN;FBN1
HOXD13	6/299	0.566045	0.746548	0	0	0.990634	0.563752	COL1A1;COMP;COL3A1;ALDH1A2;GAS1;FBN1
HOXD4	6/299	0.566045	0.746548	0	0	0.990634	0.563752	COL1A1;COL3A1;ALDH1A2;GAS1;DCN;FBN1
IKZF4	6/299	0.566045	0.746548	0	0	0.990634	0.563752	GPI;PRNP;PRKCSH;SLC2A1;CD200;CD44
IKZF5	6/299	0.566045	0.746548	0	0	0.990634	0.563752	GPI;PRNP;PRKCSH;SERINC1;GLUL;CD44
IRX1	6/299	0.566045	0.746548	0	0	0.990634	0.563752	COL1A1;ANO1;KRT18;GAS1;VIM;DCN
IRX5	6/299	0.566045	0.746548	0	0	0.990634	0.563752	COL1A1;SLC2A1;GAS1;CRIP2;VIM;CD44
IRX6	6/299	0.566045	0.746548	0	0	0.990634	0.563752	COL1A1;COMP;DPP4;ALDH1A2;GMPR;DCN
KLF17	6/299	0.566045	0.746548	0	0	0.990634	0.563752	COL1A1;ANO1;PRNP;NEGR1;MYH11;AGT
LBX2	6/299	0.566045	0.746548	0	0	0.990634	0.563752	COL1A1;PRKCSH;ALDH1A2;CD44;DDOST;FBN1
MEF2B	6/299	0.566045	0.746548	0	0	0.990634	0.563752	COL1A1;PRNP;PRKCB;PRKCSH;LCP1;CD44
MIER3	6/299	0.566045	0.746548	0	0	0.990634	0.563752	GPI;PRNP;CLIC4;PCGF5;MDM2;ATP2B1
NANOG	6/299	0.566045	0.746548	0	0	0.990634	0.563752	KRT18;SOX15;GPC4;VIM;PROM1;CD44
NOC3L	6/299	0.566045	0.746548	0	0	0.990634	0.563752	HSPA9;PRNP;NPM1;PPA1;NCL;LMNB1
OLIG2	6/299	0.566045	0.746548	0	0	0.990634	0.563752	GPM6A;GSN;PRKCB;PRKCSH;APOD;CD44
OVOL1	6/299	0.566045	0.746548	0	0	0.990634	0.563752	COL1A1;TGM1;DPP4;KRT18;SLC2A1;CLDN1
PRDM8	6/299	0.566045	0.746548	0	0	0.990634	0.563752	COL1A1;PRNP;NEGR1;VIM;PLCB1;CD44
PROX1	6/299	0.566045	0.746548	0	0	0.990634	0.563752	PRNP;GSN;PRKCSH;PLCB1;CD44;FBN1
PRR12	6/299	0.566045	0.746548	0	0	0.990634	0.563752	PRKCSH;ARHGDIA;CAD;AP2A1;ARHGEF2;ACTB
RBM27	6/299	0.566045	0.746548	0	0	0.990634	0.563752	HSPA9;GPI;NPM1;NCL;CANX;HNRNPD
RELL2	6/299	0.566045	0.746548	0	0	0.990634	0.563752	GPI;PRNP;GSN;PRKCSH;HPCAL1;SLC2A1
RORB	6/299	0.566045	0.746548	0	0	0.990634	0.563752	GPM6A;NEGR1;PRKCB;CACNA2D1;LSAMP;PLCB1
RREB1	6/299	0.566045	0.746548	0	0	0.990634	0.563752	GSN;PRKCSH;ACTN1;MYOF;ADD3;CD44
SALL4	6/299	0.566045	0.746548	0	0	0.990634	0.563752	COL1A1;KRT18;SLC2A1;GPC4;VIM;LMNB1
SIM2	6/299	0.566045	0.746548	0	0	0.990634	0.563752	COL1A1;COMP;ANO1;TNFAIP2;APOD;DCN
SIX2	6/299	0.566045	0.746548	0	0	0.990634	0.563752	COL1A1;COL3A1;ALDH1A2;GAS1;DCN;FBN1
SLC26A10	6/299	0.566045	0.746548	0	0	0.990634	0.563752	COL1A1;ANO1;GSN;CRIP2;MYH11;ITGA5
SOX30	6/299	0.566045	0.746548	0	0	0.990634	0.563752	FCGBP;PRKCSH;ALDH1A2;GNAS;TNFAIP2;DOCK2
SOX5	6/299	0.566045	0.746548	0	0	0.990634	0.563752	NEGR1;CACNA2D1;LSAMP;VIM;PLCB1;FBN1
SP4	6/299	0.566045	0.746548	0	0	0.990634	0.563752	GPI;PRNP;RFX3;ADD3;N4BP2;LMNB1
TBR1	6/299	0.566045	0.746548	0	0	0.990634	0.563752	CALB2;GPI;PRKCB;TSPAN4;CTNNB1;ATP2B2
TBX19	6/299	0.566045	0.746548	0	0	0.990634	0.563752	DPP4;PRNP;GSN;PRKCSH;GLUL;CD44
TBX20	6/299	0.566045	0.746548	0	0	0.990634	0.563752	COL1A1;PRNP;COL3A1;ACTC1;VIM;FBN1
TCF15	6/299	0.566045	0.746548	0	0	0.990634	0.563752	COL1A1;PRNP;KRT18;CA4;VIM;CRIP1
TFAP2B	6/299	0.566045	0.746548	0	0	0.990634	0.563752	COL1A1;ANO1;COL3A1;ALDH1A2;PROM1;DCN
TPRX1	6/299	0.566045	0.746548	0	0	0.990634	0.563752	GPI;FCGBP;ITGAM;MUC16;MDM2;SLC28A3
YY2	6/299	0.566045	0.746548	0	0	0.990634	0.563752	PRNP;PRKCSH;CACNA2D1;RFX3;GPC4;VIM
ZBTB10	6/299	0.566045	0.746548	0	0	0.990634	0.563752	EPS8;PRNP;CLIC4;PRKCSH;VIM;CD44
ZBTB24	6/299	0.566045	0.746548	0	0	0.990634	0.563752	GPI;PRNP;PRKCSH;GNAS;ATP2B1;CD44
ZBTB3	6/299	0.566045	0.746548	0	0	0.990634	0.563752	COL1A1;GPI;PRNP;PRKCSH;SLC2A1;DDOST
ZBTB44	6/299	0.566045	0.746548	0	0	0.990634	0.563752	GPI;PRNP;PRKCSH;RFX3;ATP2B1;ADD3
ZC3H6	6/299	0.566045	0.746548	0	0	0.990634	0.563752	PRNP;GSN;PRKCSH;ADD3;GLUL;CD44
ZC3H8	6/299	0.566045	0.746548	0	0	0.990634	0.563752	PRNP;NPM1;PRKCSH;NCL;VIM;LMNB1
ZFP2	6/299	0.566045	0.746548	0	0	0.990634	0.563752	GPI;PRNP;COL3A1;GSN;PRKCSH;DCN
ZFP30	6/299	0.566045	0.746548	0	0	0.990634	0.563752	GPI;PRNP;PRKCSH;VIM;ADD3;FBN1
ZFP42	6/299	0.566045	0.746548	0	0	0.990634	0.563752	DPP4;KRT18;ACTC1;SOX15;GPC4;PROM1
ZFP62	6/299	0.566045	0.746548	0	0	0.990634	0.563752	GPI;PRNP;PRKCSH;VIM;ADD3;GLUL
ZFX	6/299	0.566045	0.746548	0	0	0.990634	0.563752	GPI;PRNP;PRKCSH;MDM2;ATP2B1;CD44
ZIM2	6/299	0.566045	0.746548	0	0	0.990634	0.563752	COL3A1;PRKCB;GNAS;ATP2B2;PLCB1;PSMA7
ZIM3	6/299	0.566045	0.746548	0	0	0.990634	0.563752	FCGBP;COL3A1;MUC16;PRKCSH;APOB;PSMA7
ZKSCAN2	6/299	0.566045	0.746548	0	0	0.990634	0.563752	GPI;PRNP;NEGR1;PRKCSH;HEG1;RFX3
ZNF12	6/299	0.566045	0.746548	0	0	0.990634	0.563752	GPI;PRNP;PRKCSH;MDM2;SERINC1;ADD3
ZNF136	6/299	0.566045	0.746548	0	0	0.990634	0.563752	GPI;PRNP;PRKCSH;VIM;ADD3;CD44
ZNF138	6/299	0.566045	0.746548	0	0	0.990634	0.563752	GPI;NEGR1;PRKCSH;RFX3;ADD3;N4BP2
ZNF142	6/299	0.566045	0.746548	0	0	0.990634	0.563752	GPI;PRNP;PRKCSH;NCL;CAD;DDOST
ZNF165	6/299	0.566045	0.746548	0	0	0.990634	0.563752	PRNP;KRT18;HSPA5;CLDN1;TM4SF1;LMNB1
ZNF180	6/299	0.566045	0.746548	0	0	0.990634	0.563752	GPI;PRNP;PRKCSH;MDM2;ATP2B1;VIM
ZNF184	6/299	0.566045	0.746548	0	0	0.990634	0.563752	GPI;PRNP;CLIC4;PRKCSH;VIM;LMNB1
ZNF197	6/299	0.566045	0.746548	0	0	0.990634	0.563752	GPI;PRNP;RDX;RFX3;SERINC1;ADD3
ZNF2	6/299	0.566045	0.746548	0	0	0.990634	0.563752	GPI;PRNP;PRKCSH;SLC2A1;GLUL;DDOST
ZNF205	6/299	0.566045	0.746548	0	0	0.990634	0.563752	PRNP;PRKCSH;TSPAN4;CRIP2;SLC29A1;DDOST
ZNF211	6/299	0.566045	0.746548	0	0	0.990634	0.563752	GPI;PRNP;PRKCSH;ADD3;CD44;DDOST
ZNF212	6/299	0.566045	0.746548	0	0	0.990634	0.563752	GPI;PRNP;PRKCSH;SLC2A1;ACTB;DDOST
ZNF223	6/299	0.566045	0.746548	0	0	0.990634	0.563752	GPI;PRKCSH;N4BP2;LITAF;CD44;DDOST
ZNF239	6/299	0.566045	0.746548	0	0	0.990634	0.563752	PRNP;FHL1;SLC2A1;CLDN1;CD44;LMNB1
ZNF254	6/299	0.566045	0.746548	0	0	0.990634	0.563752	MYO1D;GPI;PRNP;PRKCSH;ADD3;N4BP2
ZNF26	6/299	0.566045	0.746548	0	0	0.990634	0.563752	GPI;PRNP;HNRNPD;ARHGEF2;PLCB1;CD44
ZNF264	6/299	0.566045	0.746548	0	0	0.990634	0.563752	TGOLN2;GPI;PRNP;MDM2;CD44;CRKL
ZNF267	6/299	0.566045	0.746548	0	0	0.990634	0.563752	LYN;PRNP;CLIC4;TNFAIP2;CD44;LMNB1
ZNF280A	6/299	0.566045	0.746548	0	0	0.990634	0.563752	COL1A1;GPI;TF;PRKCSH;S100A4;PROM1
ZNF287	6/299	0.566045	0.746548	0	0	0.990634	0.563752	COL1A1;GPI;PRNP;NEGR1;CD109;RFX3
ZNF320	6/299	0.566045	0.746548	0	0	0.990634	0.563752	DPP4;GPI;PRKCSH;PLCB1;ADD3;DDOST
ZNF334	6/299	0.566045	0.746548	0	0	0.990634	0.563752	DPP4;APOD;PROM1;CLDN1;GNAI1;CES1
ZNF337	6/299	0.566045	0.746548	0	0	0.990634	0.563752	GPI;PRNP;PRKCSH;MDM2;MFGE8;DDOST
ZNF35	6/299	0.566045	0.746548	0	0	0.990634	0.563752	COL1A1;GPI;PRNP;PRKCSH;SLC2A1;S100A4
ZNF350	6/299	0.566045	0.746548	0	0	0.990634	0.563752	DPP4;GPI;PRNP;PRKCSH;SLC2A1;CD44
ZNF37A	6/299	0.566045	0.746548	0	0	0.990634	0.563752	GPI;PRNP;PRKCSH;MDM2;ADD3;N4BP2
ZNF398	6/299	0.566045	0.746548	0	0	0.990634	0.563752	GPI;PRNP;EPB41;PRKCSH;ESYT2;CD44
ZNF418	6/299	0.566045	0.746548	0	0	0.990634	0.563752	COL1A1;GPI;PRKCB;PRKCSH;CRIP2;PROM1
ZNF419	6/299	0.566045	0.746548	0	0	0.990634	0.563752	GPI;PRNP;PRKCSH;MDM2;CD44;DDOST
ZNF420	6/299	0.566045	0.746548	0	0	0.990634	0.563752	GPI;PRNP;PRKCSH;RFX3;VIM;N4BP2
ZNF445	6/299	0.566045	0.746548	0	0	0.990634	0.563752	GPI;PRNP;EPB41;PRKCSH;MDM2;ACTB
ZNF474	6/299	0.566045	0.746548	0	0	0.990634	0.563752	COL1A1;ACTC1;FHL1;SLC2A1;PSMA7;FBN1
ZNF480	6/299	0.566045	0.746548	0	0	0.990634	0.563752	GPI;PRNP;PRKDC;PRKCSH;ADD3;LMNB1
ZNF483	6/299	0.566045	0.746548	0	0	0.990634	0.563752	GPI;NEGR1;PRKCB;PLCB1;N4BP2;CD200
ZNF493	6/299	0.566045	0.746548	0	0	0.990634	0.563752	GPI;PRKCSH;RFX3;PLCB1;ADD3;N4BP2
ZNF506	6/299	0.566045	0.746548	0	0	0.990634	0.563752	DPP4;GPI;PRKCSH;PLCB1;ADD3;CD44
ZNF514	6/299	0.566045	0.746548	0	0	0.990634	0.563752	GPI;PRNP;PATJ;PRKCSH;ADD3;DDOST
ZNF516	6/299	0.566045	0.746548	0	0	0.990634	0.563752	EPS8;PRKCSH;MYOF;TNFAIP2;VIM;CD44
ZNF518A	6/299	0.566045	0.746548	0	0	0.990634	0.563752	GPI;PRNP;PRKCSH;RFX3;ADD3;N4BP2
ZNF528	6/299	0.566045	0.746548	0	0	0.990634	0.563752	DPP4;PRNP;VIM;PROM1;CD44;FBN1
ZNF529	6/299	0.566045	0.746548	0	0	0.990634	0.563752	GPI;PRNP;MDM2;PLCB1;ADD3;CD44
ZNF540	6/299	0.566045	0.746548	0	0	0.990634	0.563752	GPM6A;GPI;PRNP;NEGR1;PRKCB;PRKCSH
ZNF556	6/299	0.566045	0.746548	0	0	0.990634	0.563752	GPI;PRKCB;PRKCSH;MDM2;CD44;PSMA7
ZNF560	6/299	0.566045	0.746548	0	0	0.990634	0.563752	COL1A1;ANO1;TF;COL3A1;AOX1;PROM1
ZNF564	6/299	0.566045	0.746548	0	0	0.990634	0.563752	GPI;PRNP;PRKCSH;GMPR;ADD3;DDOST
ZNF57	6/299	0.566045	0.746548	0	0	0.990634	0.563752	CFD;GPI;PRNP;PRKCSH;GMPR;CAPG
ZNF576	6/299	0.566045	0.746548	0	0	0.990634	0.563752	GPI;PRNP;PRKCSH;CD44;DDOST;ATP5MC1
ZNF577	6/299	0.566045	0.746548	0	0	0.990634	0.563752	DPP4;PRNP;PRKCSH;ADD3;N4BP2;CD44
ZNF597	6/299	0.566045	0.746548	0	0	0.990634	0.563752	GPI;PRNP;GMPR;VIM;CLDN1;FBN1
ZNF610	6/299	0.566045	0.746548	0	0	0.990634	0.563752	GPI;NEGR1;SLC44A2;PRKCSH;PLCB1;ADD3
ZNF611	6/299	0.566045	0.746548	0	0	0.990634	0.563752	GPI;PRNP;PRKCSH;RFX3;ADD3;ACTB
ZNF615	6/299	0.566045	0.746548	0	0	0.990634	0.563752	SCARB2;DPP4;PRNP;PRKCSH;VIM;ADD3
ZNF619	6/299	0.566045	0.746548	0	0	0.990634	0.563752	GPI;PRNP;PRKCSH;HEG1;GPD2;RFX3
ZNF625	6/299	0.566045	0.746548	0	0	0.990634	0.563752	GPI;PRKCSH;RFX3;DZIP1;N4BP2;LITAF
ZNF644	6/299	0.566045	0.746548	0	0	0.990634	0.563752	GPI;CLIC4;PRKDC;MDM2;CTNNB1;ADD3
ZNF653	6/299	0.566045	0.746548	0	0	0.990634	0.563752	GPI;PRNP;PRKCSH;HPCAL1;SLC2A1;DDOST
ZNF669	6/299	0.566045	0.746548	0	0	0.990634	0.563752	GPI;PRNP;PRKCSH;MDM2;GLUL;N4BP2
ZNF678	6/299	0.566045	0.746548	0	0	0.990634	0.563752	GPI;CLIC4;EPB41;MDM2;PLCB1;N4BP2
ZNF681	6/299	0.566045	0.746548	0	0	0.990634	0.563752	DPP4;GPI;PRKCSH;N4BP2;CD200;LMNB1
ZNF700	6/299	0.566045	0.746548	0	0	0.990634	0.563752	ITGB1;GPI;PRNP;PRKCSH;ADD3;N4BP2
ZNF705D	6/299	0.566045	0.746548	0	0	0.990634	0.563752	FCGBP;NEGR1;PRKCSH;ANXA8;LCP1;SLC28A3
ZNF705F	6/299	0.566045	0.746548	0	0	0.990634	0.563752	SLC9A3R1;RPL32;RRBP1;VIM;GLUL;ACTB
ZNF765	6/299	0.566045	0.746548	0	0	0.990634	0.563752	GPI;PCGF5;PRKCSH;MDM2;IQGAP1;N4BP2
ZNF790	6/299	0.566045	0.746548	0	0	0.990634	0.563752	GPI;PRNP;PRKCSH;MYADM;VIM;FBN1
ZNF792	6/299	0.566045	0.746548	0	0	0.990634	0.563752	GPI;PRNP;PRKCSH;HEG1;ITGA5;LMNB1
ZNF8	6/299	0.566045	0.746548	0	0	0.990634	0.563752	GPI;PRNP;PRKCSH;MDM2;GLUL;DDOST
ZNF804A	6/299	0.566045	0.746548	0	0	0.990634	0.563752	GPM6A;BCHE;NEGR1;LSAMP;PLCB1;FBN1
ZNF808	6/299	0.566045	0.746548	0	0	0.990634	0.563752	GPI;PRKCSH;CD109;MYADM;ADD3;N4BP2
ZNF823	6/299	0.566045	0.746548	0	0	0.990634	0.563752	GPI;PRNP;PRKCSH;VIM;CD44;LMNB1
ZNF84	6/299	0.566045	0.746548	0	0	0.990634	0.563752	GPI;PRKCSH;MDM2;VIM;ADD3;N4BP2
ZNF99	6/299	0.566045	0.746548	0	0	0.990634	0.563752	GPI;FCGBP;MUC16;NEGR1;LCP1;CES1
ZSCAN10	6/299	0.566045	0.746548	0	0	0.990634	0.563752	COL1A1;KRT18;SOX15;CA4;GPC4;SLC29A1
ZSCAN20	6/299	0.566045	0.746548	0	0	0.990634	0.563752	GPI;PRNP;CLIC4;EPB41;PRKCSH;DDOST
ZSCAN22	6/299	0.566045	0.746548	0	0	0.990634	0.563752	GPI;PRNP;PRKCSH;MYADM;SLC2A1;ACTB
ASH1L	5/299	0.726991	0.881703	0	0	0.820621	0.261647	GPI;PRKDC;CTNNB1;IQGAP1;ATP2B1
ATXN7	5/299	0.726991	0.881703	0	0	0.820621	0.261647	GPI;PRNP;PRKCSH;IQGAP1;CD44
CDX2	5/299	0.726991	0.881703	0	0	0.820621	0.261647	KRT18;VIM;PROM1;APOB;CD44
CTCFL	5/299	0.726991	0.881703	0	0	0.820621	0.261647	PRNP;KRT18;PRKCSH;VIM;PSMA7
DLX4	5/299	0.726991	0.881703	0	0	0.820621	0.261647	COL1A1;KRT18;PRKCSH;ALDH1A2;GAS1
DMRTC2	5/299	0.726991	0.881703	0	0	0.820621	0.261647	COL1A1;COMP;SOX15;ALOX15;CA4
DPF3	5/299	0.726991	0.881703	0	0	0.820621	0.261647	CLIC5;PRNP;NEGR1;PRKCSH;MYOF
EGR4	5/299	0.726991	0.881703	0	0	0.820621	0.261647	CALB2;PRKCB;CA4;SLC2A1;ATP2B2
ETV2	5/299	0.726991	0.881703	0	0	0.820621	0.261647	COL1A1;KRT18;PRKCSH;TNFAIP2;CRIP1
FBXO41	5/299	0.726991	0.881703	0	0	0.820621	0.261647	GPI;NEGR1;PRKCB;ATP2B2;PLCB1
FOXD2	5/299	0.726991	0.881703	0	0	0.820621	0.261647	COL1A1;PRNP;SLC2A1;GAS1;VIM
FOXH1	5/299	0.726991	0.881703	0	0	0.820621	0.261647	KRT18;SOX15;CA4;GPC4;SLC29A1
FOXI1	5/299	0.726991	0.881703	0	0	0.820621	0.261647	AZGP1;KRT18;CA4;PROM1;CLDN1
HOXA13	5/299	0.726991	0.881703	0	0	0.820621	0.261647	COL1A1;DPP4;COL3A1;ALDH1A2;FBN1
HOXC13	5/299	0.726991	0.881703	0	0	0.820621	0.261647	COL1A1;COMP;KRT18;APOD;CLDN1
INSM1	5/299	0.726991	0.881703	0	0	0.820621	0.261647	GPM6A;PRNP;PROM1;CD200;CD44
LHX2	5/299	0.726991	0.881703	0	0	0.820621	0.261647	COL1A1;GPM6A;PRNP;GAS1;VIM
LIN28B	5/299	0.726991	0.881703	0	0	0.820621	0.261647	COL1A1;GPI;COL3A1;PRKCB;PROM1
MESP2	5/299	0.726991	0.881703	0	0	0.820621	0.261647	FCGBP;PRNP;COL3A1;KRT18;ALDH1A2
MYOD1	5/299	0.726991	0.881703	0	0	0.820621	0.261647	COL1A1;COMP;ACTC1;CD44;PSMA7
NEUROD4	5/299	0.726991	0.881703	0	0	0.820621	0.261647	GPM6A;COL3A1;TTR;ATP2B2;DCN
NR4A3	5/299	0.726991	0.881703	0	0	0.820621	0.261647	COL1A1;SLC2A1;TNFAIP2;VIM;CD44
NR5A2	5/299	0.726991	0.881703	0	0	0.820621	0.261647	DPP4;PRNP;PRKCSH;VIM;CD44
NRL	5/299	0.726991	0.881703	0	0	0.820621	0.261647	COL1A1;GPI;PRNP;PRKCSH;CD44
OTOP3	5/299	0.726991	0.881703	0	0	0.820621	0.261647	COL1A1;FCGBP;CLIC3;APOB;PSMA7
POU3F1	5/299	0.726991	0.881703	0	0	0.820621	0.261647	COL1A1;PRKCB;ALDH1A2;SLC2A1;CD44
POU3F2	5/299	0.726991	0.881703	0	0	0.820621	0.261647	GPM6A;NEGR1;LSAMP;GAS1;VIM
POU3F4	5/299	0.726991	0.881703	0	0	0.820621	0.261647	GPM6A;NEGR1;CACNA2D1;ALDH1A2;GPC4
POU6F2	5/299	0.726991	0.881703	0	0	0.820621	0.261647	NEGR1;CACNA2D1;LSAMP;ATP2B2;PLCB1
RBAK	5/299	0.726991	0.881703	0	0	0.820621	0.261647	GPI;PRNP;PRKCSH;ADD3;N4BP2
RC3H2	5/299	0.726991	0.881703	0	0	0.820621	0.261647	GPI;PRNP;MDM2;ATP2B1;CD44
RHOXF1	5/299	0.726991	0.881703	0	0	0.820621	0.261647	COL1A1;COMP;APOD;PSMA7;CES1
RNF113B	5/299	0.726991	0.881703	0	0	0.820621	0.261647	GYPC;STK24;PRKCSH;HEG1;MYOF
TBX22	5/299	0.726991	0.881703	0	0	0.820621	0.261647	APOD;GC;SERPINA7;PSMA7;DCN
TFDP3	5/299	0.726991	0.881703	0	0	0.820621	0.261647	GPI;GPC4;PSMA7;DCN;CES1
TGIF2LY	5/299	0.726991	0.881703	0	0	0.820621	0.261647	BCHE;GC;SERPINA7;PSMA7;CES1
TIGD6	5/299	0.726991	0.881703	0	0	0.820621	0.261647	TGOLN2;ITGB1;PRNP;PRKCSH;MYOF
TIGD7	5/299	0.726991	0.881703	0	0	0.820621	0.261647	GPI;PRNP;PRKCSH;MVP;DDOST
ZBTB32	5/299	0.726991	0.881703	0	0	0.820621	0.261647	DPP4;PRNP;TNFAIP2;CAPG;CD200
ZBTB37	5/299	0.726991	0.881703	0	0	0.820621	0.261647	PRNP;PRKCSH;RFX3;GLUL;N4BP2
ZBTB39	5/299	0.726991	0.881703	0	0	0.820621	0.261647	PRNP;CLIC4;PRKCSH;SLC2A1;N4BP2
ZBTB41	5/299	0.726991	0.881703	0	0	0.820621	0.261647	GPI;CLIC4;PRKCSH;ATP2B1;TMED5
ZIC3	5/299	0.726991	0.881703	0	0	0.820621	0.261647	COL1A1;ALDH1A2;GPC4;VIM;PROM1
ZNF107	5/299	0.726991	0.881703	0	0	0.820621	0.261647	GPI;PRKCSH;ADD3;N4BP2;LMNB1
ZNF14	5/299	0.726991	0.881703	0	0	0.820621	0.261647	GPI;PRNP;PRKCSH;VIM;N4BP2
ZNF155	5/299	0.726991	0.881703	0	0	0.820621	0.261647	GPI;PRKCSH;CD44;GNAI1;DDOST
ZNF169	5/299	0.726991	0.881703	0	0	0.820621	0.261647	GPI;PRNP;PRKCSH;TNFAIP2;MYH11
ZNF174	5/299	0.726991	0.881703	0	0	0.820621	0.261647	GPI;PRNP;PRKCSH;PSMA7;LMNB1
ZNF224	5/299	0.726991	0.881703	0	0	0.820621	0.261647	GPI;PRKCSH;RFX3;ADD3;CD44
ZNF229	5/299	0.726991	0.881703	0	0	0.820621	0.261647	COL1A1;COL3A1;NEGR1;PROM1;FBN1
ZNF230	5/299	0.726991	0.881703	0	0	0.820621	0.261647	DPP4;GPI;PRNP;PRKCSH;LITAF
ZNF233	5/299	0.726991	0.881703	0	0	0.820621	0.261647	GPM6A;GPI;PRKCSH;RFX3;PLCB1
ZNF256	5/299	0.726991	0.881703	0	0	0.820621	0.261647	GPI;PRNP;CRIP2;PROM1;CLDN1
ZNF257	5/299	0.726991	0.881703	0	0	0.820621	0.261647	ALDH1A2;AOX1;LCP1;PROM1;LMNB1
ZNF28	5/299	0.726991	0.881703	0	0	0.820621	0.261647	GPI;PRKCSH;RDX;MYOF;MDM2
ZNF30	5/299	0.726991	0.881703	0	0	0.820621	0.261647	GPI;FCGBP;PRNP;PRKCSH;CRIP2
ZNF300	5/299	0.726991	0.881703	0	0	0.820621	0.261647	PRKCSH;VIM;PLCB1;CD44;LMNB1
ZNF324	5/299	0.726991	0.881703	0	0	0.820621	0.261647	COL1A1;GPI;PRNP;PRKCSH;ARHGEF2
ZNF329	5/299	0.726991	0.881703	0	0	0.820621	0.261647	GPI;PRNP;MYADM;S100A4;LITAF
ZNF33A	5/299	0.726991	0.881703	0	0	0.820621	0.261647	GPI;PRNP;PRKCSH;MDM2;N4BP2
ZNF34	5/299	0.726991	0.881703	0	0	0.820621	0.261647	LYN;GPI;PRNP;PRKCSH;ADD3
ZNF341	5/299	0.726991	0.881703	0	0	0.820621	0.261647	GPI;PRNP;PRKCSH;ACTB;CD44
ZNF345	5/299	0.726991	0.881703	0	0	0.820621	0.261647	PRNP;PRKCSH;RFX3;ADD3;N4BP2
ZNF383	5/299	0.726991	0.881703	0	0	0.820621	0.261647	GPI;PRNP;ADD3;CLDN1;CD44
ZNF404	5/299	0.726991	0.881703	0	0	0.820621	0.261647	BCHE;NEGR1;ADD3;CLDN1;GNAI1
ZNF416	5/299	0.726991	0.881703	0	0	0.820621	0.261647	COL1A1;GPI;PRNP;PRKCSH;SLC2A1
ZNF417	5/299	0.726991	0.881703	0	0	0.820621	0.261647	TGOLN2;GPI;PRKCSH;MDM2;N4BP2
ZNF425	5/299	0.726991	0.881703	0	0	0.820621	0.261647	PRNP;PRKCSH;FTH1;RFX3;ESYT2
ZNF431	5/299	0.726991	0.881703	0	0	0.820621	0.261647	GPI;PRKCSH;MDM2;ADD3;N4BP2
ZNF440	5/299	0.726991	0.881703	0	0	0.820621	0.261647	GPI;PRKCSH;MDM2;RFX3;CD44
ZNF446	5/299	0.726991	0.881703	0	0	0.820621	0.261647	PRNP;CLIC3;PRKCSH;PI4KA;DDOST
ZNF471	5/299	0.726991	0.881703	0	0	0.820621	0.261647	COL3A1;NEGR1;PLCB1;ADD3;FBN1
ZNF473	5/299	0.726991	0.881703	0	0	0.820621	0.261647	PRNP;PRKDC;PRKCSH;MDM2;ARHGEF2
ZNF484	5/299	0.726991	0.881703	0	0	0.820621	0.261647	GPI;PRKCSH;CD109;RFX3;N4BP2
ZNF485	5/299	0.726991	0.881703	0	0	0.820621	0.261647	GPI;PRNP;SLC2A1;CLDN1;WDR35
ZNF488	5/299	0.726991	0.881703	0	0	0.820621	0.261647	CALB2;PRKCSH;S100A4;CLDN1;LMNB1
ZNF497	5/299	0.726991	0.881703	0	0	0.820621	0.261647	GPI;PRKCSH;A1BG;PLA2G6;BAIAP2
ZNF536	5/299	0.726991	0.881703	0	0	0.820621	0.261647	GPM6A;NEGR1;PRKCB;LSAMP;ATP2B2
ZNF546	5/299	0.726991	0.881703	0	0	0.820621	0.261647	GPI;PRNP;NEGR1;PRKCSH;RFX3
ZNF548	5/299	0.726991	0.881703	0	0	0.820621	0.261647	SCARB2;GPI;PRNP;PRKCSH;CD44
ZNF551	5/299	0.726991	0.881703	0	0	0.820621	0.261647	GPI;PRNP;PRKDC;VIM;LMNB1
ZNF569	5/299	0.726991	0.881703	0	0	0.820621	0.261647	GPI;PRNP;NEGR1;VIM;ADD3
ZNF570	5/299	0.726991	0.881703	0	0	0.820621	0.261647	GPI;PRKCSH;IFT172;ADD3;FBN1
ZNF573	5/299	0.726991	0.881703	0	0	0.820621	0.261647	GPI;PATJ;PRKCSH;N4BP2;CD44
ZNF583	5/299	0.726991	0.881703	0	0	0.820621	0.261647	GPI;PRNP;COL3A1;NEGR1;FBN1
ZNF585A	5/299	0.726991	0.881703	0	0	0.820621	0.261647	GPI;PRKCSH;MDM2;ADD3;CD44
ZNF585B	5/299	0.726991	0.881703	0	0	0.820621	0.261647	GPI;PRKCSH;FTH1;ADD3;CD44
ZNF587	5/299	0.726991	0.881703	0	0	0.820621	0.261647	GPI;PRNP;PRKCSH;MDM2;DDOST
ZNF594	5/299	0.726991	0.881703	0	0	0.820621	0.261647	GPI;PRKCSH;RFX3;WDR35;DDOST
ZNF599	5/299	0.726991	0.881703	0	0	0.820621	0.261647	COL1A1;GPI;PRKCSH;RFX3;VIM
ZNF605	5/299	0.726991	0.881703	0	0	0.820621	0.261647	GPI;NEGR1;PRKCSH;RFX3;PLCB1
ZNF607	5/299	0.726991	0.881703	0	0	0.820621	0.261647	GPI;PRKCSH;ADD3;WDR35;CD44
ZNF609	5/299	0.726991	0.881703	0	0	0.820621	0.261647	GPI;PRKCSH;ESYT2;IQGAP1;CD44
ZNF613	5/299	0.726991	0.881703	0	0	0.820621	0.261647	DPP4;GPI;PRNP;GMPR;PLCB1
ZNF620	5/299	0.726991	0.881703	0	0	0.820621	0.261647	GPI;EPB41;PRKCSH;CD200;LMNB1
ZNF704	5/299	0.726991	0.881703	0	0	0.820621	0.261647	PRNP;PRKCSH;HEG1;SLC2A1;GPC4
ZNF714	5/299	0.726991	0.881703	0	0	0.820621	0.261647	GPI;PATJ;MDM2;N4BP2;LMNB1
ZNF75A	5/299	0.726991	0.881703	0	0	0.820621	0.261647	GPI;PRNP;PRKCSH;RFX3;CD44
ZNF763	5/299	0.726991	0.881703	0	0	0.820621	0.261647	GPI;PRNP;PRKCSH;GMPR;CD44
ZNF772	5/299	0.726991	0.881703	0	0	0.820621	0.261647	GPI;GSN;PRKCSH;MDM2;CD44
ZNF780B	5/299	0.726991	0.881703	0	0	0.820621	0.261647	GPI;PRKCSH;MDM2;RFX3;N4BP2
ZNF782	5/299	0.726991	0.881703	0	0	0.820621	0.261647	GPI;PRKCSH;RFX3;ADD3;FBN1
ZNF789	5/299	0.726991	0.881703	0	0	0.820621	0.261647	GPI;PRKCSH;CD44;DDOST;LMNB1
ZNF79	5/299	0.726991	0.881703	0	0	0.820621	0.261647	GPI;PRNP;PRKCSH;MDM2;CD44
ZNF827	5/299	0.726991	0.881703	0	0	0.820621	0.261647	GPI;PRKCSH;MYOF;SLC2A1;CD44
ZNF836	5/299	0.726991	0.881703	0	0	0.820621	0.261647	PATJ;SLC44A2;PRKCSH;PROM1;CLDN1
ZNF85	5/299	0.726991	0.881703	0	0	0.820621	0.261647	GPI;PRNP;GPC4;PROM1;LMNB1
ZNF90	5/299	0.726991	0.881703	0	0	0.820621	0.261647	GPC4;VIM;PROM1;CD200;LMNB1
ZNF92	5/299	0.726991	0.881703	0	0	0.820621	0.261647	GPI;PRNP;PRKCSH;N4BP2;LMNB1
ZSCAN16	5/299	0.726991	0.881703	0	0	0.820621	0.261647	GPI;PRKCSH;GMPR;VIM;LMNB1
ZSCAN4	5/299	0.726991	0.881703	0	0	0.820621	0.261647	COL1A1;CEACAM6;PRKCSH;AOX1;PSMA7
ZSCAN5B	5/299	0.726991	0.881703	0	0	0.820621	0.261647	TGM1;CALB2;FCGBP;PRKCSH;MYOF
ZXDB	5/299	0.726991	0.881703	0	0	0.820621	0.261647	GPI;PRNP;PRKCSH;HEG1;GPC4
ASCL1	4/299	0.858291	0.967921	0	0	0.652606	0.0997257	GPM6A;ALDH1A2;GAS1;VIM
BARX1	4/299	0.858291	0.967921	0	0	0.652606	0.0997257	COL1A1;COMP;ALDH1A2;GAS1
CASZ1	4/299	0.858291	0.967921	0	0	0.652606	0.0997257	COL1A1;GSN;PRKCSH;CD44
DLX1	4/299	0.858291	0.967921	0	0	0.652606	0.0997257	CALB2;PRNP;ALDH1A2;VIM
DLX2	4/299	0.858291	0.967921	0	0	0.652606	0.0997257	COL1A1;GAS1;VIM;CD44
E2F1	4/299	0.858291	0.967921	0	0	0.652606	0.0997257	PRNP;TUBB4B;CD44;LMNB1
E2F2	4/299	0.858291	0.967921	0	0	0.652606	0.0997257	SLC2A1;S100A4;CD44;LMNB1
EBF4	4/299	0.858291	0.967921	0	0	0.652606	0.0997257	COL1A1;GSN;PRKCSH;GAS1
EN1	4/299	0.858291	0.967921	0	0	0.652606	0.0997257	COL1A1;COL3A1;ALDH1A2;GAS1
ESX1	4/299	0.858291	0.967921	0	0	0.652606	0.0997257	KRT18;ALDH1A2;GPC4;PROM1
ETV3L	4/299	0.858291	0.967921	0	0	0.652606	0.0997257	PRKCSH;MYOF;TNFAIP2;CD44
ETV7	4/299	0.858291	0.967921	0	0	0.652606	0.0997257	TNFAIP2;GMPR;LAP3;LMNB1
FOXD4L6	4/299	0.858291	0.967921	0	0	0.652606	0.0997257	NEGR1;PRKCB;ALDH1A2;TNFAIP2
FOXL2	4/299	0.858291	0.967921	0	0	0.652606	0.0997257	COL1A1;COMP;ALDH1A2;GAS1
FOXN4	4/299	0.858291	0.967921	0	0	0.652606	0.0997257	COL1A1;GPM6A;PRKCSH;GAS1
HOXD11	4/299	0.858291	0.967921	0	0	0.652606	0.0997257	COL1A1;COMP;ALDH1A2;GAS1
IRX4	4/299	0.858291	0.967921	0	0	0.652606	0.0997257	COL1A1;ANO1;KRT18;ALDH1A2
LHX8	4/299	0.858291	0.967921	0	0	0.652606	0.0997257	COL1A1;COL3A1;NEGR1;ALDH1A2
LMX1B	4/299	0.858291	0.967921	0	0	0.652606	0.0997257	COL1A1;ALDH1A2;GAS1;ATP2B2
MGA	4/299	0.858291	0.967921	0	0	0.652606	0.0997257	PRKDC;PRKCSH;IQGAP1;ATP2B1
MNX1	4/299	0.858291	0.967921	0	0	0.652606	0.0997257	COL1A1;COMP;PRNP;KRT18
MXD3	4/299	0.858291	0.967921	0	0	0.652606	0.0997257	TUBB4B;LITAF;S100A11;LMNB1
MYT1	4/299	0.858291	0.967921	0	0	0.652606	0.0997257	GPM6A;LSAMP;RFX3;ATP2B2
NEUROD2	4/299	0.858291	0.967921	0	0	0.652606	0.0997257	CALB2;PRKCB;CA4;ATP2B2
NOBOX	4/299	0.858291	0.967921	0	0	0.652606	0.0997257	BST1;KRT18;PON1;PSMA7
NPAS3	4/299	0.858291	0.967921	0	0	0.652606	0.0997257	NEGR1;CACNA2D1;LSAMP;PLCB1
NR2C2	4/299	0.858291	0.967921	0	0	0.652606	0.0997257	GPI;PRKCSH;CTNNB1;ADD3
NR2E1	4/299	0.858291	0.967921	0	0	0.652606	0.0997257	GPM6A;ALDH1A2;VIM;PROM1
OTX1	4/299	0.858291	0.967921	0	0	0.652606	0.0997257	COL1A1;PRKCSH;GAS1;GPC4
PAX3	4/299	0.858291	0.967921	0	0	0.652606	0.0997257	COL1A1;COL3A1;ALDH1A2;FBN1
PAX6	4/299	0.858291	0.967921	0	0	0.652606	0.0997257	PRNP;GNAS;SLC2A1;VIM
PAX9	4/299	0.858291	0.967921	0	0	0.652606	0.0997257	COL1A1;KRT18;ALDH1A2;FBN1
POU6F1	4/299	0.858291	0.967921	0	0	0.652606	0.0997257	COL1A1;PRNP;GSN;PRKCSH
PRDM10	4/299	0.858291	0.967921	0	0	0.652606	0.0997257	GPI;PRKCSH;ATP2B1;ADD3
PROP1	4/299	0.858291	0.967921	0	0	0.652606	0.0997257	CFD;COL3A1;PSMA7;DCN
RBM26	4/299	0.858291	0.967921	0	0	0.652606	0.0997257	NPM1;NCL;HNRNPD;ATP2B1
RC3H1	4/299	0.858291	0.967921	0	0	0.652606	0.0997257	GPI;PRKCSH;ATP2B1;GLUL
RFX7	4/299	0.858291	0.967921	0	0	0.652606	0.0997257	MDM2;RFX3;CTNNB1;N4BP2
RHOXF2B	4/299	0.858291	0.967921	0	0	0.652606	0.0997257	AZGP1;MYH11;SERPINA7;PSMA7
SIM1	4/299	0.858291	0.967921	0	0	0.652606	0.0997257	DPP4;PRKCSH;ALDH1A2;PROM1
SOX21	4/299	0.858291	0.967921	0	0	0.652606	0.0997257	GAS1;GPC4;VIM;PROM1
SP6	4/299	0.858291	0.967921	0	0	0.652606	0.0997257	COL1A1;ANO1;KRT18;LCP1
TIGD3	4/299	0.858291	0.967921	0	0	0.652606	0.0997257	COL1A1;CRIP2;PSMA7;LMNB1
WNT8B	4/299	0.858291	0.967921	0	0	0.652606	0.0997257	PRKCB;ALDH1A2;VIM;PLCB1
ZBTB11	4/299	0.858291	0.967921	0	0	0.652606	0.0997257	GPI;PRNP;HSPA5;ATP2B1
ZBTB34	4/299	0.858291	0.967921	0	0	0.652606	0.0997257	GPI;PRKCB;PRKCSH;RFX3
ZFHX2	4/299	0.858291	0.967921	0	0	0.652606	0.0997257	PRNP;PRKCSH;SLC2A1;RFX3
ZKSCAN4	4/299	0.858291	0.967921	0	0	0.652606	0.0997257	PRNP;PRKCSH;GLUL;DDOST
ZNF10	4/299	0.858291	0.967921	0	0	0.652606	0.0997257	PATJ;PRKCSH;RFX3;N4BP2
ZNF121	4/299	0.858291	0.967921	0	0	0.652606	0.0997257	GPI;PRKDC;PRKCSH;LMNB1
ZNF141	4/299	0.858291	0.967921	0	0	0.652606	0.0997257	RFX3;N4BP2;CD44;LMNB1
ZNF157	4/299	0.858291	0.967921	0	0	0.652606	0.0997257	RFX3;GMPR;PROM1;CLDN1
ZNF182	4/299	0.858291	0.967921	0	0	0.652606	0.0997257	PRKCSH;RFX3;GLUL;N4BP2
ZNF202	4/299	0.858291	0.967921	0	0	0.652606	0.0997257	GPI;PRNP;CAD;CD44
ZNF214	4/299	0.858291	0.967921	0	0	0.652606	0.0997257	GPI;RFX3;PROM1;PSMA7
ZNF215	4/299	0.858291	0.967921	0	0	0.652606	0.0997257	FKBP11;GPI;CD44;LMNB1
ZNF227	4/299	0.858291	0.967921	0	0	0.652606	0.0997257	GPI;PRNP;RDX;CD44
ZNF236	4/299	0.858291	0.967921	0	0	0.652606	0.0997257	GPI;EPB41;PRKCSH;PLCB1
ZNF253	4/299	0.858291	0.967921	0	0	0.652606	0.0997257	GPI;PRKCSH;RFX3;ADD3
ZNF284	4/299	0.858291	0.967921	0	0	0.652606	0.0997257	GPI;PRKCSH;CD44;FBN1
ZNF292	4/299	0.858291	0.967921	0	0	0.652606	0.0997257	GPI;PRKCSH;SLC2A1;ATP2B1
ZNF343	4/299	0.858291	0.967921	0	0	0.652606	0.0997257	GPI;PRNP;PRKCSH;ACTB
ZNF354C	4/299	0.858291	0.967921	0	0	0.652606	0.0997257	COL1A1;PRNP;PRKCSH;FBN1
ZNF382	4/299	0.858291	0.967921	0	0	0.652606	0.0997257	DPP4;GPI;PRKCB;GMPR
ZNF385D	4/299	0.858291	0.967921	0	0	0.652606	0.0997257	NEGR1;CACNA2D1;LSAMP;PLCB1
ZNF391	4/299	0.858291	0.967921	0	0	0.652606	0.0997257	PRNP;NEGR1;PRKCSH;RFX3
ZNF415	4/299	0.858291	0.967921	0	0	0.652606	0.0997257	GPI;COL3A1;AOX1;PLCB1
ZNF429	4/299	0.858291	0.967921	0	0	0.652606	0.0997257	GPI;PRKCSH;RFX3;PLCB1
ZNF441	4/299	0.858291	0.967921	0	0	0.652606	0.0997257	PRNP;PRKCSH;RFX3;CD44
ZNF443	4/299	0.858291	0.967921	0	0	0.652606	0.0997257	GPI;PRNP;PRKCSH;LMNB1
ZNF45	4/299	0.858291	0.967921	0	0	0.652606	0.0997257	GPI;PRNP;ADD3;CD44
ZNF479	4/299	0.858291	0.967921	0	0	0.652606	0.0997257	DPP4;MUC16;PSMA7;CES1
ZNF491	4/299	0.858291	0.967921	0	0	0.652606	0.0997257	PRKCSH;LSAMP;RFX3;FBN1
ZNF502	4/299	0.858291	0.967921	0	0	0.652606	0.0997257	PRNP;PRKCSH;FHL1;PROM1
ZNF517	4/299	0.858291	0.967921	0	0	0.652606	0.0997257	GSN;PRKCSH;TNFAIP2;DDOST
ZNF527	4/299	0.858291	0.967921	0	0	0.652606	0.0997257	SCARB2;GPI;PRNP;PRKCSH
ZNF554	4/299	0.858291	0.967921	0	0	0.652606	0.0997257	GPI;PRNP;GSN;PRKCSH
ZNF563	4/299	0.858291	0.967921	0	0	0.652606	0.0997257	GPI;PRNP;PRKCSH;CD44
ZNF571	4/299	0.858291	0.967921	0	0	0.652606	0.0997257	GPI;PRNP;PRKCSH;PLSCR4
ZNF578	4/299	0.858291	0.967921	0	0	0.652606	0.0997257	GPM6A;NEGR1;AOX1;PROM1
ZNF582	4/299	0.858291	0.967921	0	0	0.652606	0.0997257	PRNP;NEGR1;PRKCSH;MYADM
ZNF595	4/299	0.858291	0.967921	0	0	0.652606	0.0997257	GPI;PRKCSH;ACTN1;PLCB1
ZNF608	4/299	0.858291	0.967921	0	0	0.652606	0.0997257	COL1A1;PRKCSH;ADD3;FBN1
ZNF646	4/299	0.858291	0.967921	0	0	0.652606	0.0997257	GPI;PRKCSH;MVP;CAPN1
ZNF654	4/299	0.858291	0.967921	0	0	0.652606	0.0997257	GPI;MDM2;ADD3;CD44
ZNF662	4/299	0.858291	0.967921	0	0	0.652606	0.0997257	COL1A1;NEGR1;FHL1;AOX1
ZNF675	4/299	0.858291	0.967921	0	0	0.652606	0.0997257	GPI;MDM2;ADD3;LMNB1
ZNF680	4/299	0.858291	0.967921	0	0	0.652606	0.0997257	GPI;PRNP;ADD3;LMNB1
ZNF7	4/299	0.858291	0.967921	0	0	0.652606	0.0997257	GPI;PRNP;PRKCSH;SLC2A1
ZNF701	4/299	0.858291	0.967921	0	0	0.652606	0.0997257	GPI;PRNP;PRKCSH;CD44
ZNF709	4/299	0.858291	0.967921	0	0	0.652606	0.0997257	GPI;SLC44A2;PRKCSH;LMNB1
ZNF718	4/299	0.858291	0.967921	0	0	0.652606	0.0997257	GPI;PRKCSH;RFX3;PLCB1
ZNF738	4/299	0.858291	0.967921	0	0	0.652606	0.0997257	GPI;PRNP;PRKCSH;N4BP2
ZNF766	4/299	0.858291	0.967921	0	0	0.652606	0.0997257	GPI;PRNP;PRKCSH;ADD3
ZNF773	4/299	0.858291	0.967921	0	0	0.652606	0.0997257	GPI;PRNP;N4BP2;DDOST
ZNF776	4/299	0.858291	0.967921	0	0	0.652606	0.0997257	GPI;PRNP;PRKCSH;N4BP2
ZNF780A	4/299	0.858291	0.967921	0	0	0.652606	0.0997257	GPI;PRNP;MDM2;RFX3
ZNF784	4/299	0.858291	0.967921	0	0	0.652606	0.0997257	GPI;PRNP;PRKCSH;DDOST
ZNF793	4/299	0.858291	0.967921	0	0	0.652606	0.0997257	GPI;PATJ;NEGR1;PROM1
ZNF804B	4/299	0.858291	0.967921	0	0	0.652606	0.0997257	NEGR1;CACNA2D1;LSAMP;PLCB1
ZNF837	4/299	0.858291	0.967921	0	0	0.652606	0.0997257	EIF3K;DNPH1;PSMA7;DDOST
ZNF845	4/299	0.858291	0.967921	0	0	0.652606	0.0997257	GPI;TMX1;PRKCSH;N4BP2
ZSCAN12	4/299	0.858291	0.967921	0	0	0.652606	0.0997257	GPI;PRNP;PRKCSH;GPD2
ZSCAN23	4/299	0.858291	0.967921	0	0	0.652606	0.0997257	GPI;NEGR1;PRKCSH;RFX3
ZSCAN29	4/299	0.858291	0.967921	0	0	0.652606	0.0997257	GPI;PRNP;PRKCSH;VIM
ZUFSP	4/299	0.858291	0.967921	0	0	0.652606	0.0997257	GPI;PRNP;CLIC4;PPA1
BDP1	3/299	0.943477	0.997892	0	0	0.486562	0.02831	PRKDC;ATP2B1;N4BP2
BSX	3/299	0.943477	0.997892	0	0	0.486562	0.02831	CA4;GAS1;PSMA7
CBX2	3/299	0.943477	0.997892	0	0	0.486562	0.02831	COL1A1;SLC2A1;LMNB1
CPXCR1	3/299	0.943477	0.997892	0	0	0.486562	0.02831	BCHE;GC;PSMA7
DBX2	3/299	0.943477	0.997892	0	0	0.486562	0.02831	LSAMP;GLUL;AGT
DMBX1	3/299	0.943477	0.997892	0	0	0.486562	0.02831	COL1A1;PRKCSH;ALDH1A2
EN2	3/299	0.943477	0.997892	0	0	0.486562	0.02831	CALB2;ALDH1A2;CD44
ESRRB	3/299	0.943477	0.997892	0	0	0.486562	0.02831	COL1A1;KRT18;ATP2B2
FEZF2	3/299	0.943477	0.997892	0	0	0.486562	0.02831	CALB2;PRKCB;ATP2B2
FOXB1	3/299	0.943477	0.997892	0	0	0.486562	0.02831	ALDH1A2;GAS1;VIM
FOXD4	3/299	0.943477	0.997892	0	0	0.486562	0.02831	KRT18;ALDH1A2;ALOX15
FOXE1	3/299	0.943477	0.997892	0	0	0.486562	0.02831	COL1A1;ALDH1A2;GNAS
FOXI2	3/299	0.943477	0.997892	0	0	0.486562	0.02831	COL1A1;ALDH1A2;CA4
FOXO6	3/299	0.943477	0.997892	0	0	0.486562	0.02831	COL1A1;PRKCSH;CRIP2
FOXR2	3/299	0.943477	0.997892	0	0	0.486562	0.02831	CALB2;GPM6A;DCN
GBX2	3/299	0.943477	0.997892	0	0	0.486562	0.02831	COL1A1;ALDH1A2;CD44
GPATCH8	3/299	0.943477	0.997892	0	0	0.486562	0.02831	GPI;HNRNPD;IQGAP1
GSC	3/299	0.943477	0.997892	0	0	0.486562	0.02831	COMP;ALDH1A2;GAS1
HELZ	3/299	0.943477	0.997892	0	0	0.486562	0.02831	GPI;PRKCSH;IQGAP1
HOXA4	3/299	0.943477	0.997892	0	0	0.486562	0.02831	COL1A1;DPP4;ALDH1A2
HOXB1	3/299	0.943477	0.997892	0	0	0.486562	0.02831	COL1A1;ALDH1A2;CD44
HOXC12	3/299	0.943477	0.997892	0	0	0.486562	0.02831	COL1A1;COMP;APOD
HOXD3	3/299	0.943477	0.997892	0	0	0.486562	0.02831	COL1A1;COL3A1;ALDH1A2
LHX1	3/299	0.943477	0.997892	0	0	0.486562	0.02831	COL1A1;ALDH1A2;VIM
LHX4	3/299	0.943477	0.997892	0	0	0.486562	0.02831	NEGR1;PRKCSH;GNAS
LMX1A	3/299	0.943477	0.997892	0	0	0.486562	0.02831	COL1A1;KRT18;ALDH1A2
MAFA	3/299	0.943477	0.997892	0	0	0.486562	0.02831	COL1A1;CRIP2;BAIAP2
MIXL1	3/299	0.943477	0.997892	0	0	0.486562	0.02831	COL1A1;KRT18;PSMA7
MSGN1	3/299	0.943477	0.997892	0	0	0.486562	0.02831	ACTC1;ALDH1A2;APOD
MYSM1	3/299	0.943477	0.997892	0	0	0.486562	0.02831	GPI;PRKCSH;ATP2B1
NEUROG2	3/299	0.943477	0.997892	0	0	0.486562	0.02831	COL1A1;ALDH1A2;VIM
NHLH1	3/299	0.943477	0.997892	0	0	0.486562	0.02831	COL3A1;ATP2B2;VIM
NR2E3	3/299	0.943477	0.997892	0	0	0.486562	0.02831	DPP4;PRNP;CD44
NR6A1	3/299	0.943477	0.997892	0	0	0.486562	0.02831	PRNP;PRKCSH;SLC2A1
OLIG3	3/299	0.943477	0.997892	0	0	0.486562	0.02831	GPM6A;PRKCB;ALDH1A2
PHOX2A	3/299	0.943477	0.997892	0	0	0.486562	0.02831	COL1A1;ALDH1A2;VIM
PRDM15	3/299	0.943477	0.997892	0	0	0.486562	0.02831	GPI;PRKCSH;BAIAP2
PRDM16	3/299	0.943477	0.997892	0	0	0.486562	0.02831	COL1A1;PRKCSH;PLCB1
PRDM9	3/299	0.943477	0.997892	0	0	0.486562	0.02831	GYPC;PRKCSH;PSMA7
PROX2	3/299	0.943477	0.997892	0	0	0.486562	0.02831	PRKCSH;MYH11;CD44
RFX4	3/299	0.943477	0.997892	0	0	0.486562	0.02831	GPM6A;ATP2B2;VIM
RPA4	3/299	0.943477	0.997892	0	0	0.486562	0.02831	CD163;PSMA7;DCN
SALL1	3/299	0.943477	0.997892	0	0	0.486562	0.02831	COL1A1;GAS1;VIM
SOX1	3/299	0.943477	0.997892	0	0	0.486562	0.02831	GNAS;GAS1;VIM
SP8	3/299	0.943477	0.997892	0	0	0.486562	0.02831	COL1A1;GAS1;GPC4
T	3/299	0.943477	0.997892	0	0	0.486562	0.02831	ALDH1A2;CA4;PROM1
TBX4	3/299	0.943477	0.997892	0	0	0.486562	0.02831	COL1A1;ALDH1A2;CA4
TFAP2D	3/299	0.943477	0.997892	0	0	0.486562	0.02831	NEGR1;ALDH1A2;CA4
THAP10	3/299	0.943477	0.997892	0	0	0.486562	0.02831	PRNP;PRKCSH;CLDN1
TLX2	3/299	0.943477	0.997892	0	0	0.486562	0.02831	COL1A1;COMP;ALDH1A2
VAX2	3/299	0.943477	0.997892	0	0	0.486562	0.02831	COL1A1;ANO1;ALDH1A2
VSX1	3/299	0.943477	0.997892	0	0	0.486562	0.02831	COMP;GNAS;ATP2B2
ZBTB26	3/299	0.943477	0.997892	0	0	0.486562	0.02831	GPI;RFX3;N4BP2
ZFAT	3/299	0.943477	0.997892	0	0	0.486562	0.02831	GPI;PRKCSH;PLCB1
ZIC4	3/299	0.943477	0.997892	0	0	0.486562	0.02831	COL1A1;ALDH1A2;DCN
ZIK1	3/299	0.943477	0.997892	0	0	0.486562	0.02831	PROM1;CD200;LMNB1
ZNF100	3/299	0.943477	0.997892	0	0	0.486562	0.02831	GPI;N4BP2;LMNB1
ZNF114	3/299	0.943477	0.997892	0	0	0.486562	0.02831	SLC2A1;ITGA5;LMNB1
ZNF17	3/299	0.943477	0.997892	0	0	0.486562	0.02831	GPI;PRNP;PRKCSH
ZNF222	3/299	0.943477	0.997892	0	0	0.486562	0.02831	PRNP;PRKCSH;CD44
ZNF232	3/299	0.943477	0.997892	0	0	0.486562	0.02831	GPI;CD200;LMNB1
ZNF273	3/299	0.943477	0.997892	0	0	0.486562	0.02831	GPI;CLDN1;LMNB1
ZNF283	3/299	0.943477	0.997892	0	0	0.486562	0.02831	GPI;PRKCSH;MYOF
ZNF311	3/299	0.943477	0.997892	0	0	0.486562	0.02831	ANO1;CD44;FBN1
ZNF396	3/299	0.943477	0.997892	0	0	0.486562	0.02831	NEGR1;FTH1;RFX3
ZNF433	3/299	0.943477	0.997892	0	0	0.486562	0.02831	PRNP;PRKCSH;DDOST
ZNF454	3/299	0.943477	0.997892	0	0	0.486562	0.02831	TF;NEGR1;PRKCSH
ZNF470	3/299	0.943477	0.997892	0	0	0.486562	0.02831	GPI;PRKCSH;WDR35
ZNF501	3/299	0.943477	0.997892	0	0	0.486562	0.02831	PRNP;PROM1;CLDN1
ZNF507	3/299	0.943477	0.997892	0	0	0.486562	0.02831	GPI;PRKDC;MDM2
ZNF519	3/299	0.943477	0.997892	0	0	0.486562	0.02831	GPI;PRNP;LMNB1
ZNF543	3/299	0.943477	0.997892	0	0	0.486562	0.02831	GPI;PRKCSH;N4BP2
ZNF547	3/299	0.943477	0.997892	0	0	0.486562	0.02831	GPI;PRNP;RFX3
ZNF550	3/299	0.943477	0.997892	0	0	0.486562	0.02831	GPI;PRNP;SLC2A1
ZNF555	3/299	0.943477	0.997892	0	0	0.486562	0.02831	GPI;PRKCSH;DDOST
ZNF561	3/299	0.943477	0.997892	0	0	0.486562	0.02831	GPI;MDM2;CD44
ZNF566	3/299	0.943477	0.997892	0	0	0.486562	0.02831	GPI;PRKCSH;MDM2
ZNF567	3/299	0.943477	0.997892	0	0	0.486562	0.02831	GPI;PRNP;ADD3
ZNF568	3/299	0.943477	0.997892	0	0	0.486562	0.02831	PRKCSH;PLCB1;FBN1
ZNF606	3/299	0.943477	0.997892	0	0	0.486562	0.02831	GPI;PRNP;RFX3
ZNF648	3/299	0.943477	0.997892	0	0	0.486562	0.02831	NEGR1;MYOF;SLC2A1
ZNF649	3/299	0.943477	0.997892	0	0	0.486562	0.02831	GPI;PRKCSH;GPC4
ZNF671	3/299	0.943477	0.997892	0	0	0.486562	0.02831	PRNP;PRKCB;VIM
ZNF682	3/299	0.943477	0.997892	0	0	0.486562	0.02831	PRNP;N4BP2;LITAF
ZNF708	3/299	0.943477	0.997892	0	0	0.486562	0.02831	PRNP;MDM2;N4BP2
ZNF749	3/299	0.943477	0.997892	0	0	0.486562	0.02831	GPI;PRKDC;PRKCSH
ZNF781	3/299	0.943477	0.997892	0	0	0.486562	0.02831	NEGR1;AOX1;CD200
ZNF788	3/299	0.943477	0.997892	0	0	0.486562	0.02831	GPI;CLDN1;LMNB1
ZNF80	3/299	0.943477	0.997892	0	0	0.486562	0.02831	COL1A1;DPP4;CES1
ZNF81	3/299	0.943477	0.997892	0	0	0.486562	0.02831	PRKCSH;RFX3;N4BP2
ZNF829	3/299	0.943477	0.997892	0	0	0.486562	0.02831	RFX3;N4BP2;FBN1
ZNF831	3/299	0.943477	0.997892	0	0	0.486562	0.02831	DPP4;PRKCB;ICAM3
ZNF835	3/299	0.943477	0.997892	0	0	0.486562	0.02831	PRNP;MYH11;CD200
ZNF843	3/299	0.943477	0.997892	0	0	0.486562	0.02831	PRKCSH;HPCAL1;CES1
ZNF93	3/299	0.943477	0.997892	0	0	0.486562	0.02831	GPI;CD44;LMNB1
ZNF98	3/299	0.943477	0.997892	0	0	0.486562	0.02831	PRKCSH;LSAMP;PLCB1
ALX3	2/299	0.984682	0.997892	0	0	0.322464	0.00497762	COL1A1;ALDH1A2
ATOH1	2/299	0.984682	0.997892	0	0	0.322464	0.00497762	FCGBP;PROM1
CASP8AP2	2/299	0.984682	0.997892	0	0	0.322464	0.00497762	PRKDC;LMNB1
DEPDC4	2/299	0.984682	0.997892	0	0	0.322464	0.00497762	GPI;PRKCSH
DLX6	2/299	0.984682	0.997892	0	0	0.322464	0.00497762	CACNA2D1;ALDH1A2
DMC1	2/299	0.984682	0.997892	0	0	0.322464	0.00497762	S100A4;LMNB1
EMX1	2/299	0.984682	0.997892	0	0	0.322464	0.00497762	ALDH1A2;ATP2B2
EVX1	2/299	0.984682	0.997892	0	0	0.322464	0.00497762	DPP4;ALDH1A2
FEZF1	2/299	0.984682	0.997892	0	0	0.322464	0.00497762	COL1A1;ALDH1A2
FOXD4L1	2/299	0.984682	0.997892	0	0	0.322464	0.00497762	BCHE;FCGBP
FOXD4L3	2/299	0.984682	0.997892	0	0	0.322464	0.00497762	FCGBP;PRKCB
FOXM1	2/299	0.984682	0.997892	0	0	0.322464	0.00497762	TUBB4B;LMNB1
GCM2	2/299	0.984682	0.997892	0	0	0.322464	0.00497762	COMP;PRKCSH
GSC2	2/299	0.984682	0.997892	0	0	0.322464	0.00497762	COMP;GNAS
HELT	2/299	0.984682	0.997892	0	0	0.322464	0.00497762	COMP;CA4
HOXA6	2/299	0.984682	0.997892	0	0	0.322464	0.00497762	ALDH1A2;GAS1
HOXC11	2/299	0.984682	0.997892	0	0	0.322464	0.00497762	COL1A1;ALDH1A2
LHX3	2/299	0.984682	0.997892	0	0	0.322464	0.00497762	ATP2B2;QSOX2
LHX5	2/299	0.984682	0.997892	0	0	0.322464	0.00497762	CALB2;SLC2A1
MYBL1	2/299	0.984682	0.997892	0	0	0.322464	0.00497762	CD44;LMNB1
MYBL2	2/299	0.984682	0.997892	0	0	0.322464	0.00497762	TUBB4B;LMNB1
NEUROG3	2/299	0.984682	0.997892	0	0	0.322464	0.00497762	TTR;PROM1
NHLH2	2/299	0.984682	0.997892	0	0	0.322464	0.00497762	CALB2;GPM6A
NOTO	2/299	0.984682	0.997892	0	0	0.322464	0.00497762	COMP;CA4
ONECUT1	2/299	0.984682	0.997892	0	0	0.322464	0.00497762	KRT18;PSMA7
ONECUT2	2/299	0.984682	0.997892	0	0	0.322464	0.00497762	COL1A1;PRNP
PAX1	2/299	0.984682	0.997892	0	0	0.322464	0.00497762	COMP;ALDH1A2
PDX1	2/299	0.984682	0.997892	0	0	0.322464	0.00497762	COL1A1;GNAS
PHOX2B	2/299	0.984682	0.997892	0	0	0.322464	0.00497762	COL1A1;ALDH1A2
POU1F1	2/299	0.984682	0.997892	0	0	0.322464	0.00497762	GC;PSMA7
POU3F3	2/299	0.984682	0.997892	0	0	0.322464	0.00497762	GPM6A;VIM
PRDM14	2/299	0.984682	0.997892	0	0	0.322464	0.00497762	CA4;GPC4
SALL3	2/299	0.984682	0.997892	0	0	0.322464	0.00497762	GPC4;PROM1
SOHLH1	2/299	0.984682	0.997892	0	0	0.322464	0.00497762	ATP2B2;PSMA7
SRY	2/299	0.984682	0.997892	0	0	0.322464	0.00497762	SOX15;AOX1
TFAP2E	2/299	0.984682	0.997892	0	0	0.322464	0.00497762	GSN;SLC2A1
UNCX	2/299	0.984682	0.997892	0	0	0.322464	0.00497762	ALDH1A2;GNAS
ZBTB6	2/299	0.984682	0.997892	0	0	0.322464	0.00497762	PRNP;TMED5
ZIC5	2/299	0.984682	0.997892	0	0	0.322464	0.00497762	COL1A1;GPC4
ZNF132	2/299	0.984682	0.997892	0	0	0.322464	0.00497762	PRKCSH;AOX1
ZNF134	2/299	0.984682	0.997892	0	0	0.322464	0.00497762	GPI;PRNP
ZNF181	2/299	0.984682	0.997892	0	0	0.322464	0.00497762	GPI;PRNP
ZNF234	2/299	0.984682	0.997892	0	0	0.322464	0.00497762	GPI;PRKCSH
ZNF347	2/299	0.984682	0.997892	0	0	0.322464	0.00497762	GPI;NEGR1
ZNF510	2/299	0.984682	0.997892	0	0	0.322464	0.00497762	GPI;RFX3
ZNF56	2/299	0.984682	0.997892	0	0	0.322464	0.00497762	BAG2;LRRN4
ZNF670	2/299	0.984682	0.997892	0	0	0.322464	0.00497762	GPI;LMNB1
ZNF716	2/299	0.984682	0.997892	0	0	0.322464	0.00497762	GPI;DDOST
ZNF720	2/299	0.984682	0.997892	0	0	0.322464	0.00497762	GPI;PATJ
ASCL4	1/299	0.997892	0.997892	0	0	0.160285	0.000338199	ALDH1A2
BARHL1	1/299	0.997892	0.997892	0	0	0.160285	0.000338199	ATP2B2
BARHL2	1/299	0.997892	0.997892	0	0	0.160285	0.000338199	ALDH1A2
DEPDC1	1/299	0.997892	0.997892	0	0	0.160285	0.000338199	LMNB1
DEPDC1B	1/299	0.997892	0.997892	0	0	0.160285	0.000338199	LMNB1
DMRT1	1/299	0.997892	0.997892	0	0	0.160285	0.000338199	COL1A1
DMRT3	1/299	0.997892	0.997892	0	0	0.160285	0.000338199	ALDH1A2
DPRX	1/299	0.997892	0.997892	0	0	0.160285	0.000338199	SLC2A1
E2F7	1/299	0.997892	0.997892	0	0	0.160285	0.000338199	LMNB1
E2F8	1/299	0.997892	0.997892	0	0	0.160285	0.000338199	LMNB1
EVX2	1/299	0.997892	0.997892	0	0	0.160285	0.000338199	ALDH1A2
FERD3L	1/299	0.997892	0.997892	0	0	0.160285	0.000338199	PSMA7
FOXD3	1/299	0.997892	0.997892	0	0	0.160285	0.000338199	ALDH1A2
FOXE3	1/299	0.997892	0.997892	0	0	0.160285	0.000338199	CA4
GBX1	1/299	0.997892	0.997892	0	0	0.160285	0.000338199	ALDH1A2
GSX2	1/299	0.997892	0.997892	0	0	0.160285	0.000338199	ALDH1A2
HES3	1/299	0.997892	0.997892	0	0	0.160285	0.000338199	CA4
HMX1	1/299	0.997892	0.997892	0	0	0.160285	0.000338199	ALDH1A2
HOXD12	1/299	0.997892	0.997892	0	0	0.160285	0.000338199	ALDH1A2
INSM2	1/299	0.997892	0.997892	0	0	0.160285	0.000338199	ATP2B2
ISL2	1/299	0.997892	0.997892	0	0	0.160285	0.000338199	PRKCSH
KLF14	1/299	0.997892	0.997892	0	0	0.160285	0.000338199	ALDH1A2
KNTC1	1/299	0.997892	0.997892	0	0	0.160285	0.000338199	LMNB1
LBX1	1/299	0.997892	0.997892	0	0	0.160285	0.000338199	COMP
NEUROG1	1/299	0.997892	0.997892	0	0	0.160285	0.000338199	ALDH1A2
PAX2	1/299	0.997892	0.997892	0	0	0.160285	0.000338199	COL1A1
PITX3	1/299	0.997892	0.997892	0	0	0.160285	0.000338199	COL1A1
POU4F1	1/299	0.997892	0.997892	0	0	0.160285	0.000338199	PROM1
POU4F2	1/299	0.997892	0.997892	0	0	0.160285	0.000338199	COL1A1
PRDM12	1/299	0.997892	0.997892	0	0	0.160285	0.000338199	ALDH1A2
PRDM13	1/299	0.997892	0.997892	0	0	0.160285	0.000338199	ALDH1A2
PTF1A	1/299	0.997892	0.997892	0	0	0.160285	0.000338199	PSMA7
RAD51	1/299	0.997892	0.997892	0	0	0.160285	0.000338199	LMNB1
SCRT1	1/299	0.997892	0.997892	0	0	0.160285	0.000338199	ATP2B2
SCRT2	1/299	0.997892	0.997892	0	0	0.160285	0.000338199	ATP2B2
SHOX	1/299	0.997892	0.997892	0	0	0.160285	0.000338199	COMP
SIX6	1/299	0.997892	0.997892	0	0	0.160285	0.000338199	ALDH1A2
SOX14	1/299	0.997892	0.997892	0	0	0.160285	0.000338199	ALDH1A2
TCF19	1/299	0.997892	0.997892	0	0	0.160285	0.000338199	LMNB1
TGIF2LX	1/299	0.997892	0.997892	0	0	0.160285	0.000338199	GC
TLX1	1/299	0.997892	0.997892	0	0	0.160285	0.000338199	COMP
VAX1	1/299	0.997892	0.997892	0	0	0.160285	0.000338199	ALDH1A2
WDHD1	1/299	0.997892	0.997892	0	0	0.160285	0.000338199	LMNB1
ZNF367	1/299	0.997892	0.997892	0	0	0.160285	0.000338199	LMNB1
ZNF461	1/299	0.997892	0.997892	0	0	0.160285	0.000338199	GPI
ZNF530	1/299	0.997892	0.997892	0	0	0.160285	0.000338199	LMNB1
ZNF695	1/299	0.997892	0.997892	0	0	0.160285	0.000338199	LMNB1
ZSCAN1	1/299	0.997892	0.997892	0	0	0.160285	0.000338199	ALDH1A2

## Sheet: 3
Term	Overlap	P-value	Adjusted P-value	Old P-value	Old Adjusted P-value	Odds Ratio	Combined Score	Genes
Coagulation	20/138	5.74436e-12	2.7573e-10	0	0	8.57451	221.932	CFD;GSN;SERPINC1;FGG;APOA1;CRIP2;GNG12;ITIH1;CPN1;COMP;DPP4;TF;F8;CSRP1;C9;GNB2;RAC1;HRG;KLKB1;FBN1
Complement	17/200	7.21831e-07	1.15493e-05	0	0	4.64768	65.7251	LYN;FCER1G;ITGAM;HSPA5;SERPINC1;GNAI3;APOA4;ITIH1;DPP4;F8;CSRP1;C9;GPD2;GNB2;CALM3;LAP3;KLKB1
mTORC1 Signaling	17/200	7.21831e-07	1.15493e-05	0	0	4.64768	65.7251	HSPA9;ACTR3;GPI;PSMD14;HSPA5;SLC2A1;ADD3;HSP90B1;ATP5MC1;SLC9A3R1;PSMA3;SERP1;PSMB5;PPA1;CANX;CALR;SEC11A
Myc Targets V1	15/200	1.4841e-05	0.000118728	0	0	4.03534	44.8654	YWHAE;NPM1;PSMD14;RPL34;CAD;PHB2;RPL6;PSMA7;PSMA6;PSMA1;CANX;VDAC3;HNRNPD;VDAC1;EIF3B
Epithelial Mesenchymal Transition	15/200	1.4841e-05	0.000118728	0	0	4.03534	44.8654	ITGB1;PLOD3;CAPG;DCN;COL1A1;COMP;MFAP5;COL3A1;GAS1;ITGA5;VIM;PPIB;CD44;PFN2;FBN1
Oxidative Phosphorylation	15/200	1.4841e-05	0.000118728	0	0	4.03534	44.8654	HSPA9;GPI;MDH1;UQCRB;MDH2;DLST;ETFA;PHB2;ATP5F1E;ATP5MC1;LDHB;AIFM1;VDAC3;VDAC1;SLC25A6
PI3K/AKT/mTOR Signaling	10/105	5.40874e-05	0.000370885	0	0	5.19654	51.0555	ACTR3;CAB39;PRKCB;ARHGDIA;SLC2A1;CALR;RAC1;PLCB1;AP2M1;HSP90B1
Fatty Acid Metabolism	12/158	9.33062e-05	0.000559837	0	0	4.06755	37.7454	ALAD;CBR1;NSDHL;HSDL2;MDH1;MDH2;GPD2;CA4;DLST;SERINC1;GLUL;PRDX6
Apical Junction	13/200	0.000230744	0.00123063	0	0	3.44189	28.823	ITGB1;SYK;NEGR1;ACTN1;ACTN4;BAIAP2;ACTB;GNAI1;CALB2;ACTC1;TSPAN4;CTNNA1;FBN1
Unfolded Protein Response	9/113	0.000489618	0.00235017	0	0	4.2594	32.4646	HSPA9;H2AX;NPM1;SERP1;HSPA5;CALR;PDIA6;SEC11A;HSP90B1
Myogenesis	12/200	0.00081139	0.00354061	0	0	3.15202	22.4322	CFD;COL1A1;ITGB1;PRNP;COL3A1;SYNGR2;GSN;ACTC1;MYO1C;FHL1;APOD;MYH11
Mitotic Spindle	11/199	0.00252743	0.00970083	0	0	2.88202	17.2361	YWHAE;GSN;KIF3B;EPB41;PCGF5;ARHGDIA;ACTN4;ARHGEF2;EZR;DOCK2;LMNB1
Xenobiotic Metabolism	11/200	0.00262731	0.00970083	0	0	2.86662	17.0329	CRP;CBR1;RBP4;SSR3;AOX1;TMBIM6;HRG;SERPINA6;ITIH1;CES1;CNDP2
Protein Secretion	7/96	0.0033716	0.0115598	0	0	3.85472	21.9425	CD63;LMAN1;KRT18;TMX1;GNAS;TMED2;AP2M1
Bile Acid Metabolism	7/112	0.00779702	0.0249505	0	0	3.26466	15.8467	LIPE;PRDX5;TTR;APOA1;SERPINA6;SLC29A1;GC
Interferon Alpha Response	6/97	0.0140212	0.0420636	0	0	3.223	13.7532	NSDHL;STX5;CTNNB1;GNAI1;S100A11
Reactive Oxygen Species Pathway	4/49	0.0171437	0.0420877	0	0	4.33361	17.621	BCAP31;GSTM1;GSN;KRT18;TSPO;CTNNB1;DCN;CD44
Cholesterol Homeostasis	5/74	0.0171078	0.0420877	0	0	3.53732	14.3906	PRNP;MBP;PRDX6;FTL
Pperoxisome	6/104	0.0191646	0.0420877	0	0	2.99171	11.8313	PROCR;PSMA3;CNP;HLA-C;GMPR;LAP3
Apoptosis	8/161	0.0170089	0.0420877	0	0	2.56064	10.4321	PRDX5;TTR;MVP;ALB;TSPO;SERPINA6
Hypoxia	9/200	0.0210439	0.0420877	0	0	2.3089	8.915	SLC25A1;SELENBP1;GPI;PRDX5;HSPA5;SLC2A1;S100A4;GPC4;DCN
Estrogen Response Early	9/200	0.0210439	0.0420877	0	0	2.3089	8.915	CALB2;SLC9A3R1;CLIC3;KRT18;ARL3;MYOF;SLC2A1;ADD3;CD44
Glycolysis	9/200	0.0210439	0.0420877	0	0	2.3089	8.915	NSDHL;MDH1;HSPA5;MDH2;PGAM1;GPC4;PGLS;CD44;DCN
KRAS Signaling Up	9/200	0.0210439	0.0420877	0	0	2.3089	8.915	ANO1;RBP4;FCER1G;GYPC;ALDH1A2;APOD;LCP1;DOCK2;ENG
Adipogenesis	8/200	0.0514042	0.0913853	0	0	2.03642	6.04416	SLC25A1;LIPE;RTN3;AIFM1;REEP5;MDH2;GPD2;ADIPOQ
heme Metabolism	8/200	0.0514042	0.0913853	0	0	2.03642	6.04416	ALAD;HEBP1;SELENBP1;GYPC;EPB41;SLC2A1;PGLS;RHCE
Allograft Rejection	8/200	0.0514042	0.0913853	0	0	2.03642	6.04416	LYN;NPM1;RPS9;PRKCB;HLA-DRA;CAPG;RPS3A;HLA-E
Apical Surface	3/44	0.0593234	0.101697	0	0	3.55916	10.0537	LYN;GSTM3;GAS1
TGF-beta Signaling	3/54	0.0961529	0.15915	0	0	2.85982	6.69717	CTNNB1;RHOA;ENG
IL-2/STAT5 Signaling	7/199	0.110609	0.169134	0	0	1.77739	3.91338	PRNP;SYNGR2;MYO1C;SERPINC1;CAPG;CD44;CKAP4
Estrogen Response Late	7/200	0.112756	0.169134	0	0	1.76809	3.85891	SLC9A3R1;CLIC3;ARL3;MYOF;SLC29A1;ADD3;CD44
p53 Pathway	7/200	0.112756	0.169134	0	0	1.76809	3.85891	VAMP8;LDHB;PROCR;MDM2;S100A4;BAIAP2;TM4SF1
Spermatogenesis	5/135	0.139523	0.202942	0	0	1.87163	3.68623	GSTM3;ALOX15;VDAC3;PEBP1;PGK2
Androgen Response	4/100	0.145121	0.204876	0	0	2.02608	3.91072	LMAN1;AZGP1;ACTN1;GNAI3
Angiogenesis	2/36	0.164855	0.224463	0	0	2.8552	5.14704	COL3A1;S100A4
UV Response Dn	5/144	0.168347	0.224463	0	0	1.74964	3.11738	COL1A1;ATRN;COL3A1;ATP2B1;ADD3
Pancreas Beta Cells	2/40	0.19401	0.251689	0	0	2.55413	4.18838	DPP4;SEC11A
Wnt-beta Catenin Signaling	2/42	0.208824	0.263778	0	0	2.42618	3.80003	CTNNB1;GNAI1
Interferon Gamma Response	6/200	0.220402	0.271264	0	0	1.50384	2.27426	VAMP8;PSMA3;MVP;TNFAIP2;LAP3;HLA-DRB1
DNA Repair	4/150	0.36126	0.433512	0	0	1.3288	1.35293	BCAP31;ARL6IP1;TMED2;APRT
Inflammatory Response	5/200	0.381051	0.446108	0	0	1.24359	1.19984	LYN;GNAI3;CYBB;ITGA5;ATP2B1
UV Response Up	4/158	0.397976	0.45483	0	0	1.25925	1.16023	LYN;H2AX;CNP;TMBIM6
TNF-alpha Signaling via NF-kB	4/200	0.579318	0.617939	0	0	0.987277	0.538959	TNFAIP2;ATP2B1;LITAF;CD44
G2-M Checkpoint	4/200	0.579318	0.617939	0	0	0.987277	0.538959	H2AX;NCL;HNRNPD;LMNB1
E2F Targets	4/200	0.579318	0.617939	0	0	0.987277	0.538959	H2AX;PRKDC;HNRNPD;LMNB1
Myc Targets V2	1/58	0.69525	0.725478	0	0	0.848445	0.308396	NPM1
KRAS Signaling Dn	3/200	0.773584	0.790043	0	0	0.734828	0.188646	TGM1;ACTC1;UPK3B
IL-6/JAK/STAT3 Signaling	1/87	0.831985	0.831985	0	0	0.561507	0.103284	CD44

## Sheet: 4
Term	Overlap	P-value	Adjusted P-value	Old P-value	Old Adjusted P-value	Odds Ratio	Combined Score	Genes
Metabolism Of Proteins R-HSA-392499	103/1890	2.84282e-21	2.58981e-18	0	0	3.39876	160.794	RPL4;RPL32;RPL34;PARK7;RPL6;RPL7;RPS16;RPL35;PDIA3;RPS9;H2AC4;RPSA;PDIA6;PPA1;CD109;VDAC1;RPL26;IGFALS;CES1;PSMD14;PRKDC;KNG1;HSP90B1;TGOLN2;DPP4;APOB;VARS1;MUC16;LYZ;GNG12;BST1;TF;GNB2;GNAQ;ALB;PDCL;MDM2;STT3A;UBA1;CALR;FBN1;ARF3;H2AX;PRKCSH;MSLN;TMED2;TMED7;AHSG;SSR3;FGG;APOA1;APOA4;RPS3A;DDOST;RHOA;CKAP4;PSMA6;H2BC13;F8;PSMA3;PSMA1;CANX;MFGE8;RAB7A;APCS;DYNC1I2;ITIH2;SERPINC1;PSMA7;PSMB6;CST3;…
Neutrophil Degranulation R-HSA-6798695	45/468	3.48877e-18	1.58914e-15	0	0	5.66548	227.735	CD63;ITGAM;CAB39;PSMD14;SLC44A2;PRKCSH;GSTP1;GDI2;A1BG;IQGAP1;ALAD;CST3;PRDX5;TTR;RAP1A;LAMP1;FTH1;COTL1;CPNE3;CAPN1;S100A11;VAT1;CD53;GSN;FCER1G;DBNL;AHSG;HLA-C;CYBB;CYBA;LYZ;TUBB4B;DDOST;RHOA;CKAP4;APRT;VAMP8;BST1;STING1;CEACAM6;DOCK2;CD44;SIGLEC5;FTL;RAB7A
Innate Immune System R-HSA-168249	68/1035	5.28534e-18	1.60498e-15	0	0	3.88704	154.633	ITGAM;SLC44A2;PRKCSH;GDI2;ICAM3;ALAD;LAMP1;FTH1;COTL1;CPNE3;CAPN1;ACTR3;CD53;FCER1G;DBNL;SYK;AHSG;FGG;HLA-C;CYBB;CYBA;DDOST;RHOA;CKAP4;HLA-E;APRT;VAMP8;PSMA6;PSMA3;PSMA1;CEACAM6;DOCK2;CD44;FTL;RAB7A;C1QB;CD63;CAB39;PSMD14;PRKDC;GSTP1;ITLN1;A1BG;IQGAP1;PLA2G6;PSMA7;HSP90B1;PSMB6;CST3;PRDX5;PSMB4;PSMB5;TTR;RAP1A;APOB;S100A11;LYN;VAT1;GSN;MUC16;LYZ;TUBB4B;BAIAP2;BST1;STING1;CAPZA2;CTNNB1;SIGLEC5
Hemostasis R-HSA-109582	48/576	8.03748e-17	1.83054e-14	0	0	4.85536	179.939	ITGB1;CD63;ITGAM;GYPC;SERPINC1;STXBP2;GNAI3;A1BG;SERPINA4;KNG1;GNAI1;CLEC3B;TTR;RAP1A;KIF3B;GNA11;APOB;LYN;FCER1G;SERPIND1;SYK;HSPA5;PRKCB;AHSG;ACTN1;SERPINF2;FGG;APOA1;ACTN4;ATP2B1;GNG12;RHOA;PROCR;F8;TF;CEACAM6;CD109;GNB2;GNAQ;ALB;CAPZA2;GNAS;TAGLN2;ITGA5;HRG;DOCK2;KLKB1;CD44
Platelet Activation, Signaling And Aggregation R-HSA-76002	32/254	1.41427e-16	2.57681e-14	0	0	7.48661	273.222	CD63;STXBP2;GNAI3;A1BG;SERPINA4;GNAI1;KNG1;CLEC3B;RAP1A;TTR;GNA11;LYN;FCER1G;SYK;HSPA5;PRKCB;AHSG;ACTN1;SERPINF2;FGG;APOA1;ACTN4;GNG12;RHOA;TF;F8;CD109;GNAQ;GNB2;ALB;TAGLN2;HRG
Regulation Of IGF Transport And Uptake By IGFBPs R-HSA-381426	23/123	4.72817e-16	7.17894e-14	0	0	11.7378	414.202	ITIH2;SERPIND1;PRKCSH;AHSG;SERPINC1;FGG;APOA1;MSLN;PDIA6;KNG1;CKAP4;HSP90B1;TGOLN2;CST3;TF;ALB;NUCB1;IGFALS;P4HB;APOB;MFGE8;KLKB1;FBN1
Post-translational Protein Phosphorylation R-HSA-8957275	21/106	2.67634e-15	3.48307e-13	0	0	12.5524	421.187	ITIH2;SERPIND1;PRKCSH;AHSG;SERPINC1;FGG;APOA1;MSLN;PDIA6;KNG1;CKAP4;HSP90B1;TGOLN2;CST3;TF;ALB;NUCB1;P4HB;APOB;MFGE8;FBN1
Metabolism R-HSA-1430728	95/2049	6.05266e-15	6.89247e-13	0	0	2.76669	90.5767	RPL4;ARF3;SLC25A1;RPL32;SLC44A2;PRKCSH;RPL34;NDUFA10;SLC2A1;ETFA;SERPINA6;DNPH1;RPL6;RPL7;CNDP2;ALAD;LIPE;NSDHL;RPS16;CA4;RPL35;TSPO;AOX1;CPNE3;PGLS;GLUL;VKORC1;CBR1;RPS9;PARP4;ADIPOQ;APOA1;RPSA;APOA4;RPS3A;DCN;APRT;PSMA6;RBP4;PSMA3;PSMA1;PPA1;GPD2;VDAC1;RPL26;PLCB1;RHCE;CD44;CES1;UQCRB;PSMD14;ADH1B;GSTP1;PON1;ALOX15;DLST;GMPR;IQGAP1;PLA2G6;HACD3;PSMA7;GNAI1;ATP5MC1;PSMB6;LDHB;PSMB4;PSMB5;TTR;RAP…
Immune System R-HSA-168256	90/1943	4.09178e-14	4.14179e-12	0	0	2.73564	84.3322	ITGB1;ITGAM;SLC44A2;PRKCSH;GDI2;ICAM3;AP2A1;CRKL;LMNB1;ALAD;LAMP1;FTH1;COTL1;CPNE3;CAPN1;AP2M1;ACTR3;CD53;PDIA3;FCER1G;DBNL;SYK;PRKCB;AHSG;FGG;HLA-C;CYBB;CYBA;DDOST;RHOA;CKAP4;HLA-E;APRT;VAMP8;PSMA6;PSMA3;PSMA1;CEACAM6;CANX;DOCK2;CD44;FTL;RAB7A;C1QB;DYNC1I2;CD63;CAB39;PSMD14;PRKDC;GSTP1;STXBP2;ALOX15;ITLN1;A1BG;IQGAP1;PLA2G6;PSMA7;HSP90B1;PSMB6;CST3;PRDX5;PSMB4;PSMB5;TTR;RAP1A;KIF3B;APOB;S100A11;…
Infectious Disease R-HSA-5663205	58/961	8.08402e-14	7.36454e-12	0	0	3.45992	104.304	RPL4;ITGB1;YWHAE;PATJ;RPL32;PRKCSH;RPL34;AP2A1;RPL6;RPL7;RPS16;RPL35;AP2M1;ACTR3;SUPT16H;RPS9;PARP4;SYK;H2AC4;HLA-C;RPSA;CYBA;RPS3A;DDOST;HLA-E;PSMA6;H2BC13;PSMA3;PSMA1;CANX;RPL26;DOCK2;SLC25A6;RAB7A;DYNC1I2;PSMD14;GNAI3;PSMA7;GNAI1;PSMB6;PSMB4;GANAB;PSMB5;RPL15;GPC4;RPL19;LYN;CD163;NPM1;RPL35A;BAIAP2;GNG12;STING1;GNB2;STT3A;GNAS;CTNNB1;CALR
Response To Elevated Platelet Cytosolic Ca2+ R-HSA-76005	21/130	1.8887e-13	1.56419e-11	0	0	9.77652	286.43	CD63;HSPA5;PRKCB;AHSG;ACTN1;SERPINF2;STXBP2;FGG;APOA1;ACTN4;A1BG;KNG1;SERPINA4;TF;F8;CLEC3B;TTR;CD109;ALB;TAGLN2;HRG
Platelet Degranulation R-HSA-114608	20/125	8.61576e-13	6.2526e-11	0	0	9.64255	267.87	CD63;HSPA5;AHSG;ACTN1;SERPINF2;STXBP2;FGG;APOA1;ACTN4;A1BG;KNG1;SERPINA4;TF;F8;CLEC3B;TTR;CD109;ALB;TAGLN2;HRG
Cellular Responses To Stimuli R-HSA-8953897	48/736	8.92248e-13	6.2526e-11	0	0	3.69494	102.516	RPL4;H2AX;YWHAE;DYNC1I2;RPL32;PSMD14;RPL34;GSTP1;HM13;RPL6;PSMA7;RPL7;HSP90B1;LMNB1;PSMB6;MYDGF;PRDX5;PSMB4;PSMB5;RPS16;SERP1;CSRP1;BAG2;RPL35;RPL15;APOB;RPL19;HSPA9;RPS9;HSPA5;H2AC4;APOA1;RPL35A;CYBB;RPSA;CYBA;RPS3A;PDIA6;PSMA6;H2BC13;PSMA3;PSMA1;ALB;CAPZA2;MDM2;RPL26;P4HB;CALR
Formation Of A Pool Of Free 40S Subunits R-HSA-72689	18/98	1.05296e-12	6.85177e-11	0	0	11.3459	312.914	RPL4;RPS9;RPL32;RPL34;RPL35A;RPSA;RPS3A;RPL6;RPL7;RPS16;EIF3K;EIF3I;RPL35;RPL26;RPL15;EIF3F;RPL19;EIF3B
Cellular Responses To Stress R-HSA-2262752	47/722	1.68218e-12	1.02165e-10	0	0	3.67987	99.7646	RPL4;H2AX;YWHAE;DYNC1I2;RPL32;PSMD14;RPL34;GSTP1;HM13;RPL6;PSMA7;RPL7;HSP90B1;LMNB1;PSMB6;MYDGF;PRDX5;PSMB4;PSMB5;RPS16;SERP1;BAG2;RPL35;RPL15;APOB;RPL19;HSPA9;RPS9;HSPA5;H2AC4;APOA1;RPL35A;CYBB;RPSA;CYBA;RPS3A;PDIA6;PSMA6;H2BC13;PSMA3;PSMA1;ALB;CAPZA2;MDM2;RPL26;P4HB;CALR
Regulation Of Expression Of SLITs And ROBOs R-HSA-9010553	22/167	3.53501e-12	2.01275e-10	0	0	7.70505	203.169	RPL4;RPS9;RPL32;PSMD14;RPL34;RPL35A;RPSA;RPS3A;RPL6;PSMA7;RPL7;PSMB6;PSMA6;PSMA3;PSMB4;RPS16;PSMB5;PSMA1;RPL35;RPL26;RPL15;RPL19
L13a-mediated Translational Silencing Of Ceruloplasmin Expression R-HSA-156827	18/108	5.92364e-12	2.99802e-10	0	0	10.0801	260.592	RPL4;RPS9;RPL32;RPL34;RPL35A;RPSA;RPS3A;RPL6;RPL7;RPS16;EIF3K;EIF3I;RPL35;RPL26;RPL15;EIF3F;RPL19;EIF3B
SRP-dependent Cotranslational Protein Targeting To Membrane R-HSA-1799339	18/108	5.92364e-12	2.99802e-10	0	0	10.0801	260.592	RPL4;RPS9;RPL32;RPL34;SSR3;RPL35A;RPSA;RPS3A;RPL6;DDOST;RPL7;SPCS2;RPS16;RPL35;RPL26;RPL15;SEC11A;RPL19
GTP Hydrolysis And Joining Of 60S Ribosomal Subunit R-HSA-72706	18/109	6.9653e-12	3.33968e-10	0	0	9.96882	256.1	RPL4;RPS9;RPL32;RPL34;RPL35A;RPSA;RPS3A;RPL6;RPL7;RPS16;EIF3K;EIF3I;RPL35;RPL26;RPL15;EIF3F;RPL19;EIF3B
Signaling By ROBO Receptors R-HSA-376176	24/209	7.34251e-12	3.34451e-10	0	0	6.60907	169.439	RPL4;RPS9;RPL32;PSMD14;RPL34;RPL35A;RPSA;RPS3A;RPL6;RHOA;PSMA7;RPL7;PSMB6;PSMA6;PSMA3;PSMB4;RPS16;PSMB5;PSMA1;RPL35;RPL26;RPL15;PFN2;RPL19
Cap-dependent Translation Initiation R-HSA-72737	18/116	2.06246e-11	8.94714e-10	0	0	9.25344	227.677	RPL4;RPS9;RPL32;RPL34;RPL35A;RPSA;RPS3A;RPL6;RPL7;RPS16;EIF3K;EIF3I;RPL35;RPL26;RPL15;EIF3F;RPL19;EIF3B
Disease R-HSA-1643685	77/1736	3.64099e-11	1.5077e-09	0	0	2.53803	61.0045	RPL4;ITGB1;H2AX;YWHAE;PATJ;RPL32;PRKCSH;RPL34;SLC2A1;PEBP1;AP2A1;RPL6;RPL7;LMNB1;RPS16;RPL35;CAPN1;AP2M1;ACTR3;SUPT16H;RPS9;PARP4;SYK;H2AC4;FGG;APOA1;HLA-C;RPSA;CYBA;RPS3A;DDOST;DCN;HLA-E;APRT;PSMA6;H2BC13;RBP4;F8;PSMA3;PSMA1;CANX;RPL26;DOCK2;SLC25A6;RAB7A;DYNC1I2;PSMD14;GNAI3;RRBP1;IQGAP1;PSMA7;GNAI1;PSMB6;PSMB4;GANAB;PSMB5;TTR;RAP1A;RPL15;GPC4;RPL19;LYN;PRNP;CD163;NPM1;MUC16;RPL35A;BAIAP2;GNG12…
Antigen processing-Cross Presentation R-HSA-1236975	16/104	3.11048e-10	1.23202e-08	0	0	9.11755	199.593	PDIA3;PSMD14;FGG;CYBB;HLA-C;CYBA;PSMA7;HLA-E;VAMP8;PSMB6;PSMA6;PSMA3;PSMB4;PSMB5;PSMA1;CALR
Binding And Uptake Of Ligands By Scavenger Receptors R-HSA-2173782	11/41	3.75514e-10	1.42539e-08	0	0	18.2077	395.157	COL1A1;HPX;CD163;COL3A1;FTH1;ALB;APOA1;CALR;APOB;HSP90B1;FTL
Post-translational Protein Modification R-HSA-597592	63/1383	1.07355e-09	3.912e-08	0	0	2.55034	52.6704	ARF3;PRKCSH;PARK7;MSLN;TMED2;TMED7;PDIA3;AHSG;H2AC4;FGG;APOA1;PDIA6;DDOST;RHOA;CKAP4;PSMA6;H2BC13;F8;PSMA3;PSMA1;CD109;CANX;VDAC1;MFGE8;RAB7A;DYNC1I2;ITIH2;PSMD14;PRKDC;SERPINC1;PSMA7;KNG1;HSP90B1;PSMB6;TGOLN2;CST3;LMAN1;PSMB4;GANAB;PSMB5;LMAN2;STX5;APOB;NPM1;SERPIND1;MUC16;NEGR1;GALNT2;LSAMP;TUBB4B;BST1;TF;ALB;RAB13;CAPZA2;MDM2;STT3A;NUCB1;UBA1;P4HB;CALR;RECK;FBN1
Scavenging By Class A Receptors R-HSA-3000480	8/19	1.64107e-09	5.75007e-08	0	0	35.8763	725.704	COL1A1;COL3A1;FTH1;APOA1;CALR;APOB;HSP90B1;FTL
Peptide Chain Elongation R-HSA-156902	14/86	1.88217e-09	6.35058e-08	0	0	9.7088	195.058	RPL4;RPS9;RPL32;RPL34;RPL35A;RPS3A;RPSA;RPL6;RPL7;RPS16;RPL35;RPL26;RPL15;RPL19
Axon Guidance R-HSA-422475	34/519	2.04988e-09	6.66944e-08	0	0	3.61097	72.2392	RPL4;ITGB1;RPL32;PSMD14;RPL34;AP2A1;RPL6;PSMA7;RPL7;PSMB6;PSMB4;PSMB5;RPS16;RPL35;MYH11;RPL15;AP2M1;RPL19;LYN;ACTR3;PRNP;RPS9;RDX;RPL35A;RPSA;RPS3A;RHOA;PSMA6;PSMA3;PSMA1;RPL26;ITGA5;EZR;PFN2
ER-Phagosome Pathway R-HSA-1236974	14/89	2.99575e-09	9.3325e-08	0	0	9.31901	182.896	PDIA3;PSMD14;FGG;HLA-C;PSMA7;HLA-E;VAMP8;PSMB6;PSMA6;PSMA3;PSMB4;PSMB5;PSMA1;CALR
Translation R-HSA-72766	24/281	3.38234e-09	9.3325e-08	0	0	4.73985	92.4494	RPL4;RPS9;RPL32;RPL34;SSR3;RPL35A;RPSA;RPS3A;RPL6;DDOST;RPL7;SPCS2;RPS16;EIF3K;PPA1;EIF3I;RPL35;RPL26;RPL15;EIF3F;SEC11A;RPL19;VARS1;EIF3B
Eukaryotic Translation Elongation R-HSA-156842	14/90	3.48304e-09	9.3325e-08	0	0	9.19592	179.094	RPL4;RPS9;RPL32;RPL34;RPL35A;RPS3A;RPSA;RPL6;RPL7;RPS16;RPL35;RPL26;RPL15;RPL19
Eukaryotic Translation Termination R-HSA-72764	14/90	3.48304e-09	9.3325e-08	0	0	9.19592	179.094	RPL4;RPS9;RPL32;RPL34;RPL35A;RPS3A;RPSA;RPL6;RPL7;RPS16;RPL35;RPL26;RPL15;RPL19
Selenocysteine Synthesis R-HSA-2408557	14/90	3.48304e-09	9.3325e-08	0	0	9.19592	179.094	RPL4;RPS9;RPL32;RPL34;RPL35A;RPS3A;RPSA;RPL6;RPL7;RPS16;RPL35;RPL26;RPL15;RPL19
Viral mRNA Translation R-HSA-192823	14/90	3.48304e-09	9.3325e-08	0	0	9.19592	179.094	RPL4;RPS9;RPL32;RPL34;RPL35A;RPS3A;RPSA;RPL6;RPL7;RPS16;RPL35;RPL26;RPL15;RPL19
Nonsense Mediated Decay (NMD) Independent Of Exon Junction Complex (EJC) R-HSA-975956	14/92	4.68007e-09	1.21816e-07	0	0	8.95921	171.837	RPL4;RPS9;RPL32;RPL34;RPL35A;RPS3A;RPSA;RPL6;RPL7;RPS16;RPL35;RPL26;RPL15;RPL19
Nervous System Development R-HSA-9675108	34/545	7.05133e-09	1.78438e-07	0	0	3.42258	64.242	RPL4;ITGB1;RPL32;PSMD14;RPL34;AP2A1;RPL6;PSMA7;RPL7;PSMB6;PSMB4;PSMB5;RPS16;RPL35;MYH11;RPL15;AP2M1;RPL19;LYN;ACTR3;PRNP;RPS9;RDX;RPL35A;RPSA;RPS3A;RHOA;PSMA6;PSMA3;PSMA1;RPL26;ITGA5;EZR;PFN2
Response Of EIF2AK4 (GCN2) To Amino Acid Deficiency R-HSA-9633012	14/98	1.08553e-08	2.67275e-07	0	0	8.31671	152.517	RPL4;RPS9;RPL32;RPL34;RPL35A;RPSA;RPS3A;RPL6;RPL7;RPS16;RPL35;RPL26;RPL15;RPL19
Influenza Infection R-HSA-168255	17/157	2.13462e-08	5.11747e-07	0	0	6.08864	107.54	RPL4;RPS9;RPL32;RPL34;RPL35A;RPSA;RPS3A;RPL6;RPL7;RPS16;CANX;RPL35;RPL26;CALR;RPL15;SLC25A6;RPL19
Beta-catenin Independent WNT Signaling R-HSA-3858494	16/142	3.15882e-08	7.31208e-07	0	0	6.35541	109.761	PSMD14;PRKCB;AP2A1;GNG12;RHOA;PSMA7;PSMB6;PSMA6;PSMA3;PSMB4;PSMB5;PSMA1;GNB2;CTNNB1;PLCB1;AP2M1
Vesicle-mediated Transport R-HSA-5653656	36/637	3.21057e-08	7.31208e-07	0	0	3.08332	53.2003	ARF3;YWHAE;SCARB2;DYNC1I2;GDI2;GOLIM4;AP2A1;PLA2G6;HSP90B1;TGOLN2;HPX;LMAN1;KIF3B;LMAN2;FTH1;STX5;TMED2;APOB;TMED7;AP2M1;TBC1D10A;ACTR3;CD163;GALNT2;APOA1;COL1A1;VAMP8;COL3A1;F8;TF;ALB;RAB13;CAPZA2;CALR;FTL;RAB7A
Nonsense Mediated Decay (NMD) Enhanced By Exon Junction Complex (EJC) R-HSA-975957	14/112	6.18269e-08	1.37376e-06	0	0	7.12349	118.242	RPL4;RPS9;RPL32;RPL34;RPL35A;RPSA;RPS3A;RPL6;RPL7;RPS16;RPL35;RPL26;RPL15;RPL19
Selenoamino Acid Metabolism R-HSA-2408522	14/114	7.75522e-08	1.68214e-06	0	0	6.98031	114.284	RPL4;RPS9;RPL32;RPL34;RPL35A;RPSA;RPS3A;RPL6;RPL7;RPS16;RPL35;RPL26;RPL15;RPL19
Metabolism Of Amino Acids And Derivatives R-HSA-71291	25/364	1.21402e-07	2.57202e-06	0	0	3.737	59.5085	RPL4;RPL32;PSMD14;RPL34;DLST;RPL6;PSMA7;RPL7;PSMB6;PSMB4;RPS16;PSMB5;RPL35;RPL15;GLUL;RPL19;RPS9;RPL35A;RPSA;RPS3A;PSMA6;PSMA3;PSMA1;SERINC1;RPL26
Transport Of Small Molecules R-HSA-382551	37/706	1.3964e-07	2.89118e-06	0	0	2.84437	44.8962	PSMD14;SLC44A2;SLC2A1;AP2A1;SLC4A2;ADD3;PHB2;PSMA7;PSMB6;ALAD;PSMB4;PSMB5;FTH1;CA4;APOD;SLC39A7;APOB;AP2M1;APOA1;APOA4;ATP2B1;GNG12;PSMA6;ANO1;PSMA3;AZGP1;TF;PSMA1;GNB2;ALB;GNAS;VDAC1;P4HB;SLC29A1;SLC28A3;FTL;SLC25A6
PCP/CE Pathway R-HSA-4086400	12/88	2.0732e-07	4.19708e-06	0	0	7.84211	120.682	PSMB6;PSMA6;PSMA3;PSMB4;PSMB5;PSMA1;PSMD14;PRKCB;AP2A1;AP2M1;RHOA;PSMA7
Amyloid Fiber Formation R-HSA-977225	11/79	5.38923e-07	1.0673e-05	0	0	8.01721	115.718	H2AX;CST3;H2BC13;APCS;TTR;GSN;H2AC4;APOA1;APOA4;MFGE8;LYZ
Signaling By Hedgehog R-HSA-5358351	14/135	6.4363e-07	1.24755e-05	0	0	5.76263	82.1529	PSMD14;IFT172;WDR35;PSMA7;PSMB6;PSMA6;PSMA3;PSMB4;PSMB5;PSMA1;GNAS;GAS1;P4HB;DZIP1
Apoptosis R-HSA-109581	16/178	7.26478e-07	1.37879e-05	0	0	4.93396	69.7417	YWHAE;BCAP31;DBNL;GSN;PSMD14;PSMA7;LMNB1;PSMB6;PSMA6;PSMA3;PSMB4;PSMB5;STK24;PSMA1;CTNNB1;VIM
Influenza Viral RNA Transcription And Replication R-HSA-168273	14/137	7.70409e-07	1.43233e-05	0	0	5.66835	79.7897	RPL4;RPS9;RPL32;RPL34;RPL35A;RPSA;RPS3A;RPL6;RPL7;RPS16;RPL35;RPL26;RPL15;RPL19
Adaptive Immune System R-HSA-1280218	36/733	9.7377e-07	1.77421e-05	0	0	2.6452	36.6152	ITGB1;DYNC1I2;PSMD14;ICAM3;AP2A1;PSMA7;PSMB6;PSMB4;PSMB5;RAP1A;KIF3B;AP2M1;LYN;PDIA3;HLA-DRB5;SYK;HSPA5;PRKCB;FGG;HLA-C;CYBB;CYBA;HLA-E;VAMP8;PSMA6;PSMA3;PSMA1;CANX;CAPZA2;HLA-DRA;UBA1;CALR;HLA-DRB1;CD200;SIGLEC5;RAB7A
AUF1 (hnRNP D0) Binds And Destabilizes mRNA R-HSA-450408	9/54	1.24455e-06	2.18035e-05	0	0	9.87374	134.251	PSMB6;PSMA6;PSMA3;PSMB4;PSMB5;PSMA1;PSMD14;HNRNPD;PSMA7
Regulation Of RUNX3 Expression And Activity R-HSA-8941858	9/54	1.24455e-06	2.18035e-05	0	0	9.87374	134.251	PSMB6;PSMA6;PSMA3;PSMB4;PSMB5;PSMA1;PSMD14;MDM2;PSMA7
Stabilization Of P53 R-HSA-69541	9/56	1.71077e-06	2.94058e-05	0	0	9.45261	125.517	PSMB6;PSMA6;PSMA3;PSMB4;PSMB5;PSMA1;PSMD14;MDM2;PSMA7
Extracellular Matrix Organization R-HSA-1474244	20/291	2.22799e-06	3.7587e-05	0	0	3.70422	48.2083	ITGB1;ITGAM;ACTN1;FGG;ICAM3;PLOD3;DCN;COL1A1;COMP;MFAP5;COL3A1;TTR;CEACAM6;CAPN1;ITGA5;P4HB;PPIB;KLKB1;CD44;FBN1
Host Interactions Of HIV Factors R-HSA-162909	13/130	2.44084e-06	4.04292e-05	0	0	5.52098	71.3485	NPM1;PSMD14;AP2A1;PSMA7;PSMB6;PSMA6;PSMA3;PSMB4;PSMB5;PSMA1;DOCK2;AP2M1;SLC25A6
Signaling By WNT R-HSA-195721	20/294	2.60582e-06	4.23912e-05	0	0	3.6631	47.0992	H2AX;PSMD14;PRKCB;H2AC4;AP2A1;GNG12;RHOA;PSMA7;PSMB6;PSMA6;H2BC13;PSMA3;PSMB4;PSMB5;PSMA1;GNB2;CTNNB1;PLCB1;TMED5;AP2M1
Cellular Response To Starvation R-HSA-9711097	14/153	2.90601e-06	4.64452e-05	0	0	5.01176	63.8935	RPL4;RPS9;RPL32;RPL34;RPL35A;RPSA;RPS3A;RPL6;RPL7;RPS16;RPL35;RPL26;RPL15;RPL19
Signaling By Rho GTPases R-HSA-194315	32/644	3.13127e-06	4.84593e-05	0	0	2.66106	33.7265	ITGB1;H2AX;YWHAE;DYNC1I2;PRKCSH;IQGAP1;ADD3;LMNB1;LMAN1;ARHGDIA;CTNNA1;STX5;MYH11;ACTR3;BCAP31;PRKCB;ACTN1;H2AC4;CYBB;CYBA;BAIAP2;RHOA;CKAP4;H2BC13;ACTC1;CTNNB1;VIM;ARHGEF2;DOCK2;KLKB1;PFN2;RAB7A
Downstream TCR Signaling R-HSA-202424	11/94	3.13842e-06	4.84593e-05	0	0	6.56327	83.1684	PSMB6;PSMA6;PSMA3;PSMB4;HLA-DRB5;PSMB5;PSMA1;PSMD14;HLA-DRA;PSMA7;HLA-DRB1
Regulation Of Insulin Secretion R-HSA-422356	10/77	3.39901e-06	5.16082e-05	0	0	7.3788	92.9141	RAP1A;GNA11;GNAQ;GNB2;SLC2A1;GNAS;IQGAP1;PLCB1;GNG12;GNAI1
Hedgehog Off State R-HSA-5610787	11/98	4.73783e-06	6.86685e-05	0	0	6.26023	76.7499	PSMB6;PSMA6;PSMA3;PSMB4;PSMB5;PSMD14;PSMA1;IFT172;GNAS;WDR35;PSMA7
RUNX1 Regulates Transcription Of Genes Involved In Differentiation Of HSCs R-HSA-8939236	11/98	4.73783e-06	6.86685e-05	0	0	6.26023	76.7499	H2AX;PSMB6;H2BC13;PSMA6;PSMA3;PSMB4;PSMB5;PSMD14;PSMA1;H2AC4;PSMA7
Cellular Response To Chemical Stress R-HSA-9711123	15/182	4.74875e-06	6.86685e-05	0	0	4.47444	54.846	PSMD14;GSTP1;HM13;CYBB;CYBA;PSMA7;PSMB6;PSMA6;PRDX5;PSMA3;PSMB4;PSMB5;PSMA1;ALB;P4HB
Cross-presentation Of Soluble Exogenous Antigens (Endosomes) R-HSA-1236978	8/48	4.90093e-06	6.97617e-05	0	0	9.85139	120.444	PSMB6;PSMA6;PSMB4;PSMA3;PSMB5;PSMD14;PSMA1;PSMA7
Signaling By Rho GTPases, Miro GTPases And RHOBTB3 R-HSA-9716542	32/660	5.2037e-06	7.29318e-05	0	0	2.59108	31.5234	ITGB1;H2AX;YWHAE;DYNC1I2;PRKCSH;IQGAP1;ADD3;LMNB1;LMAN1;ARHGDIA;CTNNA1;STX5;MYH11;ACTR3;BCAP31;PRKCB;ACTN1;H2AC4;CYBB;CYBA;BAIAP2;RHOA;CKAP4;H2BC13;ACTC1;CTNNB1;VIM;ARHGEF2;DOCK2;KLKB1;PFN2;RAB7A
Hedgehog Ligand Biogenesis R-HSA-5358346	9/64	5.39158e-06	7.44201e-05	0	0	8.07438	97.9477	PSMB6;PSMA6;PSMA3;PSMB4;PSMB5;PSMA1;PSMD14;P4HB;PSMA7
Programmed Cell Death R-HSA-5357801	16/208	5.60548e-06	7.62177e-05	0	0	4.1566	50.2606	BCAP31;YWHAE;DBNL;GSN;PSMD14;PSMA7;LMNB1;PSMB6;PSMA6;PSMA3;PSMB4;PSMB5;PSMA1;STK24;CTNNB1;VIM
Regulation Of Activated PAK-2p34 By Proteasome Mediated Degradation R-HSA-211733	8/49	5.75463e-06	7.70951e-05	0	0	9.61062	115.957	PSMB6;PSMA6;PSMA3;PSMB4;PSMB5;PSMA1;PSMD14;PSMA7
C-type Lectin Receptors (CLRs) R-HSA-5621481	13/141	6.03517e-06	7.96818e-05	0	0	5.04367	60.6143	LYN;FCER1G;PSMD14;MUC16;SYK;ICAM3;PSMA7;PSMB6;PSMA6;PSMA3;PSMB4;PSMB5;PSMA1
p53-Dependent G1 DNA Damage Response R-HSA-69563	9/65	6.14746e-06	8.00048e-05	0	0	7.92979	95.1533	PSMB6;PSMA6;PSMA3;PSMB4;PSMB5;PSMA1;PSMD14;MDM2;PSMA7
Formation Of Ternary Complex, And Subsequently, 43S Complex R-HSA-72695	8/50	6.7308e-06	8.51633e-05	0	0	9.38131	111.72	RPS9;RPS16;EIF3K;EIF3I;RPS3A;RPSA;EIF3F;EIF3B
Regulation Of Ornithine Decarboxylase (ODC) R-HSA-350562	8/50	6.7308e-06	8.51633e-05	0	0	9.38131	111.72	PSMB6;PSMA6;PSMA3;PSMB4;PSMB5;PSMA1;PSMD14;PSMA7
Activation Of NF-kappaB In B Cells R-HSA-1169091	9/66	6.99231e-06	8.72602e-05	0	0	7.79027	92.476	PSMB6;PSMA6;PSMA3;PSMB4;PSMB5;PSMA1;PSMD14;PRKCB;PSMA7
Developmental Biology R-HSA-1266738	44/1073	7.1638e-06	8.81921e-05	0	0	2.19912	26.0518	RPL4;ITGB1;H2AX;RPL32;PSMD14;RPL34;AP2A1;RPL6;PSMA7;RPL7;PSMB6;TGM1;PSMB4;PSMB5;RPS16;CTNNA1;RPL35;MYH11;RPL15;CAPN1;KRT6C;AP2M1;RPL19;LYN;ACTR3;PRNP;RPS9;H2AC4;RDX;ADIPOQ;RPL35A;RPSA;RPS3A;RHOA;PSMA6;H2BC13;PSMA3;KRT18;PSMA1;CTNNB1;RPL26;ITGA5;EZR;PFN2
Autodegradation Of E3 Ubiquitin Ligase COP1 R-HSA-349425	8/51	7.8433e-06	9.03552e-05	0	0	9.16267	107.715	PSMB6;PSMA6;PSMA3;PSMB4;PSMB5;PSMA1;PSMD14;PSMA7
GSK3B And BTRC:CUL1-mediated-degradation Of NFE2L2 R-HSA-9762114	8/51	7.8433e-06	9.03552e-05	0	0	9.16267	107.715	PSMB6;PSMA6;PSMA3;PSMB4;PSMB5;PSMA1;PSMD14;PSMA7
Ubiquitin Mediated Degradation Of Phosphorylated Cdc25A R-HSA-69601	8/51	7.8433e-06	9.03552e-05	0	0	9.16267	107.715	PSMB6;PSMA6;PSMA3;PSMB4;PSMB5;PSMA1;PSMD14;PSMA7
Ubiquitin-dependent Degradation Of Cyclin D R-HSA-75815	8/51	7.8433e-06	9.03552e-05	0	0	9.16267	107.715	PSMB6;PSMA6;PSMA3;PSMB4;PSMB5;PSMA1;PSMD14;PSMA7
Vpu Mediated Degradation Of CD4 R-HSA-180534	8/51	7.8433e-06	9.03552e-05	0	0	9.16267	107.715	PSMB6;PSMA6;PSMA3;PSMB4;PSMB5;PSMA1;PSMD14;PSMA7
G1/S DNA Damage Checkpoints R-HSA-69615	9/67	7.9346e-06	9.03552e-05	0	0	7.65556	89.9091	PSMB6;PSMA6;PSMA3;PSMB4;PSMB5;PSMA1;PSMD14;MDM2;PSMA7
Formation Of Fibrin Clot (Clotting Cascade) R-HSA-140877	7/37	8.07768e-06	9.08489e-05	0	0	11.4703	134.505	PROCR;F8;SERPIND1;SERPINC1;FGG;KLKB1;KNG1
Hedgehog On State R-HSA-5632684	10/85	8.3975e-06	9.32942e-05	0	0	6.58903	77.0098	PSMB6;PSMA6;PSMA3;PSMB4;PSMB5;PSMA1;PSMD14;GAS1;DZIP1;PSMA7
Regulation Of Apoptosis R-HSA-169911	8/52	9.10712e-06	9.99588e-05	0	0	8.95397	103.924	PSMB6;PSMA6;PSMA3;PSMB4;PSMB5;PSMA1;PSMD14;PSMA7
Integration Of Energy Metabolism R-HSA-163685	11/105	9.28349e-06	0.000100682	0	0	5.79196	67.113	RAP1A;GNAQ;GNB2;GNA11;ADIPOQ;GNAS;SLC2A1;IQGAP1;GNG12;PLCB1;GNAI1
Apoptotic Cleavage Of Cellular Proteins R-HSA-111465	7/38	9.73051e-06	0.000104288	0	0	11.0997	128.093	BCAP31;DBNL;GSN;STK24;CTNNB1;VIM;LMNB1
RHO GTPase Effectors R-HSA-195258	18/269	1.03274e-05	0.000109097	0	0	3.58455	41.1531	H2AX;ITGB1;YWHAE;ACTR3;DYNC1I2;PRKCB;H2AC4;CYBB;CYBA;IQGAP1;BAIAP2;RHOA;H2BC13;CTNNA1;CTNNB1;MYH11;KLKB1;PFN2
Negative Regulation Of NOTCH4 Signaling R-HSA-9604323	8/53	1.05385e-05	0.000109097	0	0	8.75455	100.331	PSMB6;PSMA6;PSMA3;PSMB4;PSMB5;PSMA1;PSMD14;PSMA7
Vif-mediated Degradation Of APOBEC3G R-HSA-180585	8/53	1.05385e-05	0.000109097	0	0	8.75455	100.331	PSMB6;PSMA6;PSMA3;PSMB4;PSMB5;PSMA1;PSMD14;PSMA7
Degradation Of AXIN R-HSA-4641257	8/54	1.21548e-05	0.000121682	0	0	8.56379	96.9232	PSMB6;PSMA6;PSMA3;PSMB4;PSMB5;PSMA1;PSMD14;PSMA7
FBXL7 Down-Regulates AURKA During Mitotic Entry And In Early Mitosis R-HSA-8854050	8/54	1.21548e-05	0.000121682	0	0	8.56379	96.9232	PSMB6;PSMA6;PSMA3;PSMB4;PSMB5;PSMA1;PSMD14;PSMA7
SCF-beta-TrCP Mediated Degradation Of Emi1 R-HSA-174113	8/54	1.21548e-05	0.000121682	0	0	8.56379	96.9232	PSMB6;PSMA6;PSMA3;PSMB4;PSMB5;PSMA1;PSMD14;PSMA7
Signaling By B Cell Receptor (BCR) R-HSA-983705	11/109	1.33012e-05	0.000131711	0	0	5.55441	62.363	LYN;PSMB6;PSMA6;PSMA3;PSMB4;PSMB5;PSMD14;SYK;PSMA1;PRKCB;PSMA7
Degradation Of DVL R-HSA-4641258	8/55	1.39749e-05	0.000135438	0	0	8.38116	93.6866	PSMB6;PSMA6;PSMA3;PSMB4;PSMB5;PSMA1;PSMD14;PSMA7
Hh Mutants Are Degraded By ERAD R-HSA-5362768	8/55	1.39749e-05	0.000135438	0	0	8.38116	93.6866	PSMB6;PSMA6;PSMA3;PSMB4;PSMB5;PSMA1;PSMD14;PSMA7
Assembly Of Pre-Replicative Complex R-HSA-68867	11/110	1.45147e-05	0.000139189	0	0	5.49803	61.2499	H2AX;PSMB6;H2BC13;PSMA6;PSMA3;PSMB4;PSMB5;PSMD14;PSMA1;H2AC4;PSMA7
Antigen Presentation: Folding, Assembly, Peptide Loading Of Class I MHC R-HSA-983170	6/28	1.71577e-05	0.00016282	0	0	13.3787	146.805	PDIA3;HSPA5;CANX;HLA-C;CALR;HLA-E
Major Pathway Of rRNA Processing In Nucleolus And Cytosol R-HSA-6791226	14/179	1.78178e-05	0.00016734	0	0	4.21638	46.1075	RPL4;RPS9;RPL32;RPL34;RPL35A;RPSA;RPS3A;RPL6;RPL7;RPS16;RPL35;RPL26;RPL15;RPL19
Ribosomal Scanning And Start Codon Recognition R-HSA-72702	8/57	1.83085e-05	0.000168476	0	0	8.03825	87.6823	RPS9;RPS16;EIF3K;EIF3I;RPS3A;RPSA;EIF3F;EIF3B
Translation Initiation Complex Formation R-HSA-72649	8/57	1.83085e-05	0.000168476	0	0	8.03825	87.6823	RPS9;RPS16;EIF3K;EIF3I;RPS3A;RPSA;EIF3F;EIF3B
Chylomicron Assembly R-HSA-8963888	4/9	1.92597e-05	0.000175456	0	0	39.0823	424.336	APOA1;APOA4;P4HB;APOB
mRNA Activation Upon Binding Of Cap-Binding Complex And eIFs, Subsequent Binding To 43S R-HSA-72662	8/58	2.08667e-05	0.000182784	0	0	7.87708	84.8941	RPS9;RPS16;EIF3K;EIF3I;RPS3A;RPSA;EIF3F;EIF3B
Hh Mutants Abrogate Ligand Secretion R-HSA-5387390	8/58	2.08667e-05	0.000182784	0	0	7.87708	84.8941	PSMB6;PSMA6;PSMA3;PSMB4;PSMB5;PSMA1;PSMD14;PSMA7
Metabolism Of Polyamines R-HSA-351202	8/58	2.08667e-05	0.000182784	0	0	7.87708	84.8941	PSMB6;PSMA6;PSMA3;PSMB4;PSMB5;PSMA1;PSMD14;PSMA7
NIK To Noncanonical NF-kB Signaling R-HSA-5676590	8/58	2.08667e-05	0.000182784	0	0	7.87708	84.8941	PSMB6;PSMA6;PSMA3;PSMB4;PSMB5;PSMA1;PSMD14;PSMA7
Transcriptional Regulation By RUNX3 R-HSA-8878159	10/95	2.26633e-05	0.000194659	0	0	5.81087	62.1459	PSMB6;PSMA6;PSMA3;PSMB4;PSMB5;PSMA1;PSMD14;MDM2;CTNNB1;PSMA7
GPER1 Signaling R-HSA-9634597	7/43	2.27727e-05	0.000194659	0	0	9.55563	102.149	ITGB1;GNB2;GNAI3;GNAS;ITGA5;GNG12;GNAI1
Degradation Of GLI1 By Proteasome R-HSA-5610780	8/59	2.3718e-05	0.000194659	0	0	7.72223	82.2362	PSMB6;PSMA6;PSMA3;PSMB4;PSMB5;PSMA1;PSMD14;PSMA7
Degradation Of GLI2 By Proteasome R-HSA-5610783	8/59	2.3718e-05	0.000194659	0	0	7.72223	82.2362	PSMB6;PSMA6;PSMA3;PSMB4;PSMB5;PSMA1;PSMD14;PSMA7
GLI3 Is Processed To GLI3R By Proteasome R-HSA-5610785	8/59	2.3718e-05	0.000194659	0	0	7.72223	82.2362	PSMB6;PSMA6;PSMA3;PSMB4;PSMB5;PSMA1;PSMD14;PSMA7
SCF(Skp2)-mediated Degradation Of P27/P21 R-HSA-187577	8/59	2.3718e-05	0.000194659	0	0	7.72223	82.2362	PSMB6;PSMA6;PSMA3;PSMB4;PSMB5;PSMA1;PSMD14;PSMA7
Role Of GTSE1 In G2/M Progression After G2 Checkpoint R-HSA-8852276	8/59	2.3718e-05	0.000194659	0	0	7.72223	82.2362	PSMB6;PSMA6;PSMA3;PSMB4;PSMB5;PSMA1;PSMD14;PSMA7
TCR Signaling R-HSA-202403	11/116	2.40155e-05	0.00019534	0	0	5.18226	55.1227	PSMB6;PSMA6;HLA-DRB5;PSMA3;PSMB4;PSMB5;PSMD14;PSMA1;HLA-DRA;HLA-DRB1;PSMA7
ABC Transporter Disorders R-HSA-5619084	9/77	2.50526e-05	0.000201973	0	0	6.5264	69.1442	PSMB6;PSMA6;PSMA3;PSMB4;PSMB5;PSMA1;PSMD14;APOA1;PSMA7
Defective CFTR Causes Cystic Fibrosis R-HSA-5678895	8/60	2.68888e-05	0.000214874	0	0	7.57334	79.7003	PSMB6;PSMA6;PSMA3;PSMB4;PSMB5;PSMA1;PSMD14;PSMA7
FCERI Mediated NF-kB Activation R-HSA-2871837	9/78	2.78209e-05	0.00022039	0	0	6.43149	67.4645	PSMB6;LYN;PSMA6;PSMA3;PSMB4;PSMB5;PSMA1;PSMD14;PSMA7
Dectin-1 Mediated Noncanonical NF-kB Signaling R-HSA-5607761	8/61	3.04069e-05	0.000238799	0	0	7.43007	77.2789	PSMB6;PSMA6;PSMA3;PSMB4;PSMB5;PSMA1;PSMD14;PSMA7
Downstream Signaling Events Of B Cell Receptor (BCR) R-HSA-1168372	9/79	3.08442e-05	0.000240163	0	0	6.33929	65.8434	PSMB6;PSMA6;PSMA3;PSMB4;PSMB5;PSMA1;PSMD14;PRKCB;PSMA7
rRNA Processing In Nucleus And Cytosol R-HSA-8868773	14/189	3.26876e-05	0.00025236	0	0	3.9734	41.0393	RPL4;RPS9;RPL32;RPL34;RPL35A;RPSA;RPS3A;RPL6;RPL7;RPS16;RPL35;RPL26;RPL15;RPL19
Asymmetric Localization Of PCP Proteins R-HSA-4608870	8/62	3.43019e-05	0.000262597	0	0	7.2921	74.965	PSMB6;PSMA6;PSMA3;PSMB4;PSMB5;PSMA1;PSMD14;PSMA7
Autodegradation Of Cdh1 By Cdh1:APC/C R-HSA-174084	8/63	3.86052e-05	0.000293078	0	0	7.15915	72.7521	PSMB6;PSMA6;PSMA3;PSMB4;PSMB5;PSMA1;PSMD14;PSMA7
Membrane Trafficking R-HSA-199991	28/599	3.91126e-05	0.000294476	0	0	2.47447	25.1136	ARF3;YWHAE;SCARB2;DYNC1I2;GDI2;GOLIM4;AP2A1;PLA2G6;TGOLN2;LMAN1;KIF3B;LMAN2;FTH1;STX5;TMED2;APOB;TMED7;AP2M1;TBC1D10A;ACTR3;GALNT2;VAMP8;F8;TF;RAB13;CAPZA2;FTL;RAB7A
Metabolism Of Fat-Soluble Vitamins R-HSA-6806667	7/47	4.14569e-05	0.000309568	0	0	8.5983	86.7642	VKORC1;RBP4;TTR;APOA1;APOA4;GPC4;APOB
Oxygen-dependent Proline Hydroxylation Of Hypoxia-inducible Factor Alpha R-HSA-1234176	8/64	4.335e-05	0.000321072	0	0	7.03095	70.6343	PSMB6;PSMA6;PSMA3;PSMB4;PSMB5;PSMA1;PSMD14;PSMA7
Signal Amplification R-HSA-392518	6/33	4.63053e-05	0.000340195	0	0	10.8984	108.768	GNA11;GNAQ;GNB2;GNAI3;GNG12;GNAI1
Regulation Of RAS By GAPs R-HSA-5658442	8/65	4.85715e-05	0.000353989	0	0	6.90724	68.606	PSMB6;PSMA6;PSMA3;PSMB4;PSMB5;PSMA1;PSMD14;PSMA7
MHC Class II Antigen Presentation R-HSA-2132295	10/104	4.98203e-05	0.000360209	0	0	5.25209	52.0329	DYNC1I2;HLA-DRB5;KIF3B;CANX;CAPZA2;HLA-DRA;AP2A1;AP2M1;HLA-DRB1;RAB7A
Degradation Of Beta-Catenin By Destruction Complex R-HSA-195253	9/84	5.0478e-05	0.00036209	0	0	5.91515	58.5243	PSMB6;PSMA6;PSMA3;PSMB4;PSMB5;PSMA1;PSMD14;CTNNB1;PSMA7
Intrinsic Pathway Of Fibrin Clot Formation R-HSA-140837	5/21	5.17227e-05	0.00036812	0	0	15.2961	150.967	F8;SERPIND1;SERPINC1;KLKB1;KNG1
Integrin Cell Surface Interactions R-HSA-216083	8/66	5.43066e-05	0.000383514	0	0	6.78781	66.6621	ITGB1;COMP;ITGAM;FGG;ICAM3;ITGA5;CD44;FBN1
DNA Replication Pre-Initiation R-HSA-69002	11/127	5.57347e-05	0.000390572	0	0	4.68819	45.9204	H2AX;PSMB6;H2BC13;PSMA6;PSMA3;PSMB4;PSMB5;PSMD14;PSMA1;H2AC4;PSMA7
rRNA Processing R-HSA-72312	14/199	5.74998e-05	0.000399865	0	0	3.75669	36.6793	RPL4;RPS9;RPL32;RPL34;RPL35A;RPSA;RPS3A;RPL6;RPL7;RPS16;RPL35;RPL26;RPL15;RPL19
APC/C:Cdc20 Mediated Degradation Of Securin R-HSA-174154	8/67	6.05943e-05	0.000415048	0	0	6.67242	64.7979	PSMB6;PSMA6;PSMA3;PSMB4;PSMB5;PSMA1;PSMD14;PSMA7
Regulation Of PTEN Stability And Activity R-HSA-8948751	8/67	6.05943e-05	0.000415048	0	0	6.67242	64.7979	PSMB6;PSMA6;PSMA3;PSMB4;PSMB5;PSMA1;PSMD14;PSMA7
Common Pathway Of Fibrin Clot Formation R-HSA-140875	5/22	6.58276e-05	0.00044753	0	0	14.3956	138.607	PROCR;F8;SERPIND1;SERPINC1;FGG
Fc Epsilon Receptor (FCERI) Signaling R-HSA-2454202	11/130	6.8991e-05	0.000465561	0	0	4.5693	43.7809	LYN;PSMB6;PSMA6;PSMA3;PSMB4;FCER1G;PSMB5;PSMD14;SYK;PSMA1;PSMA7
SARS-CoV Infections R-HSA-9679506	20/369	7.03847e-05	0.000471474	0	0	2.86473	27.3913	ITGB1;YWHAE;PATJ;RPS9;PARP4;SYK;PRKCSH;HLA-C;AP2A1;RPSA;RPS3A;DDOST;HLA-E;GANAB;RPS16;STING1;CANX;STT3A;GPC4;AP2M1
Scavenging Of Heme From Plasma R-HSA-2168880	4/12	7.2094e-05	0.000479399	0	0	24.4227	232.932	HPX;CD163;ALB;APOA1
Regulation Of mRNA Stability By Proteins That Bind AU-rich Elements R-HSA-450531	9/88	7.29681e-05	0.000481695	0	0	5.6145	53.4809	PSMB6;PSMA6;PSMA3;PSMB4;PSMB5;PSMA1;PSMD14;HNRNPD;PSMA7
Orc1 Removal From Chromatin R-HSA-68949	8/69	7.49942e-05	0.000491509	0	0	6.45299	61.2911	PSMB6;PSMA6;PSMA3;PSMB4;PSMB5;PSMA1;PSMD14;PSMA7
Maturation Of Spike Protein R-HSA-9683686	3/5	7.99666e-05	0.000520354	0	0	73.1082	689.696	GANAB;PRKCSH;CANX
Apoptotic Execution Phase R-HSA-75153	7/52	8.08484e-05	0.000522361	0	0	7.64098	72.0005	BCAP31;DBNL;GSN;STK24;CTNNB1;VIM;LMNB1
CDK-mediated Phosphorylation And Removal Of Cdc6 R-HSA-69017	8/72	0.000101835	0.000644246	0	0	6.14956	56.5277	PSMB6;PSMA6;PSMA3;PSMB4;PSMB5;PSMA1;PSMD14;PSMA7
Cdc20:Phospho-APC/C Mediated Degradation Of Cyclin A R-HSA-174184	8/72	0.000101835	0.000644246	0	0	6.14956	56.5277	PSMB6;PSMA6;PSMA3;PSMB4;PSMB5;PSMA1;PSMD14;PSMA7
Regulation Of RUNX2 Expression And Activity R-HSA-8939902	8/72	0.000101835	0.000644246	0	0	6.14956	56.5277	PSMB6;PSMA6;PSMA3;PSMB4;PSMB5;PSMA1;PSMD14;PSMA7
[truncated: 767 more rows]

## Sheet: 5
Term	Overlap	P-value	Adjusted P-value	Old P-value	Old Adjusted P-value	Odds Ratio	Combined Score	Genes
[truncated: 1,521 more rows]

## Sheet: 6 Serous vs. Ctrl
order	protein INDEX	Protein Name	Description	FDR_protein2proteinall SAG-ctrSAG	FDR_protein2proteinall SBT/SAG-ctrSAG	Z_protein2proteinall SAG-ctrSAG	Z_protein2proteinall SBT/SAG-ctrSAG	Z_protein2proteinall_limma_SAG-ctrSAG STATS	Z_protein2proteinall_ttest_SAG-ctrSAG STATS	Z_protein2proteinall_-Log10(p-value)*sign STATS	FDR_protein2proteinall c1067	FDR_protein2proteinall c1083	FDR_protein2proteinall c1128	FDR_protein2proteinall c1363	FDR_protein2proteinall c1445	FDR_protein2proteinall c416	FDR_protein2proteinall c424	FDR_protein2proteinall c434	FDR_protein2proteinall c467	FDR_protein2proteinall c469	FDR_protein2proteinall c516	FDR_protein2proteinall c533	FDR_protein2proteinall c586	FDR_protein2proteinall c608	FDR_protein2proteinall c618	FDR_protein2proteinall c631	FDR_protein2proteinall c644	FDR_protein2proteinall c660	FDR_protein2proteinall c899	FDR_protein2proteinall c904	FDR_protein2proteinall c916	FDR_protein2proteinall c951	FDR_protein2proteinall c964	FDR_protein2proteinall ctr1344	FDR_protein2proteinall ctr1345	FDR_protein2proteinall ctr1351	FDR_protein2proteinall ctr1408	FDR_protein2proteinall ctr1413	FDR_protein2proteinall ctr1431	FDR_protein2proteinall ctr1432	FDR_protein2proteinall ctr1433	FDR_protein2proteinall ctr1434	FDR_protein2proteinall ctr1440	Z_protein2proteinall c1067	Z_protein2proteinall c1083	Z_protein2proteinall c1128	Z_protein2proteinall c1363	Z_protein2proteinall c1445	Z_protein2proteinall c416
[truncated: 485 more rows]
[truncated: 62 more columns]

[truncated: 26 more sheets: 7, 8, 9, 10, 11. Resist vs. Sensit, 12, 13, 14, 15, 16. Diagn. vs Relapses, 17, 18, 19, 20, 21. Diagn. vs Int., 22, 23, 24, 25, 26. III-IV vs. I-II …]
