# Supplementary material for: Proteomic profiles of peritoneal fluid-derived small extracellular vesicles correlate with patient outcome in ovarian cancer
Source: J Clin Invest. 2024 Apr 2;134(10):e176161. doi: 10.1172/JCI176161 (PMC11093605; doi:10.1172/JCI176161)
Supplement: Supporting data values [file jci-134-176161-s072.xlsx]

## Sheet: Figure 1A
	Sample	Bin centre (nm)	1	3	5	7	9	11	13	15	17	19	21	23	25	27	29	31	33	35	37	39	41	43	45	47	49	51	53	55	57	59	61	63	65	67	69	71	73	75	77	79	81	83	85	87	89	91	93
	Case 416	Mean Concentration (particles/ml)	0	0	0	0	0	0	0	0	0	0	0	0	0	0	0	0	0	0	0	0.333333	0.666667	1.5	3.16667	6.5	13.5	28	59.3333	130.5	300.333	725.833	1830.83	4727.33	12137.5	29933.5	68521.2	141518	258934	417216	595877	767766	915916	1.04274e+06	1166769	1.31362e+06	1.50899e+06	1775308	2.13e+06
	Control 1340	Mean Concentration (particles/ml)	0	0	0	0	0	0	0	0	0	0	0	0	0	0	0	0	0	0	0	0	0	0	0	0	0	0	0	0	0	0	0.666667	2.66667	10.1667	33.6667	100.167	271.833	682.667	1608	3594.33	7681.67	15765.7	31199.8	60088.7	114767	221541	429811	806966
[truncated: 453 more columns]

## Sheet: Figure 1B
	CONTROLS			CASES
	Sample	Mode (nm)		Sample	Mode (nm)
	1340	105.4		413	124.3
	1341	97.3		416	122.7
	1342	110.7		424	128.8
	1343	134.3		434	135.1
	1344	196.3		467	115.2
	1345	167.6		469	130.3
	1347	107.9		516	149.3
	1351	120.8		533	162.7
	1352	127		586	162.9
	1353	152.1		608	127.1
	1359	167.2		618	141
	1360	115.9		631	123.3
	1368	157.1		644	129.8
	1369	146.4		660	131.3
	1407	149.3		663	131.8
	1408	126.7		673	112.6
	1413	132.6		704	122
	1414	123.8		753	141
	1415	113.9		771	111.6
	1416	120.7		781	142.4
	1425	125.4		794	132.7
	1431	162.8		813	155
	1432	183.7		867	102.1
	1433	133.3		899	138.7
	1434	152.25		904	111.2
	1436	156.1		916	159.5
	1437	171.3		926	139.9
	1439	127.5		929	145.4
	1440	169.3		951	111.9
	MEDIAN	133.3		957	116.4
				964	115.2
				973	177.3
				983	128.2
				985	138.4
				992	165.5
				1067	125.1
				1077	140.4
				1083	154.6
				1086	112.4
				1093	166.6
				1096	132.5
				1120	128.9
				1128	118.2
				1133	135.6
				1136	117
				1141	141.5
				1314	166.5
				1323	121
				1325	133.3
				1363	136.6
				1401	131
				1420	130.2
				1426	143.4
				1442	124.3
				1445	112.4
				1479	152.1
				1487	116.9
				1527	125.7
				1623	119.4
				1763	162
				1804	150.5
				1857	123.2
				1862	118.8
				1874	120.8
				1884	130.6
				1900	122.6
				1921	115.1
				1927	133.7
				1941	119.5
				1964	138.4
				1969	133.2
				1988	114.7
				2036	121.9
				2063	123
				MEDIAN	130.25

## Sheet: Figure 1D
	CONTROLS			CASES
	Sample	All particles concentration (particles x10^11)		Sample	All particles concentration (particles x10^11)
	1340	2.03314		413	4.81445
	1341	1.80621		416	4.82286
	1342	2.88668		424	15.8203
	1343	1.13137		434	3.11317
	1344	15.558		467	7.20503
	1345	7.93192		469	11.4852
	1347	0.823932		516	2.32575
	1351	2.13986		533	23.0615
	1352	6.28474		586	3.20965
	1353	3.64708		608	2.04021
	1359	3.87602		618	2.72757
	1360	0.973919		631	1.74145
	1368	3.20307		644	2.43887
	1369	6.99593		660	6.34819
	1407	11.3663		663	19.1183
	1408	12.0006		673	0.960596
	1413	3.74128		704	2.16867
	1414	2.00873		753	2.55224
	1415	4.3402		771	6.24572
	1416	1.11618		781	4.1742
	1425	1.54202		794	2.32268
	1431	20.452		813	6.19149
	1432	6.87036		867	1.07836
	1433	17.7454		899	9.0479
	1434	3.99671		904	2.52093
	1436	3.4315		916	3.37351
	1437	8.26041		926	2.83481
	1439	0.721409		929	5.35333
	1440	8.00645		951	1.40558
	MEDIAN	3.74128		957	4.26505
				964	4.29922
				973	1.84984
				983	1.55337
				985	7.71888
				992	17.5299
				1067	3.24173
				1077	10.3742
				1083	4.17451
				1086	4.67475
				1093	14.8137
				1096	2.03166
				1120	5.41339
				1128	41.5874
				1133	4.34866
				1136	2.81997
				1141	2.37567
				1314	1.01936
				1323	8.80621
				1325	3.30168
				1363	6.96857
				1401	6.74998
				1420	1.06151
				1426	2.15837
				1442	8.85179
				1445	9.59029
				1479	7.67338
				1487	10.032
				1527	4.43314
				1623	5.9532
				1763	9.17929
				1804	1.73176
				1857	3.24797
				1862	4.65468
				1874	2.53927
				1884	1.15224
				1900	1.93106
				1921	10.1449
				1927	2.01533
				1941	8.54323
				1964	2.96774
				1969	15.9867
				1988	4.95041
				2036	11.2069
				2063	0.89461
				MEDIAN	4.28213

## Sheet: Figure 1E
	CONTROLS			CASES
	Sample	PFD-sEVs concentration (particles x10^11)		Sample	PFD-sEVs concentration (particles x10^11)
	1340	1.1493		413	3.19872
	1341	1.3465		416	3.50994
	1342	1.85793		424	13.2033
	1343	0.893768		434	2.30555
	1344	4.79392		467	5.29772
	1345	2.14942		469	7.37157
	1347	0.577884		516	1.86258
	1351	1.22961		533	17.5246
	1352	3.45463		586	2.26092
	1353	1.05998		608	1.62254
	1359	1.80853		618	2.02956
	1360	0.700979		631	1.25914
	1368	1.28528		644	1.65855
	1369	3.22836		660	3.60011
	1407	3.83661		663	14.075
	1408	5.27171		673	0.561788
	1413	1.70649		704	1.27831
	1414	1.25299		753	1.47966
	1415	1.99261		771	4.66367
	1416	0.693897		781	1.90941
	1425	0.924102		794	1.4767
	1431	5.15625		813	3.89372
	1432	1.87699		867	0.782861
	1433	5.93357		899	6.0858
	1434	1.38329		904	1.93663
	1436	1.40764		916	2.19081
	1437	1.39321		926	1.79178
	1439	0.578272		929	3.29806
	1440	1.46585		951	0.924684
	MEDIAN	1.40764		957	3.15927
				964	3.10555
				973	1.17733
				983	1.07108
				985	4.56837
				992	6.16589
				1067	2.57631
				1077	7.06034
				1083	2.66959
				1086	3.75793
				1093	4.21691
				1096	1.26622
				1120	4.01747
				1128	32.3134
				1133	2.06162
				1136	2.18809
				1141	1.54717
				1314	0.736185
				1323	4.8006
				1325	1.46442
				1363	5.23931
				1401	4.0064
				1420	0.72515
				1426	1.57578
				1442	6.93484
				1445	6.94583
				1479	5.40403
				1487	8.03642
				1527	2.94719
				1623	4.72228
				1763	6.56667
				1804	1.19641
				1857	2.57615
				1862	3.37709
				1874	1.98101
				1884	0.750265
				1900	1.15418
				1921	7.81812
				1927	1.41895
				1941	6.28076
				1964	2.28569
				1969	8.46313
				1988	3.82523
				2036	8.42555
				2063	0.603263
				MEDIAN	2.80839

## Sheet: Figure 1F
	CONTROLS (CT)				CASES (S. I-II)				CASES (S. III-IV)
	Sample	PFD-sEVs concentration (particles x10^11)		Histology	Sample	PFD-sEVs concentration (particles x10^11)		Histology	Sample	PFD-sEVs concentration (particles x10^11)
	1340	1.1493		Endometrioid	413	3.19872		HGS	416	3.50994
	1341	1.3465		Clear cell	663	14.075		HGS	424	13.2033
	1342	1.85793		Mucinous	1093	4.21691		HGS	434	2.30555
	1343	0.893768		Endometrioid	1133	2.06162		HGS	467	5.29772
	1344	4.79392		LGS	1325	1.46442		HGS	469	7.37157
	1345	2.14942		Endometrioid	1420	0.72515		HGS	516	1.86258
	1347	0.577884		Endometrioid	2063	0.603263		HGS	533	17.5246
	1351	1.22961			MEDIAN	2.06162		HGS	586	2.26092
	1352	3.45463						HGS	608	1.62254
	1353	1.05998						HGS	618	2.02956
	1359	1.80853						HGS	631	1.25914
	1360	0.700979						HGS	644	1.65855
	1368	1.28528						HGS	660	3.60011
	1369	3.22836						HGS	673	0.561788
	1407	3.83661						HGS	704	1.27831
	1408	5.27171						HGS	753	1.47966
	1413	1.70649						HGS	771	4.66367
	1414	1.25299						HGS	781	1.90941
	1415	1.99261						HGS	794	1.4767
	1416	0.693897						HGS	813	3.89372
	1425	0.924102						HGS	867	0.782861
	1431	5.15625						HGS	899	6.0858
	1432	1.87699						HGS	904	1.93663
	1433	5.93357						HGS	916	2.19081
	1434	1.38329						HGS	926	1.79178
	1436	1.40764						HGS	929	3.29806
	1437	1.39321						HGS	951	0.924684
	1439	0.578272						HGS	957	3.15927
	1440	1.46585						HGS	964	3.10555
	MEDIAN	1.40764						HGS	973	1.17733
								HGS	983	1.07108
								Clear cell	985	4.56837
								LGS	992	6.16589
								HGS	1067	2.57631
								HGS	1077	7.06034
								HGS	1083	2.66959
								HGS	1086	3.75793
								HGS	1096	1.26622
								HGS	1120	4.01747
								HGS	1128	32.3134
								HGS	1136	2.18809
								Endometrioid	1141	1.54717
								HGS	1314	0.736185
								HGS	1323	4.8006
								HGS	1363	5.23931
								HGS	1401	4.0064
								HGS	1426	1.57578
								HGS	1442	6.93484
								HGS	1445	6.94583
								HGS	1479	5.40403
								HGS	1487	8.03642
								HGS	1527	2.94719
								HGS	1623	4.72228
								HGS	1763	6.56667
								HGS	1804	1.19641
								HGS	1857	2.57615
								HGS	1862	3.37709
								HGS	1874	1.98101
								HGS	1884	0.750265
								HGS	1900	1.15418
								HGS	1921	7.81812
								HGS	1927	1.41895
								HGS	1941	6.28076
								HGS	1964	2.28569
								HGS	1988	3.82523
								Endometrioid	1969	8.46313
								HGS	2036	8.42555
									MEDIAN	2.94719

## Sheet: Figure 1G
	CONTROLS (CT)			HGSOC CASES (PRIMARY/DIAGNOSTIC SURGERY) (PRIM.)			HGSOC CASES (INTERVAL SURGERY) (INT.)			HGSOC CASES (RELAPSE SURGERY) (REL.)
	Sample	PFD-sEVs concentration (particles x10^11)		Sample	PFD-sEVs concentration (particles x10^11)		Sample	PFD-sEVs concentration (particles x10^11)		Sample	PFD-sEVs concentration (particles x10^11)
	1340	1.1493		434	2.30555		416	3.50994		424	13.2033
	1341	1.3465		516	1.86258		469	7.37157		467	5.29772
	1342	1.85793		608	1.62254		533	17.5246		586	2.26092
	1343	0.893768		644	1.65855		618	2.02956		753	1.47966
	1344	4.79392		904	1.93663		631	1.25914		899	6.0858
	1345	2.14942		916	2.19081		660	3.60011		983	1.07108
	1347	0.577884		926	1.79178		673	0.561788		1120	4.01747
	1351	1.22961		929	3.29806		704	1.27831		1128	32.3134
	1352	3.45463		951	0.924684		771	4.66367		1442	6.93484
	1353	1.05998		964	3.10555		781	1.90941		1445	6.94583
	1359	1.80853		1083	2.66959		794	1.4767		1487	8.03642
	1360	0.700979		1096	1.26622		813	3.89372		1527	2.94719
	1368	1.28528		1314	0.736185		867	0.782861		1900	1.15418
	1369	3.22836		1363	5.23931		957	3.15927		1988	3.82523
	1407	3.83661		1401	4.0064		973	1.17733		MEDIAN	4.6576
	1408	5.27171		1426	1.57578		1067	2.57631
	1413	1.70649		1479	5.40403		1077	7.06034
	1414	1.25299		1623	4.72228		1086	3.75793
	1415	1.99261		1763	6.56667		1136	2.18809
	1416	0.693897		1804	1.19641		1323	4.8006
	1425	0.924102		1857	2.57615		1921	7.81812
	1431	5.15625		1862	3.37709		1927	1.41895
	1432	1.87699		1874	1.98101		1941	6.28076
	1433	5.93357		1884	0.750265		2036	8.42555
	1434	1.38329		1964	2.28569		MEDIAN	3.33461
	1436	1.40764		MEDIAN	2.19081
	1437	1.39321
	1439	0.578272
	1440	1.46585
	MEDIAN	1.40764

## Sheet: Figure 1H
	HGSOC CASES (PRIMARY/DIAGNOSTIC SURGERY)			HGSOC CASES (INTERVAL SURGERY)			HGSOC CASES (RELAPSE SURGERY)
	Sample	PFD-sEVs concentration (particles x10^11)		Sample	PFD-sEVs concentration (particles x10^11)		Sample	PFD-sEVs concentration (particles x10^11)
	516	2.32575		618	2.72757
	608	2.04021		704	2.16867
	644	2.43887		771	6.24572
	904	2.52093		957	4.26505
	916	3.37351		1086	4.67475		1900	1.93106
	1862	4.65468		1927	2.01533
	1874	2.53927		1941	8.54323
	1964	2.96774		2036	11.2069
	MEAN	2.85762		MEAN	5.2309

## Sheet: Figure 1I
	HGSOC CASES (PLATINUM-SENSITIVES) (SENSIT.)			HGSOC CASES (PLATINUM-RESISTANTS) (RESIST.)
	Sample	PFD-sEVs concentration (particles x10^11)		Sample	PFD-sEVs concentration (particles x10^11)
	424	13.2033		416	3.50994
	467	5.29772		469	7.37157
	516	1.86258		586	2.26092
	533	17.5246		904	1.93663
	608	1.62254		957	3.15927
	618	2.02956		1077	7.06034
	644	1.65855		1120	4.01747
	660	3.60011		1128	32.3134
	673	0.561788		1442	6.93484
	704	1.27831		1445	6.94583
	753	1.47966		1527	2.94719
	771	4.66367		1900	1.15418
	781	1.90941		1921	7.81812
	794	1.4767		1964	2.28569
	813	3.89372		1988	3.82523
	867	0.782861		2036	8.42555
	899	6.0858		MEDIAN	3.92135
	916	2.19081
	951	0.924684
	964	3.10555
	973	1.17733
	983	1.07108
	1067	2.57631
	1086	3.75793
	1136	2.18809
	1401	4.0064
	1426	1.57578
	1479	5.40403
	1487	8.03642
	1623	4.72228
	1857	2.57615
	1862	3.37709
	1874	1.98101
	1927	1.41895
	1941	6.28076
	MEDIAN	2.19081

## Sheet: Figure 1J
	HGSOC CASES (BRCA-WT)			HGSOC CASES (BRCA-ALTERED)				HGSOC CASES (HRP)			HGSOC CASES (HRD)
	Sample	PFD-sEVs concentration (particles x10^11)		Sample	PFD-sEVs concentration (particles x10^11)			Sample	PFD-sEVs concentration (particles x10^11)		Sample	PFD-sEVs concentration (particles x10^11)
	416	3.50994		424	13.2033			416	3.50994		424	13.2033
	467	5.29772		586	2.26092			469	7.37157		586	2.26092
	469	7.37157		608	1.62254			533	17.5246		608	1.62254
	516	1.86258		644	1.65855			631	1.25914		644	1.65855
	533	17.5246		704	1.27831			673	0.561788		704	1.27831
	618	2.02956		771	4.66367			867	0.782861		771	4.66367
	631	1.25914		794	1.4767			916	2.19081		794	1.4767
	660	3.60011		813	3.89372			951	0.924684		813	3.89372
	673	0.561788		929	3.29806			1067	2.57631		929	3.29806
	753	1.47966		964	3.10555			1077	7.06034		964	3.10555
	781	1.90941		973	1.17733			1086	3.75793		973	1.17733
	867	0.782861		983	1.07108			1120	4.01747		983	1.07108
	899	6.0858		1136	2.18809			1363	5.23931		1136	2.18809
	904	1.93663		1401	4.0064			1426	1.57578		1401	4.0064
	916	2.19081		1442	6.93484			1527	2.94719		1442	6.93484
	951	0.924684		1479	5.40403			1857	2.57615		1479	5.40403
	957	3.15927		1623	4.72228			1862	3.37709		1623	4.72228
	1067	2.57631		MEDIAN	3.10555			1874	1.98101		467	5.29772
	1077	7.06034						1900	1.15418		516	1.86258
	1083	2.66959						1921	7.81812		618	2.02956
	1086	3.75793						1927	1.41895		660	3.60011
	1120	4.01747						1941	6.28076		753	1.47966
	1128	32.3134						1988	3.82523		781	1.90941
	1363	5.23931						MEDIAN	2.94719		899	6.0858
	1426	1.57578									904	1.93663
	1445	6.94583									957	3.15927
	1487	8.03642									1083	2.66959
	1527	2.94719									1128	32.3134
	1857	2.57615									1445	6.94583
	1862	3.37709									1487	8.03642
	1874	1.98101									MEDIAN	3.13241
	1900	1.15418
	1921	7.81812
	1927	1.41895
	1941	6.28076
	1988	3.82523
	MEDIAN	3.05323

## Sheet: Supplemental Figure 1A
	CONTROLS (CT)			CASES (HGS)			CASES (NON-HGS)
	Sample	PFD-sEVs concentration (particles x10^11)		Sample	PFD-sEVs concentration (particles x10^11)		Sample	PFD-sEVs concentration (particles x10^11)
	1340	1.1493		416	3.51		413	3.2
	1341	1.3465		424	13.2		1133	2.06
	1342	1.85793		434	2.31		1141	1.55
	1343	0.893768		467	5.3		1420	0.73
	1344	4.79392		469	7.37		1969	8.46
	1345	2.14942		516	1.86		2063	0.6
	1347	0.577884		533	17.52		992	6.17
	1351	1.22961		586	2.26		1325	1.46
	1352	3.45463		608	1.62		663	14.07
	1353	1.05998		618	2.03		985	4.57
	1359	1.80853		631	1.26		1093	4.22
	1360	0.700979		644	1.66		MEDIAN	3.2
	1368	1.28528		660	3.6
	1369	3.22836		673	0.56
	1407	3.83661		704	1.28
	1408	5.27171		753	1.48
	1413	1.70649		771	4.66
	1414	1.25299		781	1.91
	1415	1.99261		794	1.48
	1416	0.693897		813	3.89
	1425	0.924102		867	0.78
	1431	5.15625		899	6.09
	1432	1.87699		904	1.94
	1433	5.93357		916	2.19
	1434	1.38329		926	1.79
	1436	1.40764		929	3.3
	1437	1.39321		951	0.92
	1439	0.578272		957	3.16
	1440	1.46585		964	3.11
	MEDIAN	1.40764		973	1.18
				983	1.07
				1067	2.58
				1077	7.06
				1083	2.67
				1086	3.76
				1096	1.27
				1120	4.02
				1128	32.31
				1136	2.19
				1314	0.74
				1323	4.8
				1363	5.24
				1401	4.01
				1426	1.58
				1442	6.93
				1445	6.95
				1479	5.4
				1487	8.04
				1527	2.95
				1623	4.72
				1763	6.57
				1804	1.2
				1857	2.58
				1862	3.38
				1874	1.98
				1884	0.75
				1900	1.15
				1921	7.82
				1927	1.42
				1941	6.28
				1964	2.29
				1988	3.83
				2036	8.43
				MEDIAN	2.67

[truncated: 25 more sheets: Supplemental Figure 1B, Supplemental Figure 1C, Figure 2A, Figure 2B, Figure 2C, Figure 2F, Supplemental Figure 2A, Supplemental Figure 2B, Supplemental Figure 2C, Supplemental Figure 2D, Figure 3B, Figure 3C, Supplemental Figure 3B, Figure 5A, Figure 5B, Supplemental Figure 5, Figure 6A, Figure 6B, Figure 6C, Figure 6D …]
